# Supplementary material for: Combined Metabolic Activators Accelerates Recovery in Mild‐to‐Moderate COVID‐19
Source: Adv Sci (Weinh). 2021 Jun 28;8(17):2101222. doi: 10.1002/advs.202101222 (PMC8420376; doi:10.1002/advs.202101222)
Supplement: Supplementary file 2 — Supplemental Table 1 [file ADVS-8-2101222-s005.xlsx]

## Sheet: A) Phase 2
PATIENT CODE	GROUP	Standard Therapy Drug	Proteomics	Metabolomics	AGE	GENDER	HYPERTENSION	DIABETES MELLITUS	DRUG CONSUMPTION	SMOKING (Cigarettes/Day)	ALCOHOL USAGE	BMI	SPO2 (%)	FEVER	COUGH	BREATHING ISSUES	TIREDNESS	MUSCLE OR JOINT PAIN	HEADACHE	SMELL OR TASTE DISORDER	SOUR THROAT	NAUSEA OR VOMITING	DIARRHEA	SYMPTOM POSITIVE DAY	DAY-0	Hemoglobin (g/dL)	White Blood Cell (cells/nL)	Neutrophil (cells/nL)	Lymphocyte (cells/L)	Platelet (cells/nL)	Creatinine (mg/dL)	Aspartate transaminase (U/L)	Alanine aminotransferase (U/L)	Lactate dehydrogenase (U/L)	Triglyceride (mg/dL)	Ferritin (ug/L)	C-reactive protein (mg/dL)	D-DIMER (ng/ml)	DAY-14	Hemoglobin (g/dL)	White Blood Cell (cells/nL)	Neutrophil (cells/nL)	Lymphocyte (cells/L)	Platelet (cells/nL)	Creatinine (mg/dL)	Aspartate transaminase (U/L)	Alanine aminotransferase (U/L)	Lactate dehydrogenase (U/L)	Triglyceride (mg/dL)
1	CMA	HQ	Generated	Generated	30-39	1	0	0	0	0	0	25.82	98	0	0	0	0	0	0	0	0	0	0	3		14.6	5.81	3.68	1.35	255	0.81	19	20	238	271	47.08	<0.2	179.15		14.4	8.5	5.48	2.34	349	0.98	20	22	220	254
2	CMA	HQ	Generated	Generated	20-29	0	0	0	0	0	0	26.17	99	0	0	0	0	0	0	1	0	0	0	6		13.3	2.92	1.41	1.16	172	0.82	27	11	233	112	64.49	1.5	530.31		13.2	5.76	3.34	1.85	339	0.74	15	18	249	490
3	Placebo	HQ	Generated	Generated	18-29	1	0	0	0	0	0	21.26	99	0	0	0	0	1	0	0	0	0	0	11		14.9	2.85	1.69	0.81	121	0.82	22	14	303	54	131.25	6.5	391.9		14.8	4.03	2.33	1.27	171	0.73	16	10	265	127
4	Placebo	HQ	Generated	Generated	18-29	1	0	0	0	0	0	23.45	98	0	0	0	0	1	0	0	0	0	0	14		15.8	4.91	3.44	0.98	164	1.14	120	53	439	55	145.58	1	397.91		16.4	6.23	2.9	2.7	327	1.03	22	43	201	75
5	CMA	HQ	Generated	Generated	30-39	0	0	0	0	0	0	28.32	97	0	0	0	0	0	0	1	0	0	0	7		14	8.76	5.64	2.6	296	0.85	17	16	258	86	72.67	0.9	315.67		12.8	8.06	5.78	1.76	298	0.73	16	11	308	81
8	CMA	HQ	Generated	Generated	18-29	1	0	0	0	0	0	23.40	98	0	1	0	1	0	0	1	0	0	0	5		15.4	3.99	1.98	1.49	165	1.03	24	14	248	47	162.39	3.5	335.71		15.6	5.9	4.13	1.35	237	0.84	18	13	203	51
9	CMA	HQ	Generated	Generated	50-59	1	0	0	0	0	0	26.98	99	0	0	0	1	0	1	1	0	0	0	3		16.2	12.03	7.49	3.93	278	0.82	22	14	508	125	157.55	<0.2	83.69		16.2	10.11	7.26	2.44	261	1	11	9	211	183
10	CMA	HQ	Generated	Generated	40-49	1	0	0	0	0	0	23.14	99	0	0	0	0	0	0	1	0	0	0	7		12.2	4	2.34	1.21	185	0.81	18	16	165	162	265.88	<0.1	225.39		12.8	6.49	4.57	1.43	192	0.8	17	17	176	128
11	CMA	HQ	Generated	Generated	18-29	0	0	0	0	0	0	18.81	99	0	0	0	0	0	1	1	1	0	0	6		11	10.88	7.49	1.91	283	0.57	17	10	285	160	106.08	<0.1	110.93		11	6.66	4.42	1.55	245	0.65	17	10	220	95
12	CMA	HQ	Generated	Generated	18-29	0	0	0	0	0	0	18.98	99	0	0	0	0	1	1	0	0	1	0	8		12.4	3.7	1.61	1.46	248	0.74	21	15	208	74	10.31	0.5	131.01		11	5.05	3.44	1.26	290	0.6	20	10	349	65
14	CMA	HQ	Generated	Generated	18-29	0	0	0	0	0	0	16.85	98	0	0	0	0	1	0	0	0	0	0	7		14.1	5.37	3.31	1.76	170	0.81	13	10	136	91	43.79	<0.2	321.85		13.2	4.23	2.13	1.4	193	0.76	13	5.9	254	57
15	Placebo	HQ	Generated	Generated	40-49	1	0	0	0	0	0	24.11	99	0	1	0	1	0	0	1	0	0	0	10		15.6	3.63	2.33	0.99	110	0.96	22	19	233	172	222.91	0.3	344.9		16.4	6.77	4.23	1.97	337	1.08	21	29	305	150
16	CMA	HQ	Generated	Generated	30-39	0	0	0	0	0	0	22.65	98	0	0	0	1	0	1	0	0	0	0	8		12	2.62	1.42	0.99	185	0.63	16	14	188	76	1.51	<0.2	358.63		11.8	5.06	2.95	1.66	211	0.72	15	11	216	76
18	CMA	HQ	Generated	Generated	30-39	0	0	0	0	0	0	24.21	98	0	0	0	0	0	0	0	0	0	0	7		11.8	7.07	4.02	2.65	347	0.76	17	6	228	91	32.8	<0.2	300.13		12.8	7.32	4.63	2.17	279	0.71	13	6	168	89
19	CMA	HQ	Generated	Generated	18-29	0	0	0	0	0	0	24.65	97	0	0	0	0	0	0	0	0	0	0	5		12.3	4.47	3.44	0.5	135	0.72	23	14	324	46	52.87	3.2	189.19		13	5.3	3.48	1.38	195	0.67	15	11	214	61
20	CMA	HQ	Generated	Generated	40-49	1	0	0	LEVMONT® 5 mg/day tablet	0	0	29.32	98	0	0	0	1	1	0	1	0	0	0	9		17.2	8.9	6.49	1.68	233	0.93	29	50	256	98	359.95	0.3	384.37		16.2	6.72	4.71	1.45	197	0.98	27	30	399	138
21	Placebo	HQ	Generated	Generated	50-59	1	0	0	0	0	0	24.11	95	0	0	0	0	0	1	0	1	0	0	10		15.8	6.79	4.67	1.25	237	0.91	22	19	240	83	78.67	0.6	292.31		16.1	8.2	5.1	2.62	360	0.82	18	21	192	243
22	Placebo	HQ	Generated	Generated	40-49	0	0	0	0	0	0	33.91	97	0	0	0	0	1	0	1	1	0	0	12		14.6	8.1	4.63	2.52	276	0.75	24	23	342	92	61.28	<0.2	244.78		14.4	9.71	6.21	2.77	261	0.73	13	16	241	92
23	CMA	HQ	Generated	Generated	18-29	0	0	0	0	0	0	24.88	97	0	0	0	0	0	1	0	1	0	0	7		12.3	7.05	4.84	1.55	287	0.6	13	11	187	128	1.93	<0.2	204.12		12.2	6.01	4.35	1.32	351	0.66	15	12	218	77
24	CMA	HQ	Generated	Generated	50-59	1	0	0	0	0	0	25.60	99	0	0	0	0	0	0	0	0	0	0	9		16.2	4.6	3.01	1.17	152	0.8	24	20	242	46	251.08	0.3	306.36		16.5	8.7	5.64	2.36	350	0.8	14	12	260	119
25	Placebo	HQ	Generated	Generated	18-29	1	0	0	0	0	0	28.07	97	0	0	0	0	0	0	0	0	0	0	11		16.7	5.81	3.53	1.83	199	0.86	27	43	258	265	261.97	0.2	6864.9		17.3	6.06	3.13	2.37	225	1.03	26	38	344	243
26	CMA	HQ	Generated	Generated	30-39	1	0	1	0	0	0	37.24	97	0	0	0	0	0	0	0	0	0	0	9		15	7.41	5.04	1.58	268	0.83	33	51	351	111	385.81	1.4	223.77		15.3	7.07	4.59	2.02	520	0.88	23	37	284	131
27	CMA	HQ	Generated	Generated	40-49	1	0	0	0	10	0	25.60	98	0	1	0	0	1	0	0	1	0	0	6		15.8	3.73	1.64	1.76	126	0.79	24	20	268	109	105.5	<0.2	5867.48		15	6.06	3.91	1.71	242	0.93	19	13	180	155
28	CMA	HQ	Generated	Generated	18-29	1	0	0	0	1	0	22.59	97	0	0	0	0	0	1	0	0	0	0	5		16.5	4.62	2.37	1.33	190	1.03	18	11	233	62	57.2	<0.2	361.02		17.3	5.87	3.47	1.86	265	1.14	16	9	199	99
29	CMA	HQ	Generated	Generated	18-29	0	0	0	SANELOC® 50 mg/day tablet	0	0	26.66	96	0	0	0	1	1	1	1	0	0	0	7		13.9	6.19	4.61	1.29	216	0.65	19	12	298	92	66.03	1	573.88		14.3	6.92	4.38	1.9	272	0.74	12	8	201	79
30	Placebo	HQ	Generated	Generated	18-29	1	0	0	0	0	0	27.68	97	0	1	1	1	1	1	0	0	0	0	10		14.9	6.29	3.54	1.79	200	1.07	27	24	426	76	157.89	3.1	298.71		16.1	7.53	4.49	2.56	324	0.99	22	48	221	150
31	CMA	HQ	Generated	Generated	30-39	0	0	0	0	0	0	21.48	95	0	0	0	1	1	0	1	0	0	0	8		13.5	3.36	1.85	1.15	200	0.65	11	9	159	78	26.1	0.2	314.44		13.3	5.53	3.72	1.34	245	0.73	10	6	208	44
32	CMA	HQ	Generated	Generated	18-29	0	0	0	0	0	0	19.46	97	1	0	0	1	0	1	0	0	0	0	7		13	5.25	3.59	1.07	225	0.68	17	9	309	62	66.83	1.6	468.27		13.3	7.83	5.09	2.36	336	0.7	12	5.9	162	51
33	CMA	HQ	Generated	Generated	18-29	0	0	0	0	0	0	19.46	96	0	0	0	1	1	1	1	0	0	0	5		13.9	4.58	2.55	1.44	203	0.77	15	15	249	81	34.02	<0.2	581.12		13.1	11.25	7.91	2.36	317	0.72	11	13	151	69
34	Placebo	HQ	Generated	Generated	18-29	1	0	0	0	20	1	21.10	98	0	1	0	0	0	1	1	0	0	0	7		16	5.03	2.34	2.2	193	0.82	18	13	183	87	25.76	<0.2	229.57		15.6	9.07	5.39	2.87	227	0.93	17	17	148	86
35	CMA	HQ	Generated	Generated	40-49	0	0	0	MINOSET® 500 mg/day tablet.PAROL® 500 mg/day tablet	20	0	24.00	98	0	0	0	0	1	0	0	1	0	0	8		13.7	8.8	6.14	1.54	235	0.65	19	10	352	195	9.59	<0.1	450.39		9.7	9.6	6.9	2.11	357	0.64	14	6	198	205
37	CMA	HQ	Generated	Generated	30-39	1	0	0	0	0	1	29.00	98	0	0	0	1	1	0	0	1	0	0	7		15.1	3.56	2.09	1.06	159	0.91	22	26	193	135	152.15	1	418.87		15.7	6.35	4.02	1.74	254	0.94	12	15	151	342
38	Placebo	HQ	Generated	Generated	18-29	1	0	0	0	Quitted	0	24.07	97	0	0	0	1	1	1	0	0	0	0	9		14.5	4.76	2.97	1.32	163	0.91	25	54	181	115	*	0.4	268.48		14.9	6.92	4.7	1.79	230	0.93	24	30	179	261
39	CMA	HQ	Generated	Generated	30-39	1	0	0	VENTOLIN® 0.1 mg/day inhaler	10	0	37.77	97	0	0	1	1	0	0	0	0	0	0	8		14.7	5.38	3.25	1.51	224	0.84	27	46	233	130	*	0.7	322.27		15	7.6	4.2	2.38	276	0.79	19	37	175	349
40	CMA	HQ	Generated	Generated	18-29	0	0	0	CONCOR® 10 mg/day tablet	0	0	16.79	97	0	0	1	0	1	1	1	0	0	0	10		14	6.19	3.65	2.18	274	0.74	12	10	167	*	34.21	<0.1	239.38		14.8	8.99	5.64	2.86	345	0.81	13	6	187	66
41	CMA	HQ	Generated	Generated	18-29	0	0	0	0	0	0	22.60	96	0	0	0	1	1	1	0	0	0	0	4		13.2	4.59	3.09	1.2	208	0.65	21	12	244	47	18.61	<0.1	303.44		13	6.29	3.82	2	278	0.57	18	13	232	146
42	CMA	HQ	Generated	Generated	30-39	0	0	0	0	0	0	23.62	99	0	0	0	1	1	1	0	0	0	0	5		13.4	3.99	2.38	1.19	198	0.72	20	14	197	67	48.78	0.3	557.91		13.6	6.99	4.32	2.06	341	0.69	13	11	190	140
43	Placebo	HQ	Generated	Generated	18-29	0	0	0	ARVELES® 25 mg/day tablet	0	0	29.38	96	0	1	0	1	1	0	1	0	0	0	14		13	3.37	1.1	1.94	198	0.72	24	12	234	59	23.23	<0.1	412.83		12.6	6.25	3.81	2.01	251	0.72	22	20	194	94
44	Placebo	HQ	Generated	Generated	40-49	1	0	0	0	0	0	28.40	97	0	1	0	0	0	1	0	1	0	0	14		14.9	5.42	2.93	1.85	215	1.08	17	22	174	172	99.17	0.1	144.96		14.3	8.91	5.16	2.9	239	1.02	16	21	237	*
45	CMA	HQ	Generated	Generated	30-39	1	0	0	0	0	0	32	95	0	0	0	1	1	0	0	0	0	0	6		14.9	4.09	1.76	1.83	179	0.81	17	22	211	228	94.39	0.3	1143.28		14.6	5.75	2.96	2.27	210	0.75	16	22	179	221
46	CMA	HQ	Generated	Generated	40-49	1	0	0	0	0	0	35.29	98	0	0	0	0	1	1	1	0	0	0	8		15.1	4.89	2.8	1.64	216	0.83	24	21	242	125	63.53	4.4	917.81		14.3	7.41	4.24	2.25	369	1.08	16	23	212	286
47	CMA	HQ	Generated	Generated	40-49	1	0	0	0	0	0	23.99	99	0	1	0	0	1	1	0	1	0	0	7		14.2	5.81	3.76	1.12	185	0.99	18	13	182	138	25.9	0.5	309.73		14.8	8.7	5.16	2.56	260	0.94	13	14	161	172
48	CMA	HQ	Generated	Generated	30-39	0	0	0	0	0	0	21.45	96	0	0	1	1	0	0	1	0	0	0	5		13.5	8.19	6.67	1.2	274	0.77	20	13	274	63	28.15	<0.2	405.27		13.4	5.6	3.33	1.83	249	0.75	17	11	237	86
49	Placebo	HQ	Generated	Generated	50-59	0	0	0	0	0	0	32.46	95	0	0	0	1	1	0	0	0	0	0	3		14.8	9.62	5.22	3.85	326	0.79	31	40	358	205	90.18	<0.1	811		14.2	8.83	5.37	2.83	301	0.83	18	18	210	250
50	CMA	HQ	Generated	Generated	40-49	1	0	0	NEXIUM® 40mg/day tablet. ANTEPSIN® 2 g/day tablet	0	0	25.63	98	0	0	0	0	1	1	0	0	0	0	8		15.2	3.84	1.43	2.13	198	0.83	24	16	409	103	110.93	<0.1	505.24		13.8	5.33	3.15	1.73	233	0.81	12	8	211	114
51	CMA	HQ	Generated	Generated	40-49	1	0	0	0	0	0	33.21	97	0	0	0	0	0	1	0	0	0	0	10		13.4	5.28	3.16	1.6	265	1.06	16	17	307	77	54	2.6	502.3		13.5	4.75	2.73	1.58	365	0.89	13	15	214	114
52	CMA	HQ	Generated	Generated	60+	1	0	0	0	Quitted	0	20.24	97	0	0	0	1	1	1	0	0	0	0	7		15.5	5.55	3.68	1.13	286	1.1	27	18	394	47	68.57	<0.1	408.3		14.1	8	5.72	1.36	401	1.18	15	9	201	92
53	CMA	HQ	NA	Generated	30-39	1	0	0	NEXIUM® 20 mg/day tablet	20	0	28.08	98	0	0	1	1	1	0	1	0	0	0	10		15.8	7.58	3.93	2.81	105	0.94	25	33	449	121	143.28	<0.1	189.68		15.8	7.99	4.76	2.63	310	0.93	20	40	315	301
54	CMA	HQ	Generated	Generated	30-39	1	0	0	0	0	0	27.63	99	0	1	0	0	1	1	0	0	1	1	2		15.2	4.76	2.6	1.64	207	0.91	25	31	299	157	63.82	1.9	406.78		15.5	6.35	3.81	2.11	243	0.9	20	23	206	232
55	Placebo	HQ	Generated	Generated	40-49	1	0	0	0	20	0	21.49	96	0	0	0	0	1	1	0	0	0	0	10		14.4	8	4.66	2.73	179	0.7	12	8	241	108	67.56	<0.2	347.13		14.3	7.77	4.83	2.38	172	0.73	12	9	239	145
56	CMA	HQ	Generated	Generated	30-39	0	0	0	0	0	0	22.86	98	0	0	0	0	1	0	0	0	0	0	6		12.2	3.83	2.07	1.25	151	0.67	14	8	193	73	12.24	0.4	184.6		11.9	5.21	3.15	1.64	204	0.69	10	5.9	158	142
57	CMA	HQ	Generated	Generated	18-29	1	0	0	0	10	0	21.79	97	0	0	0	1	1	1	1	1	0	0	11		14.2	4.96	2.93	1.4	186	1.06	23	20	160	48	80.92	0.6	134.36		15	10.27	8.44	1.27	287	0.9	14	15	167	71
58	Placebo	HQ	Generated	Generated	30-39	0	0	0	0	0	0	33.20	97	0	1	0	1	1	1	0	0	0	0	7		13.3	3.51	1.86	1.36	198	0.64	18	13	210	77	66.13	0.5	519.94		13.4	7.43	4.72	2.22	270	0.76	11	9	184	348
59	CMA	HQ	Generated	Generated	30-39	1	0	0	0	0	0	20.17	97	0	0	0	0	1	0	0	1	0	0	5		15.5	4.47	2.16	1.6	206	0.81	29	26	402	54	52.61	0.2	208.1		15.4	10.01	6.48	2.5	298	0.79	30	68	224	212
61	Placebo	HQ	Generated	Generated	30-39	1	0	0	VENTOLIN® 0.1 mg/day inhaler	20	1	33.89	95	0	0	1	1	0	1	1	0	0	0	8		13.7	11.04	7.08	2.77	195	0.83	43	70	406	302	116.92	5.8	562.27		14.6	7.93	4.39	2.84	227	0.86	21	67	163	571
62	CMA	HQ	Generated	Generated	30-39	0	0	0	0	0	0	19.81	98	0	0	0	1	1	1	0	1	0	0	9		13.1	4.29	2.07	1.85	227	0.69	23	11	269	164	56.24	0.1	2952.24		13.2	5.63	3.57	1.74	290	0.71	16	10	161	157
63	CMA	HQ	Generated	Generated	40-49	0	0	0	0	0	0	27.28	98	0	0	0	0	1	0	0	1	0	0	7		7.2	6.27	4.15	1.83	307	0.65	17	10	306	76	1	0.1	323.83		6.7	4.68	2.94	1.42	368	0.65	18	6	426	47
64	CMA	HQ	Generated	Generated	40-49	1	0	0	0	40	1	27.23	97	1	0	0	0	1	1	0	1	0	0	7		14.8	6.4	4.44	1.14	84	0.81	19	23	293	103	50.6	0.4	576.78		15.4	6.07	3.72	1.82	325	0.82	18	25	234	102
65	CMA	HQ	Generated	Generated	18-29	1	0	0	0	10	0	22.34	97	0	0	0	1	0	1	1	0	0	0	9		16.1	3.84	2.29	1.15	205	0.91	15	9	479	23	57.24	0.6	107.26		16.6	4.46	2.71	1.25	245	1.01	13	9	199	62
66	CMA	HQ	Generated	Generated	18-29	0	0	0	0	0	0	18.75	96	1	1	0	0	0	1	0	1	0	0	7		12.6	6.81	4.76	1.68	326	0.61	22	10	508	40	11.3	0.2	284.44		12.4	7.69	3.85	2.88	376	0.65	13	7	210	36
67	CMA	HQ	Generated	Generated	18-29	0	0	0	0	0	0	20.95	97	1	1	0	1	0	1	0	0	0	0	7		14	5.09	3.01	1.63	300	0.61	22	11	325	63	8.99	<0.2	518.47		13.8	9.45	6.68	1.99	362	0.6	25	17	379	115
68	CMA	HQ	Generated	Generated	30-39	0	0	0	0	0	0	32.02	97	0	1	0	1	1	0	0	0	0	0	5		*	*	*	*	*	0.68	14	15	187	630	30.12	0.2	239.38		12.3	5.93	3.46	1.92	258	0.69	13	9	219	988
69	CMA	HQ	Generated	Generated	30-39	0	0	0	0	0	0	30.48	97	1	0	0	1	0	1	0	0	0	1	5		12.6	2.52	1.33	0.83	168	0.76	22	25	202	131	10.25	0.2	319.14		12	5.7	3.53	1.5	265	0.73	15	10	206	96
70	CMA	HQ	Generated	Generated	40-49	0	0	0	DESMONT® 5 mg/day tablet	0	0	22.20	97	0	1	0	1	1	1	0	1	0	0	10		14.5	4.16	2.44	1.42	220	0.76	20	16	195	131	89.44	1.5	1330.77		13.5	6.88	3.99	2.38	418	0.78	16	14	174	156
71	Placebo	HQ	Generated	Generated	50-59	1	0	0	0	0	0	23.80	97	1	0	0	0	0	1	0	0	0	0	5		15.2	7.17	4.46	1.78	221	0.87	22	20	259	173	514.78	6.6	597.02		14.1	6.79	4.01	2.22	613	0.73	40	98	214	137
72	CMA	HQ	Generated	Generated	18-29	1	0	0	0	0	0	18.51	95	0	0	0	1	1	0	0	0	0	0	5		15.8	4.8	3.44	0.66	226	0.88	28	19	195	61	115.64	<0.2	193.05		15.2	5.8	3.56	1.64	320	0.78	23	17	197	103
73	Placebo	HQ	Generated	Generated	30-39	1	0	0	0	0	0	25.51	97	1	1	0	1	1	1	1	0	0	0	9		15.6	4.98	3.6	0.97	206	0.84	19	18	198	55	169.83	1.1	*		15.7	8.54	4.95	2.72	379	0.83	16	16	209	100
74	CMA	HQ	Generated	Generated	40-49	1	0	0	DEPAKIN® 500 mg/day tablet	0	0	29.74	97	1	0	0	0	1	0	1	0	0	0	6		15.3	4.55	2.52	1.48	166	0.87	42	37	325	104	93.94	0.6	153.71		13.5	5.31	2.79	2.06	179	0.88	13	13	151	196
75	CMA	HQ	Generated	Generated	40-49	1	0	0	0	20	1	24.61	97	1	0	0	0	1	0	1	0	1	0	7		13.7	5.85	4.17	1.18	192	1.03	22	20	232	97	116.23	0.14	139.68		14.3	7.08	3.96	2.43	278	0.79	14	21	218	255
76	CMA	HQ	Generated	Generated	18-29	0	0	0	0	0	0	25.71	95	0	1	0	0	1	1	0	0	0	0	8		13.9	4.17	1.93	1.74	212	0.75	16	12	188	89	44.88	0.4	274.88		13.1	6.93	3.94	2.26	234	0.71	17	18	189	152
77	CMA	HQ	Generated	Generated	18-29	0	0	0	0	0	0	19.53	98	1	1	0	0	1	1	0	0	1	0	14		13.3	7	4.89	1.35	235	0.65	18	7	216	38	64.28	0.2	146.72		12.1	7.62	5.2	1.87	264	0.59	16	6	196	47
78	CMA	HQ	NA	Generated	18-29	0	0	0	0	0	0	19.37	97	0	0	0	1	1	1	1	0	0	0	6		13.7	5.71	3.56	1.69	287	0.68	24	17	241	71	10.06	0.2	432.41		13.3	6.79	3.62	2.64	346	0.68	21	14	238	49
79	Placebo	HQ	Generated	Generated	30-39	1	0	0	LUSTRAL® 50 mg/day tablet	20	0	25.24	97	1	1	0	1	1	0	0	0	0	0	7		15.3	5.41	3.27	1.67	195	0.81	18	14	217	*	252.32	0.6	439.91		14.3	12.11	8.58	2.69	253	0.73	14	14	207	176
80	Placebo	HQ	Generated	Generated	18-29	0	0	0	TOBRASED® eye drop	0	0	20.19	97	0	0	0	1	1	1	0	0	0	0	8		13.4	2.94	1.59	0.99	182	0.69	22	16	175	47	13.65	0.2	271.68		13.6	7.41	4.73	2.18	299	0.71	23	22	220	151
81	CMA	HQ	Generated	Generated	30-39	1	0	0	0	0	0	21.22	95	1	1	0	1	0	1	0	0	0	0	5		15.1	4.44	3.58	0.33	131	0.83	36	22	202	43	101.93	4	361.02		15.8	7.58	5.56	1.19	236	0.73	15	15	239	115
82	CMA	HQ	Generated	Generated	30-39	0	0	0	0	0	0	27.88	97	0	0	0	1	1	0	0	0	0	0	7		12.7	5.12	3.51	1.38	213	0.8	20	19	239	90	13.63	*	477.17		12.3	4.97	2.4	2.18	435	0.73	11	12	204	141
83	CMA	HQ	Generated	Generated	18-29	0	0	0	LUSTRAL® 50 mg/day tablet.TEGRETOL® 200 mg/day tablet	0	0	25.39	97	0	0	0	0	1	1	0	0	1	0	8		13.8	4.07	1.64	2.11	165	0.73	21	20	208	49	61.24	0.2	242.64		14.6	5.9	3.41	2.1	235	0.72	18	16	199	70
84	Placebo	HQ	Generated	Generated	18-29	0	0	0	0	0	0	23.83	98	1	1	0	1	1	1	0	0	0	0	10		12	3.92	2.22	1.12	212	0.7	19	18	178	47	17.27	<0.2	169.26		12.2	6.19	4.36	1.44	278	0.65	19	25	179	57
85	Placebo	HQ	Generated	Generated	40-49	1	0	0	0	0	0	27.10	97	1	1	0	1	0	0	0	0	0	0	8		16.1	4.66	2.28	1.62	180	1.16	59	88	264	67	209.27	1.3	336.29		15.6	7.31	4.17	2.4	385	0.96	23	50	258	378
86	CMA	HQ	Generated	Generated	30-39	1	0	0	0	0	0	36.08	95	1	0	0	1	1	1	0	0	0	0	6		16.6	9.26	5.79	2.29	296	1.14	32	28	301	148	140.01	2.4	487.54		16.1	7.82	4.35	2.78	390	0.89	22	30	231	203
87	CMA	HQ	Generated	Generated	30-39	1	0	0	0	0	0	36.79	99	0	0	0	1	1	0	0	1	0	0	14		12.5	4.75	2.95	1.4	233	0.75	14	18	176	105	17.28	3.6	876.34		12.6	7.68	5.06	2.2	259	0.73	10	12	170	169
88	CMA	HQ	Generated	Generated	18-29	1	0	0	0	4	0	27.68	97	0	0	0	0	0	0	0	1	0	0	1		15.9	5.4	3.06	1.71	258	0.81	24	30	155	157	160.97	1.4	206.44		15.9	7.65	3.61	3.17	328	0.81	18	14	332	166
89	CMA	HQ	Generated	Generated	30-39	1	0	0	0	0	0	21.71	97	0	1	0	1	1	0	0	0	0	0	3		13.7	3.51	1.69	1.47	215	0.79	14	9	182	66	71.14	1	305.01		13.6	6.54	3.94	2.21	301	0.76	13	11	228	129
90	CMA	HQ	Generated	Generated	50-59	1	0	0	XATRAL® 10 mg/day tablet	Quitted	0	30.11	97	1	0	0	1	1	0	0	1	0	0	1		15.6	5.98	3.15	2.14	176	1.05	29	27	255	130	152.15	2.4	427.91		15.5	6.01	3.59	1.88	262	0.88	20	17	253	237
91	CMA	HQ	Generated	Generated	30-39	1	0	0	0	Quitted	0	29.72	98	1	1	0	1	1	0	0	1	0	0	4		14.6	4.5	2.43	1.37	166	1.16	28	35	207	425	110.37	<0.2	328.51		15.1	5.75	2.95	2.32	252	0.98	18	17	212	362
92	Placebo	HQ	Generated	Generated	50-59	1	0	0	0	Quitted	0	21.95	97	1	1	0	1	1	0	0	0	0	0	7		14.5	5.08	3.43	1.18	179	0.81	19	11	202	136	173.78	0.8	805.41		14.4	5.39	3.31	1.6	454	0.79	21	19	239	110
93	CMA	HQ	Generated	Generated	30-39	1	0	0	0	10	0	21.13	97	0	0	0	0	0	0	0	0	0	0	1		16.1	6.36	4.38	1.41	212	1	16	14	204	76	56.21	0.2	184.6		15.5	6.97	3.84	2.3	189	0.97	17	18	265	90
94	CMA	HQ	Generated	Generated	50-59	1	0	1	GLIFOR® 1 g/day tablet. FAMODIN® 20 mg/day tablet	0	0	28.01	95	0	0	0	0	0	0	0	1	0	0	8		14.2	9.04	7.84	0.94	257	1.11	23	40	214	154	104.98	0.2	123.63		*	*	*	*	*	0.88	23	28	251	223
95	CMA	HQ	Generated	Generated	50-59	1	0	1	GLIFOR® 1 g/day tablet. DIAMICRON® 120 mg/day tablet. DEPAKIN® 500 mg/day tablet. TEGRETOL® 200 mg/day tablet	0	0	29.75	97	0	1	0	1	0	0	0	0	0	0	3		16.2	6.96	4.27	2.06	298	0.74	23	28	182	239	109.98	0.4	408.3		14.2	8.6	5.68	1.99	585	0.65	30	39	258	222
96	CMA	HQ	Generated	Generated	60+	1	1	0	DIOVAN® 320 mg/day tablet. PULCET® 40 mg/day tablet. TRIBUDAT® 200 mg/day tablet	0	0	25.39	96	0	1	0	1	1	0	0	0	0	0	3		16.2	5.22	3.21	1.11	184	1.03	19	18	229	255	77.36	0.2	468.27		13.2	5.93	3.6	1.61	205	0.87	12	13	181	71
97	CMA	HQ	Generated	Generated	50-59	1	1	1	GLIFOR ® 2 g/day tablet. DELIX ® 10 mg/day tablet. CARDURA® 2 mg/day tablet. ATOR® 20 mg/day tablet.ECOPIRIN® 300 mg/day tablet. DUXET® 30 mg/day tablet	Quitted	0	25.24	97	0	1	0	0	1	1	0	0	0	0	8		12.8	4.36	1.95	1.78	173	0.83	29	32	207	58	62.83	0.1	219.7		12.5	6.35	4.03	1.91	184	*	*	*	*	69
98	CMA	HQ	Generated	Generated	50-59	1	0	1	GALVUSMET® 50 mg/day tablet	Quitted	0	30.09	96	1	1	0	1	0	0	0	0	0	0	6		13.8	4.83	3.23	1.25	171	1	62	72	283	73	93.17	3.8	1595.56		13.9	7.39	3.88	2.8	291	1.16	22	27	190	142
100	CMA	HQ	Generated	Generated	18-29	1	0	0	0	3	0	22.77	96	0	1	0	0	0	0	0	1	0	0	5		15	6.99	4.8	1.55	240	0.83	17	21	153	69	33.93	0.2	105.42		15.4	9.58	6.67	2.22	312	0.83	30	48	198	222
[truncated: 5 more columns]

## Sheet: B) Phase 3
PATIENT CODE	GROUP	Standard Therapy Drug	Proteomics	Metabolomics	AGE	GENDER	HYPERTENSION	DIABETES MELLITUS	DRUG CONSUMPTION	SMOKING (Cigarettes/Day)	ALCOHOL USAGE	BMI	SPO2 (%)	FEVER	COUGH	BREATHING ISSUES	TIREDNESS	MUSCLE OR JOINT PAIN	HEADACHE	SMELL OR TASTE DISORDER	SOUR THROAT	NAUSEA OR VOMITING	DIARRHEA	SYMPTOM POSITIVE DAY	DAY-0	Hemoglobin (g/dL)	White Blood Cell (cells/nL)	Neutrophil (cells/nL)	Lymphocyte (cells/L)	Platelet (cells/nL)	Creatinine (mg/dL)	Aspartate transaminase (U/L)	Alanine aminotransferase (U/L)	Lactate dehydrogenase (U/L)	Triglyceride (mg/dL)	Ferritin (ug/L)	C-reactive protein (mg/dL)	Cholesterol (mg/dL)	Glucose(mg/dL)	DAY-14	Hemoglobin (g/dL)	White Blood Cell (cells/nL)	Neutrophil (cells/nL)	Lymphocyte (cells/L)	Platelet (cells/nL)	Creatinine (mg/dL)	Aspartate transaminase (U/L)	Alanine aminotransferase (U/L)	Lactate dehydrogenase (U/L)
1	CMA	HQ	NA	NA	40-49	1	0	0	0	0	0	29.1	97	1	0	0	0	1	0	0	0	0	0	6		13.9	5.58	3.34	1.73	274	1.18	24	17	166	524	25.68	0.2	203	85		14.3	6.76	3.93	2.23	561	1.23	18	31	207
2	CMA	HQ	NA	NA	40-49	1	0	0	TEGRETOL CR® 800 mg/day tablet	0	0	31.1	98	1	1	0	0	0	0	0	0	0	0	5		13.8	3.29	1.63	1.15	159	0.8	33	28	*	326	79.36	0.2	171	90		13.1	3.47	1.8	1.33	210	0.77	25	31	188
3	Placebo	HQ	NA	NA	50-59	1	1	0	NORVASC® 10 mg/day tablet,ATOR® 10 mg/day tablet, CORASPIN® 100 mg/day tablet	20	0	29.0	98	1	0	0	0	1	0	1	0	0	0	9		13.9	8.76	4.37	3.68	338	0.8	20	24	173	116	20.84	0.2	155	87		14.7	6.77	3.3	2.74	398	0.74	23	21	*
4	CMA	HQ	NA	NA	40-49	1	0	0	PAXERA® 20 mg/day tablet	0	0	24.6	96	1	0	0	1	1	0	0	0	1	0	4		15	4.41	2.53	1.54	226	0.88	18	23	150	110	104.38	0.5	182	98		15.3	4.82	3.02	1.39	227	0.86	21	30	173
5	CMA	HQ	NA	NA	40-49	1	0	0	0	0	0	36.5	97	0	0	0	1	1	0	0	0	0	0	6		15	7.82	5.01	2.27	209	0.58	17	14	224	170	46.68	0.2	162	123		14.7	8.32	4.67	3.12	205	0.87	14	15	171
6	Placebo	HQ	NA	NA	30-39	0	0	0	0	20	1	27.5	97	0	0	0	0	0	0	1	1	0	0	10		11.6	5.69	3.31	1.94	221	0.75	11	7	165	81	6.63	0.2	153	93		*	*	*	*	*	*	*	*	*
7	CMA	HQ	NA	NA	18-29	0	0	0	0	0	0	28.7	98	0	0	0	1	0	1	0	1	0	0	5		11.5	6.76	3.86	1.94	200	0.7	22	18	203	116	3.13	0.2	165	101		*	*	*	*	*	*	*	*	*
8	CMA	HQ	NA	NA	30-39	1	0	0	0	3	0	26.7	97	0	0	0	1	0	1	0	0	0	0	4		15.7	6.64	4.29	1.46	152	1.09	23	19	229	185	109.36	0.2	172	87		16.6	8.4	4.15	3.2	198	1.24	*	17	*
9	CMA	HQ	NA	NA	18-29	0	0	0	0	0	0	24.9	98	0	0	0	1	0	1	0	0	0	0	7		13.4	12.01	9.14	2.3	294	0.72	13	11	195	247	74.08	0.2	206	106		*	*	*	*	*	*	*	*	*
10	CMA	HQ	NA	NA	60+	0	1	1	CODIOVAN® 160 mg/day tablet, ATOR® 20 mg/day tablet, DIAMICRON MR® 30 mg/day tablet, ECOPIRIN® 81 mg/day tablet	0	0	29.5	98	0	0	0	0	1	0	0	0	0	0	3		13.2	8.79	7.09	1.3	290	0.81	19	19	234	168	37.41	0.2	201	161		13.2	8.91	6.61	1.77	308	0.77	16	19	179
11	CMA	HQ	NA	NA	40-49	0	1	0	AMLODIS® 10 mg/day tablet	0	0	24.2	99	1	0	0	1	1	1	0	0	0	0	6		15.3	5.59	2.37	2.52	222	0.73	119	100	316	104	225.89	1.9	169	171		14.3	8.17	5	2.67	253	0.63	21	13	201
12	Placebo	HQ	NA	NA	30-39	1	0	0	0	5	0	30.1	99	0	1	0	1	1	1	0	1	0	0	9		15.3	5.19	2.45	2.15	184	1.15	34	44	213	196	154.69	0.2	153	99		15.2	8.77	5.64	2.47	253	1.07	24	54	209
13	Placebo	HQ	NA	NA	18-29	0	0	0	0	7	0	23.4	100	1	1	1	1	1	0	0	0	0	0	8		12.5	7.82	5.46	1.64	321	0.66	15	13	199	53	4.05	0.2	149	101		12.5	9.05	6.28	2.19	299	0.68	23	27	301
14	CMA	HQ	NA	NA	40-49	1	0	0	0	0	0	28.3	96	1	0	0	1	0	1	0	0	0	0	6		15.9	4.67	3.02	1.22	196	1.01	21	17	*	77	121.40	1.3	155	113		17.4	6.71	4.22	1.99	283	0.88	18	21	271
15	CMA	HQ	NA	NA	30-39	0	0	0	0	0	1	29.0	96	1	0	0	0	1	1	1	1	0	0	7		15.3	4.04	2.27	1.28	166	1.05	32	42	205	87	101.75	0.6	123	95		15.4	6.45	4.42	1.48	255	0.89	14	14	194
16	CMA	HQ	NA	NA	30-39	0	0	0	0	20	0	24.6	100	1	0	0	1	1	1	1	0	0	0	5		13.3	5.79	2.62	2.29	254	0.78	19	14	185	140	64.96	0.2	159	97		13.5	11.77	7.23	3.05	326	0.75	17	12	205
17	CMA	HQ	NA	NA	18-29	1	0	0	0	0	0	21.5	99	1	1	1	1	1	0	0	0	0	0	6		16.6	5.12	2.84	1.74	231	0.99	17	11	177	77	102.22	0.2	140	78		16.5	7.89	4.73	2.52	319	1.05	16	15	129
18	CMA	HQ	NA	NA	18-29	1	0	0	0	0	0	29.3	96	0	0	0	0	1	1	0	1	0	0	6		17.1	6.71	4.22	1.86	217	1	18	13	221	72	118.96	0.8	177	96		16.1	7.05	4.07	2.32	225	0.84	12	10	212
19	CMA	HQ	NA	NA	40-49	0	0	0	AVMIGRAN® 325 mg/day tablet	0	0	26.6	99	1	1	0	0	1	0	0	0	0	0	5		12.8	3.66	1.78	1.48	220	0.8	43	47	178	76	26.91	1	157	104		13.6	6.79	3.62	2.62	307	0.76	23	27	173
20	Placebo	HQ	NA	NA	18-29	1	0	0	0	0	0	24.9	99	1	1	0	1	1	0	1	0	0	0	10		14.9	4.45	2.4	1.45	230	0.92	26	33	214	152	261.67	0.2	138	94		15.2	5.55	2.83	2.22	383	0.9	21	32	236
21	CMA	HQ	NA	NA	18-29	1	0	0	0	0	1	23.8	100	1	0	0	0	1	1	0	1	0	0	6		15.4	5.03	2.16	2.1	214	1.07	25	25	208	102	93.68	0.2	123	99		15.3	9.51	5.33	3.31	264	1.1	27	37	239
22	CMA	HQ	NA	NA	40-49	1	0	0	LEODEX® PLUS 25/8 mg/day tablet	20	1	20.5	98	0	1	0	0	1	1	0	0	0	0	5		10.5	5.64	2.33	2.51	221	0.95	21	16	204	40	8.16	0.2	117	90		10.7	5.46	3.19	1.72	228	0.76	46	91	236
23	CMA	HQ	NA	NA	18-29	0	0	0	0	0	0	20.8	100	0	0	0	1	0	1	1	0	1	0	5		12.2	7.3	4.21	2.23	260	0.62	17	6	164	58	7.91	0.2	115	82		*	*	*	*	*	*	*	*	*
24	CMA	HQ	NA	NA	50-59	1	0	0	0	0	0	27.1	99	1	1	0	0	0	1	1	1	0	0	4		14.5	6.22	3.1	2.29	157	0.88	22	10	246	77	135.82	1.7	120	91		*	*	*	*	*	*	*	*	*
25	CMA	HQ	NA	NA	50-59	0	1	0	DELIX PLUS® 2.5/12.5 mg/day tablet	0	0	36.3	98	0	1	0	0	0	0	0	0	0	0	6		13.2	5.16	2.47	1.9	235	0.92	53	77	326	66	186.09	0.5	174	188		*	*	*	*	*	*	*	*	*
26	Placebo	HQ	NA	NA	18-29	0	0	1	GLIFOR® 1000 mg/day tablet, DIAMICRON® 30 mg/day tablet	0	0	23.8	98	0	0	1	1	0	0	0	0	0	1	8		13.7	5.5	3.57	1.33	246	0.67	16	14	203	59	30.43	0.3	152	83		12.6	6.09	3.53	2.05	299	0.67	13	15	159
27	Placebo	HQ	NA	NA	18-29	0	0	0	EUTHYROX® 75 mg/day tablet	0	0	24.1	100	0	1	0	0	0	1	0	1	0	0	9		10.3	7.42	4.61	1.9	394	0.69	31	41	219	49	6.38	0.2	134	111		9.4	7.17	4.27	2.23	479	0.67	20	27	204
28	Placebo	HQ	NA	NA	30-39	0	0	0	0	0	0	20.7	98	0	1	0	1	0	1	1	0	0	0	14		11.7	4.14	2.25	1.53	215	0.67	11	8	128	75	3.85	0.2	163	91		11.1	5.7	3.61	1.61	260	0.66	14	11	185
29	CMA	HQ	NA	NA	40-49	1	0	0	0	5	0	30.0	97	1	0	0	1	1	0	0	0	0	0	5		14.8	5.23	3.74	1.11	167	1.07	29	30	208	79	54.55	0.5	131	109		10.3	6.5	4.34	1.38	340	0.95	20	22	244
30	CMA	HQ	NA	NA	18-29	0	0	0	COLCHIUM DISPERT® 1.5 mg/day tablet, PROZAC® 20 mg/day tablet	20	0	19.5	97	0	1	0	0	1	0	0	0	1	0	7		13.1	4.5	2.88	1.04	252	0.65	18	14	145	52	30.11	0.7	205	96		13.4	7.08	3.83	2.35	407	0.68	19	13	236
31	CMA	HQ	NA	NA	50-59	1	0	0	0	0	0	33.7	98	1	1	0	1	1	1	0	0	0	0	5		15	5.94	4.13	1.38	187	0.88	27	27	274	86	610.06	0.3	141	96		13.3	6.73	4.83	1.55	466	0.84	27	39	287
32	CMA	HQ	NA	NA	18-29	1	0	0	0	0	0	27.3	97	0	0	0	1	1	1	0	0	0	0	6		16.5	5.85	3.19	1.72	190	0.84	18	42	153	49	112.28	2.40	167	93		15.3	7.04	4.6	1.9	300	0.71	16	22	243
33	Placebo	HQ	NA	NA	40-49	1	0	0	0	0	0	26.0	99	0	0	0	1	1	1	0	0	0	1	8		15.5	4.37	2.69	1.21	194	0.89	22	19	224	138	115.27	0.2	154	107		14.6	6.73	4.29	1.75	380	0.8	14	14	285
34	Placebo	HQ	NA	NA	18-29	1	0	0	0	15	0	26.4	97	1	1	1	1	0	0	0	0	0	0	11		16.2	3.58	1.87	1.06	140	0.88	22	18	214	82	98.71	0.5	123	100		16.3	4.18	2.24	1.32	168	0.86	22	26	194
35	Placebo	HQ	NA	NA	40-49	0	0	0	0	0	0	27.7	98	1	0	0	1	1	0	0	0	0	1	7		12.2	6.08	4.24	1.36	217	0.74	13	10	155	152	20.68	0.3	194	90		11.7	5.58	3.34	1.84	236	0.79	14	14	188
36	CMA	HQ	NA	NA	40-49	0	1	0	BELOC® 50 mg/day tablet, PAXERA® 40 mg/day tablet	0	0	24.6	98	0	0	0	1	1	0	0	1	0	0	8		12.6	4.24	2.04	1.73	202	0.82	24	12	208	153	92.66	0.2	183	105		12.8	5.91	3.27	1.83	315	0.73	15	8	177
37	Placebo	HQ	NA	NA	30-39	1	0	0	0	20	0	20.8	98	1	1	0	1	1	0	0	0	0	0	7		16.4	5.41	2.52	2	150	0.86	23	17	165	122	79.95	0.3	180	85		15.4	6.19	4.03	1.56	239	0.79	16	15	161
38	CMA	HQ	NA	NA	18-29	1	0	0	0	0	1	27.7	98	0	1	0	1	0	1	0	0	0	0	5		16	6.16	3.36	2.12	217	0.81	19	27	230	108	113.09	2.40	190	93		16.1	6.59	4.01	1.9	257	0.95	18	37	195
39	CMA	HQ	NA	NA	30-39	1	0	0	0	0	0	24.9	98	1	0	0	1	1	0	0	1	0	0	3		15.7	4.86	1.95	2.31	156	0.84	27	15	*	164	116.15	0.2	168	93		15.4	5.66	2.72	2.45	271	0.77	21	25	267
40	CMA	HQ	NA	NA	18-29	1	0	0	0	0	0	26.7	99	0	1	0	0	1	0	0	0	0	0	7		16	4.19	1.77	2.07	211	0.81	24	16	313	45	180.81	0.2	136	98		15.5	12.3	9.82	1.5	158	0.76	18	10	218
41	CMA	HQ	NA	NA	30-39	0	0	0	CITOLES® 10 mg/day tablet	2	0	33.9	98	1	1	1	1	1	1	1	0	0	0	5		13	4.38	2.09	1.85	266	0.74	25	31	344	94	34.72	0.6	156	93		12.3	8.38	5.91	1.88	3.49	0.7	21	32	184
42	CMA	HQ	NA	NA	30-39	1	0	0	0	20	0	26.3	97	1	0	0	1	1	1	0	0	0	0	7		16.3	4.37	2.31	1.46	190	0.9	29	24	*	108	252.91	1.7	170	87		16.1	5.37	2.77	2.09	275	0.77	16	21	149
43	CMA	HQ	NA	NA	40-49	1	1	0	DELIX® 2.5 mg/day tablet	0	0	30.2	96	0	0	0	1	0	1	0	0	0	0	5		14.4	5.37	3.24	1.69	214	0.9	23	20	238	107	82.33	0.2	137	79		13.1	7.85	5.36	1.84	281	0.87	19	15	198
44	CMA	HQ	NA	NA	40-49	1	0	0	0	0	0	29.4	98	0	0	0	0	1	1	0	0	0	0	6		14.7	4.86	2.9	1.61	223	1.1	44	76	233	175	157.93	0.2	153	126		14.7	9.37	5.33	3.03	275	1.28	14	24	170
45	CMA	HQ	NA	NA	40-49	1	0	0	0	30	0	22.3	97	0	1	0	0	1	1	0	0	0	0	6		14.8	4.04	2.07	1.46	155	0.71	18	13	267	372	57.04	0.2	223	77		14.9	9.53	6.42	2.13	224	0.71	13	18	178
46	CMA	HQ	NA	NA	40-49	1	0	0	0	0	0	26.4	98	1	1	0	1	1	0	0	0	0	0	4		14.8	6.74	4.48	1.8	259	1.06	21	30	212	352	169.70	0.4	156	115		14.4	6.02	3.93	1.62	294	0.91	27	45	204
47	CMA	HQ	NA	NA	40-49	0	0	0	LUSTRAL® 50 mg/day tablet	5	0	25.6	99	1	0	0	0	1	0	1	1	0	0	5		11.3	5.07	3.21	1.48	195	0.75	24	20	*	303	35.37	0.2	150	102		11.8	5.6	4.11	1.02	225	0.69	16	15	166
48	CMA	HQ	NA	NA	40-49	1	0	0	0	0	0	25.4	98	0	0	0	0	1	1	0	1	0	0	4		17.2	4.86	2.87	1.47	173	0.87	22	23	205	76	63.30	0.4	126	135		16.1	6.43	4.75	1.23	292	0.79	20	37	236
49	CMA	HQ	NA	NA	30-39	0	0	0	FERTAMIR® 40 mg/day tablet	0	0	24.0	99	0	0	0	0	1	1	0	0	0	0	8		11.4	5.19	3.03	1.65	226	0.62	23	17	200	77	20.21	2.10	174	112		11.2	8.1	5.49	2	298	0.63	16	10	178
50	CMA	HQ	NA	NA	18-29	1	0	0	0	20	1	26.5	98	0	0	0	0	1	1	0	1	0	0	6		15.8	5.01	2.91	1.47	200	0.84	18	24	211	47	103.16	0.2	134	94		15.8	8.5	5.08	2.67	240	0.82	16	22	214
51	CMA	HQ	NA	NA	40-49	1	0	0	0	0	0	30.0	97	1	1	0	0	1	1	0	0	0	0	7		15.4	6.15	3.41	2.2	299	0.92	19	32	178	359	20.50	0.2	148	101		14.9	6.31	3.64	2.2	324	0.95	17	20	192
52	Placebo	HQ	NA	NA	40-49	0	0	0	NEXIUM® 30 mg/day tablet	0	0	31.2	96	0	0	0	0	1	1	0	1	0	0	9		10.7	4.16	1.78	1.94	218	0.62	167	274	350	251	23.84	0.2	167	149		10.4	5.66	2.54	2.69	257	0.64	102	185	305
53	CMA	HQ	NA	NA	40-49	1	0	0	KEPPRA® 1000 mg/day tablet,TEGRETOL® 400 mg/day tablet	0	0	24.7	97	0	0	0	0	1	1	0	1	0	0	6		13.9	3.75	2	1.19	156	0.76	27	22	210	75	178.24	2.50	205	76		13.5	3.61	2.02	1.19	210	0.75	19	15	147
54	Placebo	HQ	NA	NA	18-29	0	0	0	0	0	0	26.7	98	0	1	0	0	1	1	0	0	0	0	7		13.7	3.93	1.89	1.77	220	0.61	24	21	225	72	55.04	0.5	165	87		13.8	6.35	3.81	2	273	0.58	24	23	192
55	CMA	HQ	NA	NA	30-39	1	0	0	0	0	0	22.3	98	1	1	0	0	1	0	0	0	0	0	7		15.3	4.26	1.69	1.96	188	1.12	23	25	287	104	184.51	0.2	157	64		*	*	*	*	*	*	*	*	*
56	Placebo	HQ	NA	NA	18-29	1	0	0	0	0	0	23.2	99	0	0	0	0	1	0	1	0	0	0	9		16.2	5.82	3.25	1.82	276	1.07	19	6	322	151	60.19	0.2	129	89		15.7	6.07	3.6	1.97	304	1.04	11	7	141
57	CMA	HQ	NA	NA	40-49	1	0	0	0	0	0	33.6	96	1	1	0	0	1	0	0	0	0	0	7		15.8	5.36	3.11	1.7	166	0.92	25	33	253	124	160.35	0.2	121	85		14.7	6.7	3.77	2.19	283	0.7	19	31	245
58	CMA	HQ	NA	NA	30-39	0	0	0	0	0	0	32.6	99	0	0	0	0	0	0	0	0	0	0	7		13.3	8.85	6.39	1.91	224	0.63	16	17	225	119	12.70	0.2	194	96		13.3	5.42	2.2	2.77	237	0.63	18	18	208
59	CMA	HQ	NA	NA	50-59	0	0	0	BETASERC® 8 mg/day tablet	0	0	33.3	98	1	1	0	0	0	1	0	0	0	0	6		13	3.9	1.45	1.62	249	0.63	20	8	192	122	54.35	0.3	176	115		11.9	5.31	3.11	1.61	259	0.56	13	8	193
60	Placebo	HQ	NA	NA	30-39	1	0	0	0	20	1	26.7	99	0	0	0	1	1	0	1	0	0	0	8		16.4	9.48	4.16	4	248	0.71	42	49	224	660	202.71	0.3	259	103		14.9	8.21	4.95	2.11	226	0.81	22	39	167
61	CMA	HQ	NA	NA	50-59	1	0	1	LIPANTHYL® 267 mg/day tablet, DIABEST® 1000 mg/day tablet	0	0	27.5	99	0	1	0	1	1	0	0	1	0	0	6		14.5	5.24	2.87	1.81	200	0.99	41	39	198	342	129.16	0.4	302	173		14.8	6.29	4.4	1.05	99	1.48	39	34	295
62	CMA	HQ	NA	NA	30-39	1	0	0	0	0	0	24.2	98	1	1	0	1	1	0	1	0	0	1	7		12.3	5.97	2.93	2.41	193	1.1	39	55	220	122	133.57	2	136	105		13.2	8.25	5.75	1.97	330	0.9	16	19	217
63	CMA	HQ	NA	NA	18-29	1	0	0	0	0	0	22.9	98	0	1	0	1	1	0	1	1	0	0	4		16.8	8.89	6.14	1.7	287	0.82	20	20	166	162	117.42	0.5	129	87		*	*	*	*	*	*	*	*	*
64	CMA	HQ	NA	NA	40-49	0	0	0	0	0	0	35.6	99	0	1	0	1	1	0	0	0	0	0	8		14	6.3	3.26	2.27	272	0.86	20	18	198	100	17.33	0.3	170	110		13.2	8.33	5.37	2.29	435	0.82	*	28	*
65	CMA	HQ	NA	NA	40-49	1	0	0	0	20	0	30.1	95	0	0	0	1	1	1	0	0	0	0	7		13.6	3.66	1.38	1.84	142	0.85	36	46	204	86	168.33	0.2	158	81		13.3	6.58	3.61	2.25	214	0.83	29	28	214
66	CMA	HQ	NA	NA	30-39	1	0	0	PANTPAS® 40 mg/day tablet	0	0	26.8	96	0	0	0	0	1	0	0	0	0	0	5		15.7	6.17	3.74	1.83	204	0.79	32	25	186	60	84.26	1.5	87	111		14.9	7.91	4.47	2.79	221	0.82	17	26	168
67	CMA	HQ	NA	NA	18-29	1	0	0	0	0	0	20.1	99	1	1	0	0	0	0	0	0	0	0	8		16.3	4.28	2.07	1.7	203	0.94	19	11	161	43	100.40	1.8	136	94		15.6	5.55	3.7	1.49	214	0.82	21	32	139
68	CMA	HQ	NA	NA	30-39	0	0	0	0	0	0	32.6	99	1	0	0	1	1	0	1	0	0	0	6		11.9	4.88	2.58	1.87	226	0.63	14	16	172	228	30.13	0.2	153	104		11.3	4.36	2.22	1.59	317	0.59	12	10	156
69	CMA	HQ	NA	NA	40-49	1	1	0	DELIX® 5mg/day tablet, MATOFIN® 1000mg/day tablet	0	1	35.3	96	0	0	0	1	0	0	1	0	0	0	6		15.9	5.48	3.59	1.25	181	0.92	28	30	198	199	174.22	0.2	152	94		15.9	6.5	3.67	2.21	214	0.78	26	30	205
70	CMA	HQ	NA	NA	30-39	1	0	0	0	0	0	25.9	98	1	0	0	0	1	0	0	1	0	0	7		17.1	4.26	1.87	1.93	284	0.83	25	50	145	133	187.75	0.3	210	116		15.7	5.45	2.86	2.06	340	0.78	24	47	170
71	CMA	HQ	NA	NA	30-39	1	0	0	0	0	0	24.5	96	1	1	0	1	1	0	1	0	0	0	5		15.8	7.17	4.1	2.19	265	0.97	22	25	177	62	103.36	2.30	138	110		15.5	6.8	3.6	2.82	352	0.75	18	14	180
72	CMA	HQ	NA	NA	18-29	0	0	0	0	0	0	18.8	99	1	1	0	1	0	1	1	0	0	0	4		12.8	6.09	2.38	2.96	253	0.68	26	20	223	63	6.32	0.2	168	86		*	*	*	*	*	*	*	*	*
73	Placebo	HQ	NA	NA	18-29	1	0	0	0	0	0	23.7	100	1	0	0	1	1	0	0	0	0	0	9		16.6	6.4	2.15	3.77	206	0.79	21	14	179	58	65.67	0.2	99	90		*	*	*	*	*	*	*	*	*
74	CMA	HQ	NA	NA	40-49	1	1	1	0	0	0	37.2	96	0	0	0	1	1	1	0	0	0	0	6		15.4	8.97	6.15	1.8	242	1.2	29	37	196	79	78.82	0.9	124	159		15.3	6.63	4.06	2.06	414	0.91	26	66	187
75	CMA	HQ	NA	NA	30-39	0	0	1	0	0	0	33.9	97	0	1	0	1	0	1	0	0	1	0	7		13.2	5.09	2.53	2	202	0.79	20	20	187	51	5.16	0.2	125	86		12.2	4.48	2.18	1.81	347	0.82	40	44	256
76	CMA	HQ	NA	NA	40-49	1	0	0	0	0	0	28.4	97	0	1	0	1	1	1	0	1	0	0	5		15.1	5.03	3.65	0.71	173	0.97	20	21	196	56	241.53	1	146	84		14.4	5.47	3.64	1.31	292	0.86	18	16	207
77	Placebo	HQ	NA	NA	18-29	0	0	0	0	0	0	18.0	100	0	0	0	0	1	0	0	0	0	0	8		11.2	7.62	5.12	1.88	232	0.65	13	8	151	103	4.51	0.2	184	78		10.4	5.65	3.47	1.79	233	0.61	12	8	123
78	Placebo	HQ	NA	NA	40-49	1	0	0	0	0	0	29.1	98	0	1	0	0	0	1	0	0	0	0	6		16.1	9.8	5.25	3.74	287	1.02	33	40	*	203	75.64	0.2	136	100		*	*	*	*	*	*	*	*	*
79	CMA	HQ	NA	NA	40-49	0	0	0	ARVELES® 500 mg/day tablet	0	0	28.2	100	0	1	0	0	1	1	0	0	0	0	5		12.9	6.22	2.75	2.86	214	0.69	34	31	178	154	20.20	0.2	181	96		*	*	*	*	*	*	*	*	*
80	Placebo	HQ	NA	NA	40-49	1	0	0	0	30	1	19.4	97	0	0	0	0	0	1	0	0	0	0	9		16	8.35	5.97	1.77	229	0.87	17	12	198	95	69.32	0.5	164	87		15.1	11.73	8.77	2.26	350	0.75	17	15	209
81	CMA	HQ	NA	NA	30-39	1	0	0	0	0	0	29.4	98	0	1	0	1	1	0	0	0	0	0	7		15.7	4.22	2.46	1.41	231	0.94	24	26	155	121	108.85	0.2	159	95		15.3	5.67	2.82	2.34	270	0.81	16	19	144
82	CMA	HQ	NA	NA	40-49	0	0	0	0	0	0	40.8	96	0	1	1	1	0	0	0	0	0	0	6		12.4	2.99	1.43	1.27	219	0.7	40	46	359	73	29.03	1.1	94	96		12.7	4.18	2.04	1.6	242	0.72	25	23	332
83	CMA	HQ	NA	NA	18-29	1	0	0	0	0	0	20.8	98	0	0	0	1	0	1	1	0	0	0	3		14.7	3.13	1.44	1.33	261	0.92	27	43	185	167	134.04	0.2	189	118		14.8	5.69	2.86	2.36	309	1.02	28	57	157
84	CMA	HQ	NA	NA	18-29	1	0	0	0	7	0	25.9	99	0	1	0	0	0	0	0	1	0	0	6		17.4	5.37	3.15	1.33	220	0.9	31	46	266	104	106.04	0.7	183	88		*	*	*	*	*	*	*	*	*
85	CMA	HQ	NA	NA	18-29	0	0	0	PAXERA® 20 mg/day tablet	0	0	18.4	98	0	1	0	1	0	0	0	0	1	0	5		12.9	5.79	3.17	2.13	225	0.64	25	6	289	246	42.83	0.2	161	85		12.1	5.34	3.2	1.58	260	0.68	21	6	*
86	CMA	HQ	NA	NA	40-49	1	0	0	LEVMONT® 5/10 mg/day tablet	10	0	29.8	97	0	0	0	1	0	0	0	1	0	0	5		15.6	6.01	3.69	1.57	248	0.86	19	23	232	181	63.03	0.2	152	85		15.7	7.93	5.35	1.87	304	0.89	18	30	168
87	CMA	HQ	NA	NA	60+	1	0	0	0	0	0	26.1	97	0	0	0	0	0	0	0	0	0	0	6		14.1	4.61	2.74	1.39	117	0.91	31	17	274	84	357.45	4.4	176	109		14.5	8.57	6.25	1.75	485	0.78	30	12	533
88	Placebo	HQ	NA	NA	18-29	0	0	0	0	0	0	26.6	98	0	0	0	0	1	0	0	1	0	0	9		10.8	5.07	2.64	1.65	251	0.66	15	9	181	72	2.05	0.2	160	74		9.6	5.57	3.6	1.38	321	0.68	13	10	191
89	Placebo	HQ	NA	NA	60+	1	0	0	0	0	0	31.5	97	0	0	0	0	1	1	0	0	0	0	11		14.2	5.4	2.33	2.49	236	0.84	18	18	222	270	23.23	0.2	158	97		14.4	5.31	2.94	1.81	272	1	17	17	199
90	CMA	HQ	NA	NA	18-29	0	0	0	LEVMONT® 5/10 mg/day tablet	0	0	17.4	99	1	1	1	1	0	0	0	1	0	0	7		13.3	4.02	1.63	1.56	171	0.75	19	11	160	44	45.25	0.2	157	87		13.3	4.71	2.12	2.1	266	0.69	18	10	171
91	Placebo	HQ	NA	NA	18-29	1	0	0	0	1	0	24.1	99	0	0	0	0	1	0	0	0	0	0	10		16.1	6.15	2.97	2.39	234	0.98	31	47	187	178	45.38	0.2	153	89		15.4	6.94	3.9	2.29	251	0.96	16	23	184
92	CMA	HQ	NA	NA	40-49	0	0	0	0	0	1	22.5	99	0	0	0	0	1	1	0	0	0	0	6		12.5	3.77	2.72	0.79	185	0.82	14	9	168	96	16.9	0.2	198	100		12.7	5.86	2.79	2.55	350	0.74	14	10	195
93	CMA	HQ	NA	NA	30-39	1	0	0	0	20	0	26.3	99	0	0	0	1	0	0	0	0	0	0	4		14.6	3.85	1.62	1.74	160	1.08	15	16	137	97	77.38	0.2	141	98		15	5.76	2.41	2.64	186	0.94	14	14	162
94	Placebo	HQ	NA	NA	30-39	0	0	0	PREDNOL® 4 mg/day tablet	10	0	19.1	99	1	1	0	0	1	0	1	0	0	0	7		10.9	4.38	2.78	0.83	159	0.67	21	14	133	82	306.33	0.2	128	133		12.4	6.6	4.78	1.03	221	0.69	15	13	148
95	CMA	HQ	NA	NA	30-39	0	0	0	0	0	0	29.0	99	0	1	0	1	1	0	0	1	0	0	7		13.3	3.77	2.17	1	191	0.69	12	19	158	48	28.64	0.6	127	90		13	7.23	5.22	1.5	218	0.67	18	12	219
96	CMA	HQ	NA	NA	40-49	0	1	0	DELTACORTIL® 5 mg/day tablet	0	0	26.8	99	0	1	0	0	1	0	0	0	0	0	5		12.2	7.41	6.15	1	287	0.93	17	20	153	158	123.89	0.4	201	105		*	*	*	*	*	*	*	*	*
97	CMA	HQ	NA	NA	18-29	0	0	0	0	0	0	23.9	99	1	0	0	0	1	1	0	0	0	0	6		12.4	5.9	3.85	1.36	305	0.69	29	11	*	71	24.06	0.2	145	104		11.2	6.56	3.92	2.18	346	0.61	19	16	160
98	Placebo	HQ	NA	NA	40-49	0	0	0	0	0	0	27.9	98	0	0	0	1	0	1	0	1	0	0	9		10.3	5.18	3.17	1.55	277	0.58	23	22	156	38	8.41	0.3	128	86		7.8	7.32	4.71	2.09	362	0.57	20	19	187
99	Placebo	HQ	NA	NA	30-39	1	0	0	0	9	1	24.3	98	1	1	0	0	0	0	0	0	0	0	8		17.2	6.19	3.45	2.21	183	0.84	35	53	226	63	136.65	0.7	136	81		15.7	9.5	5.67	2.98	323	0.82	22	38	235
100	CMA	HQ	NA	NA	40-49	1	0	1	DIAFORMIN® 1000 mg/day tablet	0	0	24.7	98	0	0	0	1	0	1	0	1	0	0	5		15.5	6.16	3.68	1.56	192	0.96	35	40	178	103	88.61	0.4	94	96		*	*	*	*	*	*	*	*	*
101	Placebo	HQ	NA	NA	40-49	1	0	0	0	0	0	25.8	98	0	0	0	1	1	1	0	0	0	0	10		15.2	6.02	3.02	1.89	183	0.99	23	20	195	206	85.37	0.2	208	84		14.7	7.4	4.9	1.85	263	0.78	20	20	211
102	CMA	HQ	NA	NA	40-49	1	0	0	0	1	1	23.1	98	1	1	0	0	0	0	0	0	0	0	7		14.8	6.96	5.14	0.85	276	0.95	21	31	152	44	126.21	1.8	171	207		14.5	6.13	4.4	1.41	377	0.78	16	20	219
103	Placebo	HQ	NA	NA	18-29	0	0	0	YASMIN® 3 mg/30 mcg /day tablet	0	0	22.8	97	0	0	0	0	1	0	0	0	1	0	8		11.8	6.83	4.5	1.5	302	0.74	20	15	183	*	9.39	0.5	*	87		11.4	6.74	3.45	2.43	327	0.63	20	15	198
104	CMA	HQ	NA	NA	40-49	0	1	0	ECOPIRIN® 100 mg/day tablet, ATOR® 10 mg/day tablet, DILTAZEM® 30 mg/day tablet , ATAKAND® 16 mg/day tablet	0	0	25.4	97	0	1	0	1	0	0	0	0	0	0	6		13.6	4.45	3.46	0.74	215	0.82	17	15	169	79	29.88	0.2	115	221		12.7	7.17	4.62	1.94	316	0.75	11	8	165
105	CMA	HQ	NA	NA	50-59	1	0	0	0	0	0	38.6	97	1	1	0	1	0	0	0	0	0	0	3		17	7.54	4.35	2.45	182	0.97	67	122	279	210	110.46	0.2	198	194		16.3	8.8	5.05	2.93	283	1.01	48	98	232
106	CMA	HQ	NA	NA	18-29	1	0	0	0	0	0	21.9	97	0	1	0	1	0	0	0	0	0	0	5		15.1	7.3	3.96	2.74	232	0.84	21	18	216	96	*	0.2	155	80		15.7	6.73	3.73	2.43	259	0.84	16	14	162
107	CMA	HQ	NA	NA	40-49	0	0	0	VENTOLIN® 0.1 mg/day inhaler	0	0	29.9	97	0	1	1	1	1	0	0	0	1	0	7		14.1	5.87	3.34	2.02	241	0.76	20	12	218	144	47.08	1.5	163	96		13.1	9.51	5.69	3.18	304	0.75	15	8	194
108	CMA	HQ	NA	NA	50-59	0	0	1	MISOL® 50mg/day tablet	0	0	41.8	97	0	1	1	1	1	0	1	0	0	0	6		14.3	7.7	4.68	2.53	269	0.77	51	78	246	59	82	0.7	118	96		14.3	10.91	6.28	3.78	364	0.71	37	62	195
109	CMA	HQ	NA	NA	18-29	0	0	0	0	0	0	20.3	97	1	1	0	1	1	0	0	1	0	0	8		13.2	6.88	3.92	2.32	388	0.6	21	14	183	61	10.73	0.2	151	95		*	*	*	*	*	*	*	*	*
110	CMA	HQ	NA	NA	18-29	1	0	0	0	10	0	23.8	98	0	0	0	1	1	0	0	1	0	0	5		16.1	6.67	4.18	1.69	166	0.76	21	29	198	52	85.04	0.2	107	90		15.9	6.79	3.62	2.61	214	0.65	20	27	208
111	CMA	HQ	NA	NA	50-59	1	0	0	0	0	0	26.8	98	0	0	0	0	1	0	0	1	0	0	3		15.6	7.31	4.57	2.16	231	1.07	23	30	218	99	57.61	0.2	204	82		16.8	7.86	5.14	2.22	192	1.15	20	37	194
112	CMA	HQ	NA	NA	18-29	0	0	0	0	0	1	21.1	98	0	0	0	1	0	0	0	1	0	0	7		13.2	6.37	4.3	1.72	329	0.65	15	9	193	49	7.68	0.2	180	88		13.2	7.76	4.94	2.41	403	0.7	15	8	*
113	CMA	HQ	NA	NA	50-59	0	0	0	NAPROSYN® 750 mg/day tablet, CABRAL® 400 mg/day tablet	0	0	22.7	98	0	0	0	1	0	1	0	0	0	0	5		10.8	4.9	3.08	1.31	214	0.6	29	33	194	45	13.57	0.2	179	91		11.6	4.72	3.03	1.33	194	0.57	15	12	166
114	CMA	HQ	NA	NA	18-29	1	0	0	0	0	0	25.6	98	0	0	0	0	1	0	1	0	0	0	4		15.3	4.37	2.32	1.54	237	0.77	24	26	275	169	158.97	0.2	230	86		15.7	5.13	3.08	1.67	273	0.84	16	14	185
115	CMA	HQ	NA	NA	30-39	1	0	0	0	0	0	23.0	98	0	0	0	0	1	0	1	0	0	1	7		14.7	3.84	2.37	1.08	178	0.83	18	14	170	58	133.26	0.2	162	84		14.4	4.61	2.99	1.2	214	0.8	19	14	164
116	CMA	HQ	NA	NA	18-29	0	0	0	0	0	0	20.2	98	0	1	1	1	0	0	0	0	0	0	6		13.1	6.72	4.25	1.92	299	0.7	15	9	157	78	18.84	0.2	203	92		12	8.71	6.27	1.83	291	0.65	15	8	209
117	Placebo	HQ	NA	NA	18-29	0	0	0	0	0	0	21.8	97	1	0	0	1	1	0	0	0	0	0	14		13.9	2.9	1.34	1.24	224	0.65	18	12	172	36	61.67	0.2	120	79		13.8	6.88	4.24	1.99	317	0.66	21	13	*
118	Placebo	HQ	NA	NA	18-29	0	0	0	0	0	0	33.2	97	0	1	0	1	0	1	0	0	0	0	9		12.4	5.85	4.05	1.14	284	0.69	18	17	182	166	51.6	1.4	152	90		13.2	7.78	4.03	3.1	361	0.7	18	19	191
119	CMA	HQ	NA	NA	18-29	1	0	0	0	10	0	21.5	97	0	0	1	1	1	0	0	0	0	0	6		14.7	5.94	4.22	0.83	279	0.75	24	28	158	58	120.83	0.2	116	86		*	*	*	*	*	*	*	*	*
120	CMA	HQ	NA	NA	40-49	1	0	0	0	0	0	32.5	97	1	1	0	0	0	1	0	1	0	0	5		14.7	5.57	2.1	2.9	246	1.23	59	83	216	155	150.45	0.4	190	74		*	*	*	*	*	*	*	*	*
121	Placebo	HQ	NA	NA	18-29	0	0	0	0	1	0	19.9	97	0	0	0	1	0	1	1	0	1	0	8		13.1	5.85	2.65	2.68	273	0.7	15	9	90	58	51.26	0.2	177	87		13.4	7.19	3.13	3.28	278	0.75	10.6	8	94
122	CMA	HQ	NA	NA	18-29	0	0	0	0	0	0	27.5	98	1	0	0	1	1	1	1	1	0	0	6		12	3.36	2.68	1.63	128	0.62	13	10	177	92	41.03	0.5	124	98		12.3	5.41	2.82	2.14	323	0.68	13	13	179
123	Placebo	HQ	NA	NA	50-59	1	0	0	0	0	0	30.6	98	0	1	0	0	0	0	1	0	0	0	12		15.9	5.58	3.24	1.69	173	0.97	*	39	*	122	164.20	1	164	102		*	*	*	*	*	*	*	*	*
124	CMA	HQ	NA	NA	40-49	0	0	0	0	0	0	24.1	97	1	0	0	1	1	1	1	0	0	0	5		13.2	3.07	1.34	1.37	133	0.75	28	20	203	70	44.46	0.2	180	98		*	*	*	*	*	*	*	*	*
125	CMA	HQ	NA	NA	40-49	0	0	0	0	0	0	24.1	98	1	0	0	1	1	0	1	0	0	0	7		13.8	4.67	2.63	1.47	180	0.77	22	13	176	103	23.29	0.2	200	76		*	*	*	*	*	*	*	*	*
126	CMA	HQ	NA	NA	30-39	1	1	0	0	0	0	25.2	98	1	0	0	0	0	1	0	0	0	0	3		15.4	7.82	5.62	1.61	258	0.72	22	20	223	99	*	0.3	149	116		14.8	8.05	4.89	2.52	320	0.69	18	15	238
127	CMA	HQ	NA	NA	30-39	1	0	0	0	7	0	22.2	97	0	0	0	0	1	1	0	0	0	0	6		15.4	4.3	2.61	1.08	155	0.79	19	20	164	61	217.26	0.3	167	88		14.9	6.19	4	1.57	198	0.75	17	23	169
128	CMA	HQ	NA	NA	18-29	1	0	0	0	0	0	20.8	98	0	0	0	0	1	0	0	0	0	0	5		15	2.69	1.36	0.97	150	1	22	12	198	62	67.08	0.2	129	81		14.9	3.75	2.32	1.17	156	1	19	9	*
129	Placebo	HQ	NA	NA	30-39	1	0	0	0	0	0	23.0	98	1	1	0	1	0	0	0	0	0	0	10		12.9	5.53	3.52	1.4	187	1.23	36	15	199	70	50.6	0.4	176	80		12	7.66	5	2	261	1.05	31	11	184
130	CMA	HQ	NA	NA	18-29	1	0	0	DEPAKIN KRONA® 1000 mg/day tablet	4	0	29.3	99	0	0	1	1	0	0	1	0	0	0	7		15.4	4.15	2.18	1.46	192	0.79	19	22	238	108	128.3	0.2	204	85		15.4	4.46	2.26	1.67	196	0.67	20	30	203
131	CMA	HQ	NA	NA	30-39	1	0	0	0	0	0	27.1	100	0	1	0	0	0	0	0	1	0	0	5		16.8	3.56	2.35	0.81	252	0.86	15	17	148	311	90.72	0.2	159	107		16.5	6.19	4.15	1.46	305	0.96	14	18	178
132	CMA	HQ	NA	NA	18-29	0	0	0	DESMONT® 5/10 mg/day tablet	0	1	25.5	96	0	1	0	1	1	1	0	1	0	0	6		14.3	5.66	2.98	1.79	240	0.77	14	9	160	97	67.84	0.2	254	78		13.5	9.21	6.97	1.73	328	0.74	14	11	175
133	CMA	HQ	NA	NA	40-49	1	0	0	0	0	0	27.8	100	0	0	0	1	0	0	1	0	0	0	6		15.6	6.05	3.24	1.83	252	0.99	39	77	210	734	98.64	0.2	231	107		15.2	6.8	3.8	2	261	0.93	33	60	230
134	CMA	HQ	NA	NA	40-49	1	1	0	TENSAR PLUS® 16/12.5 mg/day tablet	0	0	30.5	100	0	0	1	1	0	0	0	0	1	0	5		16.1	5.49	3.72	1.22	199	1.23	24	30	169	132	507.55	3	210	96		15.4	9.8	7.1	1.8	456	1.02	32	74	156
135	Placebo	HQ	NA	NA	40-49	0	0	0	0	0	0	32.6	100	0	0	0	0	0	0	0	0	0	0	9		13.3	5.4	3.55	1.1	185	0.75	14	11	166	105	14.54	0.3	154	103		11.9	6.27	3.59	2.13	283	0.69	14	11	148
136	CMA	HQ	NA	NA	18-29	1	0	0	0	0	0	22.2	98	0	1	1	0	0	0	0	0	0	0	6		15	7.21	3.56	2.64	259	0.94	21	15	150	147	41.74	0.2	152	82		*	*	*	*	*	1	18	13	157
137	CMA	HQ	NA	NA	40-49	0	0	1	METATIN® 850 mg/day tablet	0	0	31.2	98	0	0	0	0	1	1	1	1	0	0	6		11.7	4.49	2.93	1.15	194	0.8	19	13	191	127	57.55	0.3	161	102		12.4	5.71	3.87	1.48	426	0.72	13	10	254
138	CMA	HQ	NA	NA	40-49	1	0	0	0	0	0	31.6	98	0	0	0	0	1	0	0	1	0	0	4		14.9	5.34	3.02	1.67	196	0.95	36	38	234	76	159.5	0.5	145	93		14.1	5.56	3.84	1.3	367	0.79	29	48	179
139	Placebo	HQ	NA	NA	18-29	0	0	0	0	0	0	17.2	98	0	0	0	1	1	0	1	0	0	0	11		15.1	3.2	1.67	1.07	145	0.83	15	10	175	59	29.2	0.2	139	96		*	*	*	*	*	*	*	*	*
140	CMA	HQ	NA	NA	18-29	1	0	0	0	20	1	28.6	98	0	0	0	0	1	0	0	0	0	0	7		15.8	8.42	4.95	2.73	200	0.97	22	37	256	235	133.33	0.2	217	77		*	*	*	*	*	*	*	*	*
141	Placebo	HQ	NA	NA	60+	0	0	0	LEVOTRON® 75mg/day tablet, CORASPIRIN® 100 mg/day tablet	0	0	23.0	98	1	1	0	1	1	0	0	0	1	0	9		14.2	7.9	5.56	1.71	198	0.9	28	17	*	120	66.43	*	186	101		13.3	8.79	5.58	2.6	396	0.79	20	19	309
142	CMA	HQ	NA	NA	18-29	1	0	0	0	0	0	24.8	97	1	1	0	1	1	1	0	1	0	0	8		15.39	5.51	3.54	1.18	159	0.98	21	30	231	45	106.69	0.7	110	119		16	7	4.87	1.8	213	*	*	*	*
143	CMA	HQ	NA	NA	18-29	1	0	0	0	0	0	20.9	97	0	1	0	1	0	0	0	0	0	0	3		*	*	*	*	*	0.84	15	12	162	37	116.38	0.6	132	90		14	6	3.3	2	316	0.81	16	12	146
144	CMA	HQ	NA	NA	50-59	0	0	0	0	0	0	26.2	97	1	1	0	0	0	0	0	0	0	0	6		12.3	7.42	5.74	1.04	198	0.68	23	20	258	45	116.1	4.1	135	99		12	7.35	4.62	1.92	375	0.69	13	9	177
145	CMA	HQ	NA	NA	18-29	1	0	0	0	20	1	25.2	97	0	0	0	0	0	0	1	0	0	0	5		17.2	8.53	5.75	2.2	200	0.82	19	22	217	118	215.18	0.5	201	77		16.7	10.8	7.57	2.54	225	0.8	27	33	*
146	Placebo	HQ	NA	NA	18-29	0	0	0	0	0	0	28.0	97	0	1	1	1	0	0	0	0	0	0	8		12.5	4.21	2.11	1.63	241	0.6	25	30	202	101	24.51	0.2	126	84		12.1	6.1	3.77	2.27	258	*	*	*	*
147	CMA	HQ	NA	NA	40-49	0	0	0	DIDERAL® 40 mg/day tablet,LUSTRAL® 50 mg/day tablet	0	0	30.1	98	0	1	0	1	0	1	0	0	0	0	7		13.7	5.54	3.46	1.6	177	0.68	18	16	166	113	147.76	1	162	100		13.5	7.07	4.75	1.61	90	0.65	20	16	218
148	Placebo	HQ	NA	NA	30-39	0	0	0	0	0	0	24.8	98	0	1	1	1	1	0	1	1	0	0	12		13.5	5.43	3.09	1.54	275	0.65	27	33	196	293	29.33	0.2	221	88		12.6	4.99	2.14	1.78	261	0.66	21	23	169
149	CMA	HQ	NA	NA	40-49	1	0	0	0	20	0	28.1	99	0	0	0	0	1	0	0	0	0	0	8		14.7	7.07	2.82	3.61	283	0.79	16	14	144	155	40.33	0.2	196	85		14.7	11.48	6.33	4.05	339	0.92	14	12	142
150	CMA	HQ	NA	NA	30-39	0	0	0	0	0	0	36.3	100	0	1	0	1	1	1	1	0	1	0	6		11.3	3.9	2.1	1.44	169	0.65	21	21	203	141	398.57	0.9	184	91		10.03	5.64	3.72	1.5	201	0.66	12	10	188
151	CMA	HQ	NA	NA	18-29	0	0	0	0	0	0	24.9	99	0	0	0	1	1	0	1	0	0	0	7		12.6	7.31	5.07	1.63	374	0.63	13	19	158	92	32.27	0.2	161	96		*	*	*	*	*	*	*	*	*
152	CMA	HQ	NA	NA	18-29	1	0	0	0	0	0	23.0	98	0	1	0	1	1	0	1	0	0	1	5		14.5	4.53	2.33	1.48	294	1.13	32	57	142	96	245.43	1.6	176	115		15.3	6.58	3.28	2.63	416	0.94	24	41	150
153	Placebo	HQ	NA	NA	40-49	0	0	0	0	0	0	18.4	97	1	0	0	1	0	1	0	0	0	0	9		14.9	3.63	1.87	1.36	63	0.75	22	17	177	53	27.14	0.2	158	84		13.4	6.42	3.68	2	178	0.73	14	11	179
154	CMA	HQ	NA	NA	18-29	1	0	0	0	0	0	17.6	98	1	0	0	1	0	1	0	0	0	0	5		16.4	8.31	3.06	1.87	171	0.74	20	15	245	62	230.7	0.4	115	81		15.3	6.7	3.03	2.3	230	0.58	11	9	204
155	CMA	HQ	NA	NA	18-29	1	0	0	0	0	0	22.0	97	1	0	0	1	0	1	0	0	0	0	6		15.2	4	2.06	1.31	218	0.81	19	16	218	98	158.31	0.3	107	89		15.2	5.1	3.14	1.53	256	0.76	19	17	203
156	CMA	HQ	NA	NA	18-29	0	0	0	0	2	0	26.9	98	1	0	0	0	0	0	0	0	0	0	8		12.2	5.04	3.41	1.11	173	0.69	12	11	144	39	46.41	0.5	146	101		12.1	6.27	3.22	2.67	268	0.67	17	16	151
157	CMA	HQ	NA	NA	50-59	1	0	0	0	0	1	30.0	99	1	1	0	0	0	0	0	0	0	0	5		15.3	6.43	4.41	1.6	164	0.91	33	22	341	68	448.85	8.90	105	93		15.1	10.14	6.41	3	383	0.93	37	58	273
158	CMA	HQ	NA	NA	18-29	1	0	0	0	0	0	23.1	98	0	1	0	0	0	0	0	1	0	0	3		17.1	5.9	2.52	2.67	188	0.88	50	16	209	53	101.52	0.9	180	84		15.7	7.34	4.18	2.5	259	0.81	39	11	182
159	CMA	HQ	NA	NA	30-39	0	0	0	0	0	0	18.8	98	0	0	1	1	0	0	1	0	1	0	7		13.6	6.74	5.68	0.76	196	0.71	18	17	179	56	30.11	0.2	203	100		12.6	4.67	3.31	0.83	216	0.66	15	10	156
160	Placebo	HQ	NA	NA	30-39	0	0	0	0	0	0	26.6	98	0	1	1	1	1	0	1	0	1	0	14		13	3.66	1.73	1.59	185	0.69	22	28	212	91	19.77	0.2	142	89		12.6	6.69	4.14	2.04	211	0.64	15	15	202
161	CMA	HQ	NA	NA	30-39	0	0	0	0	0	0	24.6	98	1	0	0	1	1	0	0	0	0	0	9		13.5	6.52	3.93	1.78	299	0.77	19	13	270	74	29.54	0.4	119	102		12.9	5.94	3.69	1.76	280	0.65	12	18	152
162	Placebo	HQ	NA	NA	40-49	1	0	0	0	0	1	29.4	97	0	0	0	0	1	1	0	0	0	0	7		14.1	6.66	4.46	1.47	251	1.21	19	19	219	146	22.59	0.2	180	97		13.6	7.18	4.66	1.88	434	1.22	14	17	197
163	CMA	HQ	NA	NA	30-39	0	0	0	0	0	0	20.8	97	0	0	0	0	1	0	1	0	0	0	8		11.6	3.77	1.76	1.72	203	0.6	17	12	217	103	29.38	0.2	136	74		11.5	6.7	3.78	1.93	243	0.65	13	11	138
164	CMA	HQ	NA	NA	30-39	1	0	0	0	3	1	22.7	97	0	0	0	0	1	1	0	0	0	0	5		15.6	4.73	1.94	2.24	204	0.79	22	24	265	162	658.15	1.9	197	82		14.4	8.31	5.18	2.58	284	0.84	18	34	195
165	CMA	HQ	NA	NA	40-49	1	0	0	DELIX® 5 mg/day tablet, SANELOC® 50 mg/day tablet, ECOPIRIN® 100mg/day tablet	10	0	33.2	99	0	0	0	0	1	0	0	0	0	0	4		15.1	8.97	5.33	2.94	217	*	*	*	*	*	*	*	*	*		14.8	12.9	8.66	3.18	262	0.85	37	59	222
166	CMA	HQ	NA	NA	18-29	0	0	0	0	10	0	26.8	98	0	0	0	1	1	1	1	0	1	0	7		12.9	4.27	1.67	1.85	238	0.74	16	14	200	*	*	0.9	*	68		12	6.51	3.87	1.91	242	0.69	11	14	143
167	CMA	HQ	NA	NA	40-49	1	0	0	0	0	0	31.6	98	1	1	0	0	1	0	0	0	1	0	6		15.6	8.74	5.49	2	317	1.22	31	47	199	338	*	0.2	236	108		14.6	9.67	4.51	4.12	411	0.95	21	44	187
168	Placebo	HQ	NA	NA	30-39	0	0	0	0	0	0	24.2	98	0	1	0	1	0	0	1	1	0	0	9		13.5	5.46	3.92	1.12	195	0.72	17	15	144	88	*	0.5	161	90		14.4	8.29	5.06	2.73	242	0.76	13	12	191
169	Placebo	HQ	NA	NA	40-49	0	1	1	BELOC® 50 mg/day tablet,TROJENTO® 5mg/day tablet, EXFORGE® 1Omg/day tablet, CORASPRIN® 100 mg/day tablet	2	0	29.4	98	1	0	0	1	1	1	0	0	0	0	11		12.8	5.71	4.02	1.07	294	0.81	32	28	167	92	*	1.4	145	111		12.4	7.2	3.86	2.58	550	0.68	20	26	220
170	CMA	HQ	NA	NA	18-29	1	0	0	0	0	0	19.8	98	1	1	0	0	0	0	1	0	0	0	7		13.3	6.24	3.51	2.12	238	0.69	15	13	196	89	*	0.2	130	81		*	*	*	*	*	*	*	*	*
171	CMA	HQ	NA	NA	50-59	0	1	0	COVERAM® 10 mg/day tablet	3	0	31.2	98	0	1	0	0	0	0	0	0	0	0	5		14.3	7.34	4.52	2.06	218	0.56	18	24	164	347	*	0.2	252	92		12.9	7.51	4.81	2.02	192	0.71	23	32	177
172	CMA	HQ	NA	NA	40-49	1	0	0	0	0	0	27.5	98	0	0	0	1	1	1	0	0	0	0	7		15	3.5	2.09	1	293	1.07	22	28	173	136	*	1.3	135	97		14.9	6.1	4	1.53	606	0.83	20	26	229
173	Placebo	HQ	NA	NA	18-29	1	0	0	FIXDUAL® 5/10 mg/day tablet	30	1	26.7	98	0	1	0	1	1	1	1	0	0	0	8		13.9	7.13	3.67	2.87	199	0.78	17	24	175	82	*	0.2	96	92		12.4	6.72	4.19	1.97	219	0.62	19	24	191
174	CMA	HQ	NA	NA	18-29	1	0	0	0	0	0	24.8	98	1	1	0	1	1	0	0	1	0	0	3		16.5	6.51	4.66	0.98	220	0.93	40	74	240	48	*	0.2	153	107		16.5	5.7	3.29	1.91	199	0.81	32	43	242
175	CMA	HQ	NA	NA	18-29	0	0	0	0	0	0	22.2	97	0	1	0	0	1	1	0	1	0	0	6		11	2.24	1.12	0.94	167	0.56	18	7	180	56	*	0.2	163	86		*	*	*	*	*	*	*	*	*
176	CMA	HQ	NA	NA	18-29	1	0	0	0	0	0	23.6	97	0	0	1	0	1	0	0	0	0	0	5		14.7	5.58	3.99	1.16	229	0.81	42	45	180	79	*	0.2	146	105		14.2	6.52	4.1	1.86	206	0.82	18	16	167
177	CMA	HQ	NA	NA	40-49	0	1	0	MICORDIS® 80 mg/day tablet, CONCOR® 5 mg/day tablet	0	0	28.7	98	1	1	0	1	1	0	0	0	1	0	7		14	4.17	2.89	0.98	215	0.83	16	13	142	261	*	0.2	213	110		13	8.31	5.47	2.41	242	0.93	15	12	163
178	Placebo	HQ	NA	NA	18-29	0	0	0	0	0	0	23.1	98	0	0	0	1	1	1	0	0	0	0	8		12.3	7.44	4.47	2.66	215	0.69	22	20	162	70	*	0.2	132	105		13.8	6.62	3.16	2.71	225	0.7	18	13	162
179	CMA	HQ	NA	NA	50-59	0	0	0	0	5	0	22.8	98	0	0	0	0	1	1	1	0	0	0	6		15.5	7.51	3.52	3.19	262	0.89	44	61	258	115	*	0.8	233	89		13.7	8.26	4.15	3.29	406	0.84	23	29	187
180	CMA	HQ	NA	NA	18-29	1	0	0	0	0	0	25.6	98	0	1	0	0	1	1	0	0	1	0	4		13.9	6.1	4.55	0.85	238	0.9	19	42	163	105	*	1.1	183	92		14	7.79	3.62	3.47	350	0.82	16	24	154
181	CMA	HQ	NA	NA	30-39	1	0	0	0	10	0	29.0	98	0	0	0	0	0	0	0	0	0	0	7		14.5	3.44	1.88	1.27	211	0.99	20	42	190	141	38.31	0.6	216	133		14.7	5.79	3.21	2.05	275	0.99	24	32	192
182	CMA	HQ	NA	NA	40-49	0	0	0	FERROSENOL® 100 mg/day tablet	0	0	25.2	100	0	0	0	0	1	0	0	0	0	0	5		12.8	5.91	3.93	1.57	144	0.63	21	23	171	297	*	0.2	128	81		13.9	5.72	3.44	1.47	228	0.66	13	10	276
183	CMA	HQ	NA	NA	40-49	0	0	0	0	0	0	30.9	100	1	0	0	0	1	0	0	0	0	0	8		13.8	5.65	3.72	1.37	232	0.68	43	52	249	76	*	0.2	147	95		12.7	9.85	7.01	2.05	*	0.66	19	21	204
184	CMA	HQ	NA	NA	40-49	1	1	0	NEXIVOL® 5mg/day tablet	0	0	35.7	98	0	1	0	0	0	0	0	0	0	0	5		14.6	4.34	2.53	1.4	242	0.9	19	38	216	120	*	0.2	205	106		14.2	5.71	3.85	1.51	272	0.85	20	49	216
185	Placebo	HQ	NA	NA	30-39	0	0	0	0	0	0	29.1	97	0	0	0	0	1	1	0	0	0	0	10		13.2	2.64	1.06	1.1	256	0.86	34	43	175	122	*	0.2	209	146		*	*	*	*	*	*	*	*	*
186	CMA	HQ	NA	NA	50-59	0	0	0	AIRCOMB® 5/10 mg/day tablet, EUTHYROX® 150 mg/day tablet, FOSOVANCE® 70 mg/5600 I.U. day/tablet, FALBIAL® 5mg/day tablet	0	0	35.9	99	0	0	0	0	1	1	0	1	0	0	7		12.4	3.84	2.08	1.35	190	0.99	23	27	206	137	*	0.2	228	147		*	*	*	*	*	*	*	*	*
187	Placebo	HQ	NA	NA	18-29	1	0	0	0	20	1	25.2	96	0	0	0	0	0	0	0	0	0	1	9		14.9	7.79	4.63	2.33	266	0.95	19	32	164	179	*	0.2	196	101		*	*	*	*	*	*	*	*	*
188	CMA	HQ	NA	NA	40-49	1	0	0	0	20	1	27.4	99	0	0	0	0	1	0	0	1	0	0	6		14.5	5.41	3.59	1.42	216	0.79	15	14	203	234	*	1.7	190	110		14.2	9.52	6.9	2.13	211	0.74	16	18	180
189	Placebo	HQ	NA	NA	40-49	0	0	0	0	0	0	27.4	99	0	1	0	0	0	0	0	0	0	0	8		13.1	3.63	1.68	1.63	*	0.77	17	15	158	197	*	0.2	171	103		14.9	7.88	5.06	2.27	275	0.74	16	13	166
190	CMA	HQ	NA	NA	40-49	1	0	0	0	0	0	23.8	99	1	1	0	0	1	1	0	0	0	0	5		13.1	5.24	2.7	1.9	182	0.93	30	26	172	89	*	0.2	180	82		12.3	4.66	2.37	1.86	375	0.81	19	16	169
191	CMA	HQ	NA	NA	30-39	1	0	0	0	0	0	24.5	99	1	0	0	0	1	1	0	0	0	0	7		15.4	3.4	1.8	1.31	139	0.87	19	17	175	94	*	0.9	185	95		*	*	*	*	*	*	*	*	*
192	CMA	HQ	NA	NA	18-29	0	0	0	0	0	0	30.8	99	0	0	0	1	1	1	1	0	0	0	4		12.6	5.03	3.19	1.41	226	0.52	22	17	234	109	*	0.2	231	92		*	*	*	*	*	0.51	16	9	191
193	Placebo	HQ	NA	NA	30-39	0	0	0	BACTRIM FORTE® 800/160 mg/day tablet	0	0	23.0	98	0	0	0	1	0	1	0	0	0	0	9		12.5	4.03	2.38	1.28	187	0.7	30	29	189	80	*	0.3	179	97		13	5.68	3.67	1.51	238	0.79	26	37	202
194	CMA	HQ	NA	NA	30-39	0	0	0	SITOL® 10 mg/day tablet, LANSOR® 30mg/day tablet	10	0	24.8	98	0	0	1	0	1	1	0	0	0	0	5		10.9	9.1	6.02	2.49	292	0.68	12	7	143	33	*	0.2	159	82		10.3	5.71	2.66	2.47	263	0.69	10	7	138
195	Placebo	HQ	NA	NA	18-29	1	0	0	0	0	0	24.7	98	0	0	0	0	1	0	0	1	0	0	8		16.6	6.41	3.02	2.37	192	0.83	29	24	168	*	*	0.5	*	81		15.5	7.13	3.94	2.65	252	0.8	22	23	141
196	CMA	HQ	NA	NA	18-29	1	0	0	0	20	0	16.8	98	0	1	0	1	1	1	0	0	0	0	6		16.1	5.08	3.17	1.15	157	0.81	26	14	356	49	*	0.2	121	73		15.7	5.33	3.04	1.79	213	0.78	19	11	180
197	CMA	HQ	NA	NA	18-29	0	0	0	0	0	0	32.9	98	0	1	0	0	0	1	0	1	0	0	5		*	*	*	*	*	0.68	33	35	237	178	*	0.2	165	98		11.1	8.99	4.46	3.31	456	0.64	48	52	259
198	Placebo	HQ	NA	NA	40-49	0	0	0	0	10	0	24.2	98	0	1	0	0	1	1	0	0	0	0	14		13	5.12	2.97	1.39	285	0.88	18	12	160	74	*	0.5	176	77		12.3	7.24	4.68	1.9	294	0.88	19	20	176
199	CMA	HQ	NA	NA	18-29	0	0	0	0	0	0	24.3	98	0	1	0	1	0	1	1	1	0	0	8		13.5	3.89	1.42	1.94	247	0.68	17	12	170	109	*	0.9	147	97		*	*	*	*	*	*	*	*	*
200	CMA	HQ	NA	NA	40-49	0	0	0	0	10	0	37.8	98	0	0	0	1	0	1	0	0	0	0	6		11.2	4.75	2.77	1.43	118	0.83	22	16	*	111	*	0.2	*	*		10.9	8.18	5.86	1.48	153	0.68	15	13	189
201	CMA	HQ	NA	NA	30-39	1	0	0	0	0	0	22.6	97	0	1	0	1	0	1	0	1	0	0	5		14.5	6.97	4.19	1.89	193	1.06	22	22	194	84	*	4.8	139	81		15.5	6.94	3.63	2.76	345	0.86	16	14	175
202	CMA	HQ	NA	NA	18-29	0	0	0	0	0	0	20.8	97	0	0	0	0	1	1	0	1	0	0	7		12.3	4.7	2.75	1.55	232	0.69	20	13	180	57	*	0.4	152	91		11.2	8.13	5.35	2.36	145	0.72	19	21	163
203	CMA	HQ	NA	NA	40-49	1	0	0	0	20	0	27.1	97	0	1	0	0	0	0	0	0	0	0	5		15.9	6.68	3.06	2.48	*	0.87	19	34	192	379	*	0.2	261	85		14.6	7.74	3.61	3.39	232	0.81	18	27	219
204	CMA	HQ	NA	NA	18-29	1	0	0	0	30	1	23.2	99	0	0	0	0	1	0	0	0	0	0	7		16.2	7.2	5.72	0.7	215	1.03	17	11	165	71	*	0.3	132	104		*	*	*	*	*	*	*	*	*
205	CMA	HQ	NA	NA	18-29	1	0	0	0	0	0	31.6	99	0	0	0	1	0	0	1	0	0	0	3		15.7	6.16	3.98	1.63	225	0.84	19	36	248	119	*	0.2	166	88		*	*	*	*	*	*	*	*	*
206	CMA	HQ	NA	NA	18-29	1	0	0	0	10	0	26.0	97	0	0	0	1	0	0	0	0	0	0	6		16.8	3	1.09	1.51	179	1.05	22	28	181	27	*	0.2	162	82		16.3	6.37	3.53	2.29	229	1.08	17	34	169
207	Placebo	HQ	NA	NA	40-49	0	0	0	0	0	0	27.8	98	0	1	0	0	1	0	1	0	0	0	7		10.6	7.03	3.8	2.62	329	0.62	13	12	184	263	*	0.2	201	90		10.4	7.13	4.26	2.32	371	0.72	10	9	180
208	CMA	HQ	NA	NA	30-39	1	0	0	0	0	0	25.3	98	0	1	0	0	0	1	0	0	0	0	5		14.7	4.62	2.72	1.06	289	1.22	48	91	203	79	*	0.2	153	87		15.9	9.34	5.75	2.84	400	1.14	30	52	294
209	CMA	HQ	NA	NA	30-39	0	0	0	0	0	0	24.0	97	1	1	0	0	1	1	0	0	0	0	6		14.4	4.38	2.18	1.92	245	0.76	146	213	258	37	*	0.2	106	95		13.7	7.23	4.23	2.54	272	0.69	55	101	195
210	Placebo	HQ	NA	NA	18-29	0	0	0	0	0	0	22.3	99	0	0	0	0	0	0	1	0	0	0	12		13.1	6.29	3.97	1.98	206	0.81	13	8	122	45	*	0.2	158	94		13.2	5.6	2.68	1.88	238	0.83	14	9	129
211	CMA	HQ	NA	NA	18-29	0	0	0	0	0	0	24.9	99	0	1	0	1	1	0	1	0	0	0	7		13.4	6.22	4.32	1.4	219	0.81	12	9	185	54	*	0.2	162	96		15.2	6.37	4.36	1.61	298	0.81	17	6	*
212	Placebo	HQ	NA	NA	18-29	0	0	0	0	0	0	23.7	97	0	1	0	0	1	0	1	1	0	0	9		11.7	2.57	1.01	1.21	185	0.66	23	14	122	62	*	0.2	212	92		11.8	4.13	1.99	1.73	249	0.74	12	10	139
213	CMA	HQ	NA	NA	30-39	0	0	0	0	0	0	20.6	98	0	0	0	1	0	0	0	1	0	0	6		9.1	3.92	2	1.16	350	0.77	17	11	250	118	*	0.3	145	100		10.8	7.99	5.52	1.51	291	0.69	20	13	256
214	CMA	HQ	NA	NA	18-29	1	0	0	0	0	0	25.2	97	0	1	0	0	0	1	0	0	0	0	4		14.2	3.47	1.84	1.14	96	0.89	18	28	*	114	*	0.7	*	*		*	*	*	*	*	0.86	15	12	181
215	CMA	HQ	NA	NA	30-39	0	0	0	0	0	0	30.1	97	1	1	0	0	1	0	0	1	0	0	7		13.4	5.45	3.72	1.79	132	0.73	21	23	171	138	*	1.9	224	95		12.8	9.18	6.09	2.44	235	0.68	21	24	185
217	Placebo	HQ	NA	NA	30-39	1	0	0	0	2	0	27.8	97	0	1	0	0	0	0	0	0	0	0	8		15.9	5.35	3.94	0.64	207	0.88	35	48	228	128	*	0.2	200	122		15	5.56	2.74	2.01	273	0.88	27	33	232
218	CMA	HQ	NA	NA	18-29	0	0	0	0	0	0	26.3	99	1	1	0	1	1	0	0	1	0	0	6		13.7	3.8	2.23	1.26	188	0.7	27	32	202	98	*	0.2	115	87		*	*	*	*	*	*	*	*	*
219	CMA	HQ	NA	NA	40-49	0	0	0	0	0	0	28.1	99	1	1	0	1	1	1	0	1	0	0	4		13.8	3.01	1.4	1.24	176	0.66	57	70	267	60	*	0.4	175	86		12.9	8.3	6.1	1.69	152	0.6	17	24	160
220	CMA	HQ	NA	NA	40-49	0	0	0	0	0	0	32.7	99	0	0	0	0	1	0	0	0	0	0	5		14.5	7.97	5.09	2.04	245	0.92	24	28	296	272	*	0.2	188	102		14.1	8.41	4.91	2.86	165	0.71	33	29	*
221	CMA	HQ	NA	NA	18-29	1	0	0	0	0	0	24.4	99	0	0	0	0	0	0	0	1	0	0	9		15.6	6.97	4.57	1.95	204	0.91	13	14	171	258	*	0.2	171	109		15.7	5.38	3.17	1.87	*	0.88	9	9	128
222	CMA	HQ	NA	NA	30-39	0	0	0	ZESPIRA® 5mg/day tablet	0	0	26.1	98	0	1	0	1	1	1	0	0	0	0	6		13.4	5.36	3.15	1.43	227	0.76	21	23	198	53	*	0.2	171	84		12.3	5.77	3.34	1.78	306	0.73	16	16	193
223	CMA	HQ	NA	NA	40-49	1	0	0	0	5	0	27.7	98	0	1	0	1	1	0	0	1	0	0	5		15.1	7.11	4.8	1.32	239	1	40	50	*	59	*	1.5	184	87		14.9	5.56	3.08	1.63	345	0.88	16	21	171
224	Placebo	HQ	NA	NA	40-49	1	0	0	0	15	0	22.3	98	1	1	0	0	1	0	0	0	0	0	10		15	3.81	1.8	1.45	200	1.07	29	35	184	117	*	0.2	187	90		15.5	8.67	6.09	1.59	280	0.94	21	24	159
225	CMA	HQ	NA	NA	18-29	0	0	1	DIAFORMIN® 1000 mg/day tablet	10	0	34.4	98	0	0	1	1	1	0	1	1	0	0	7		13.7	9.84	6.11	2.85	384	0.71	17	28	158	467	*	0.2	190	128		14.6	12.48	7.6	4.02	415	0.73	25	33	306
226	CMA	HQ	NA	NA	30-39	1	0	0	0	15	0	26.3	98	0	0	0	1	1	1	1	0	0	0	6		16.6	8.92	7.93	0.74	253	0.96	23	43	201	85	*	2.40	167	90		*	*	*	*	*	0.9	25	50	154
227	Placebo	HQ	NA	NA	18-29	1	0	0	0	0	0	27.8	98	1	0	0	1	0	1	0	0	0	0	8		15.7	5.7	3.05	1.69	234	0.95	19	14	199	46	*	0.2	156	81		15.3	6.67	3.86	2.25	278	0.88	16	19	173
228	CMA	HQ	NA	NA	18-29	1	0	0	0	20	0	21.8	97	0	1	0	1	0	1	0	0	0	0	5		14.9	5.78	3.32	1.69	260	0.88	22	9	149	80	*	0.3	117	89		15.3	7.25	4.94	1.72	306	1	19	14	192
229	CMA	HQ	NA	NA	30-39	1	0	0	0	0	0	27.2	97	0	0	0	0	1	0	0	0	0	0	7		17	5.68	3.48	1.46	306	0.82	27	24	153	174	*	0.2	155	120		16.8	11.52	8.17	2.38	379	0.86	16	19	208
230	CMA	HQ	NA	NA	30-39	1	0	0	0	4	0	22.2	97	0	0	0	0	1	0	1	0	0	0	4		15.5	6.15	3.26	2.15	287	1.02	13	11	129	136	*	0.2	148	93		15.1	7.43	3.91	2.85	335	1.03	17	14	156
231	CMA	HQ	NA	NA	30-39	0	0	0	0	0	0	29.0	100	0	0	0	0	0	1	1	0	0	0	8		12.8	3.64	1.87	1.4	215	0.66	15	16	225	83	*	0.6	184	83		11.8	6.17	3.95	1.78	203	0.67	10	8	151
232	CMA	HQ	NA	NA	30-39	1	0	0	0	0	0	26.4	97	1	1	0	1	0	1	0	1	0	0	5		16.4	4.3	2.06	1.79	202	1.12	20	20	169	106	*	1.8	89	138		16	6.47	4.14	1.81	259	1.12	15	14	188
233	CMA	HQ	NA	NA	50-59	1	0	0	0	0	0	21.6	99	0	0	0	0	1	1	0	0	0	0	6		11.8	4.28	2.12	1.5	157	0.8	41	44	161	72	*	0.4	143	86		12	4.94	2.27	2.02	158	0.75	25	33	167
234	Placebo	HQ	NA	NA	18-29	0	0	0	0	0	1	23.9	98	0	0	0	0	1	0	1	0	0	1	8		14.8	6.1	3.43	2.14	295	0.67	16	11	154	59	*	0.2	139	93		15.1	10.19	5.93	3.56	395	0.63	16	9	206
235	Placebo	HQ	NA	NA	40-49	1	0	0	0	20	0	20.4	97	0	0	0	1	1	0	0	1	0	0	14		17.3	4.99	2.78	1.68	135	1.26	24	26	165	82	*	0.6	224	94		*	*	*	*	*	*	*	*	*
236	CMA	HQ	NA	NA	30-39	1	0	0	0	0	0	26.3	97	0	1	0	0	0	0	1	0	1	0	10		15.4	3.78	2.12	1.35	192	0.9	18	22	204	172	*	0.2	233	98		15	5.35	3.27	1.61	214	0.83	17	20	156
237	CMA	HQ	NA	NA	50-59	0	1	0	BELOC® 50 mg/day tablet	0	0	45.7	98	0	0	0	1	1	0	0	1	0	0	3		14.2	4.51	2.4	1.8	170	0.89	27	21	302	96	*	2	136	121		13	6.14	3.7	1.95	213	0.71	20	24	274
238	CMA	HQ	NA	NA	30-39	1	0	0	0	0	0	27.7	97	0	0	0	0	1	1	0	0	0	0	8		15.7	5.07	3.04	1.65	*	0.86	27	29	288	117	*	0.6	176	86		16.1	7.05	3.58	2.81	279	0.89	26	40	*
239	Placebo	HQ	NA	NA	50-59	1	0	1	0	0	0	24.2	97	0	0	0	0	1	0	0	0	0	0	8		15.2	6.58	4.84	1.23	251	0.91	20	22	245	89	*	2.40	151	316		15.4	11.12	7.69	2.68	630	0.98	22	64	313
240	CMA	HQ	NA	NA	50-59	1	1	1	DIAFORMIN® 1000 mg/day tablet, ECOPIRIN® 100 mg/day tablet, BETANORM® 30 mg/day tablet, LIPITOR® 20 mg/day tablet, ROBIZA® 20mg/day tablet, COVERAN® 5mg/day tablet	30	1	35.7	98	0	0	0	0	1	0	0	0	0	0	2		13.8	5.23	3.12	1.63	193	0.83	50	128	175	368	*	2.70	178	248		13.8	4.92	2.45	1.92	309	0.75	39	60	194
241	CMA	HQ	NA	NA	40-49	0	1	0	NORVASC® 10mg/day tablet,TIOFIX® 18mg/day tablet	0	0	32.9	99	0	0	0	0	0	1	0	0	0	0	6		12.9	4.32	2.89	1.09	210	0.62	64	73	268	94	*	0.3	170	111		12.4	7.4	4.26	2.63	335	0.63	20	32	230
242	CMA	HQ	NA	NA	50-59	0	1	1	0	0	0	29.6	98	1	1	0	0	0	0	0	0	0	0	5		12.1	4.71	2.66	1.72	217	0.61	14	14	198	149	*	0.6	202	113		11.7	5.05	2.91	1.8	234	0.65	14	12	167
243	CMA	HQ	NA	NA	30-39	1	0	0	EUTHYROX® 25 mcg tablet	0	0	26.2	97	1	0	0	0	1	1	0	0	0	0	5		13.9	6.77	2.74	2.94	212	1.14	21	10	151	44	*	0.2	129	99		*	*	*	*	*	*	*	*	*
244	CMA	HQ	NA	NA	18-29	0	0	0	0	0	0	21.1	98	0	0	0	1	1	0	0	0	0	0	8		13.7	6.4	4.3	1.48	351	0.74	12	11	156	61	*	0.2	155	105		13.7	10.26	6.84	2.84	453	0.76	45	79	221
245	CMA	HQ	NA	NA	50-59	0	1	1	LUSTRAL® 50 mg/day tablet, DIOVAN® 80 mg/day tablet, ATOR® 20mg/day tablet, CONCOR® 5mg/day tablet, CORASPIRIN® 81 mg/day tablet,MONOVAS® 10mg/day tablet, DIAFORMIN® 1000 mg/day tablet	0	0	26.0	97	0	1	0	0	0	0	0	1	0	0	7		13.5	4.7	3.47	0.91	188	0.79	60	84	206	206	*	0.2	143	277		11.3	7.41	5.26	1.57	327	0.69	32	50	182
246	CMA	HQ	NA	NA	18-29	1	0	0	ABIZOL® 10 mg/day tablet	5	0	34.0	98	0	0	0	0	1	0	0	0	0	0	2		15.7	5.47	3.66	1.24	185	1.04	36	52	225	153	*	0.2	115	81		15.8	7.27	4.15	2.3	237	1	21	40	201
247	CMA	HQ	NA	NA	50-59	1	0	0	0	0	0	27.8	98	0	1	0	0	0	0	0	1	0	0	9		15.5	6.54	4.62	1.05	290	0.92	40	45	222	366	*	0.8	243	152		13.5	6.6	3.42	2.58	388	0.75	27	28	311
248	Placebo	HQ	NA	NA	40-49	0	0	0	0	0	0	30.8	99	0	0	0	0	1	0	1	0	0	0	12		14.2	4.57	2.75	1.62	200	0.71	22	22	222	280	*	0.2	175	147		12.9	5.73	3.59	1.8	302	0.64	16	12	156
249	Placebo	HQ	NA	NA	18-29	1	0	0	0	0	0	26.2	99	0	0	0	1	0	0	1	1	0	0	9		16.2	7.41	4.6	1.8	246	0.8	17	10	198	127	*	0.4	154	85		16.4	6.68	3.77	2.37	318	0.77	18	14	211
250	CMA	HQ	NA	NA	30-39	1	0	0	0	0	0	29.0	98	0	1	0	1	1	1	0	0	0	1	3		15.4	3.96	1.89	1.6	169	1.05	25	35	217	133	*	0.2	182	98		15.2	4.26	2.09	1.71	242	0.9	25	40	184
251	Placebo	FP	NA	NA	50-59	1	0	0	0	0	0	34.0	99	0	1	0	1	1	0	0	0	0	0	7		15.1	5.92	3.78	1.36	277	1.04	17	20	201	235	*	0.2	157	173		15	6.59	4.08	1.97	304	0.95	15	20	174
252	CMA	FP	NA	NA	50-59	1	0	0	0	0	0	33.3	98	0	1	0	0	1	0	0	0	0	0	5		15	4.63	2.38	1.68	187	0.84	30	22	311	278	*	0.2	148	115		15	4.19	2.6	1.12	161	0.3	26	24	230
253	CMA	FP	NA	NA	50-59	0	1	1	0	0	0	33.8	99	0	0	0	0	0	1	0	0	0	0	9		13.6	4.58	2.26	1.84	205	0.7	25	23	188	77	*	0.7	173	102		12.2	6.07	3.48	2.13	264	0.66	28	40	195
254	CMA	FP	NA	NA	18-29	0	0	0	0	0	0	27.1	99	0	1	1	1	0	0	0	0	0	0	6		11.2	5.66	3.82	1.51	315	0.77	15	10	190	117	*	0.4	192	110		11.8	6.78	4.61	1.79	370	0.78	17	16	197
255	CMA	FP	NA	NA	30-39	1	0	0	0	20	0	26.0	98	1	0	0	0	1	0	0	0	0	0	8		14.6	13.18	9.67	2.47	332	0.84	33	29	272	90	*	0.4	188	63		14.7	11.78	6.44	4.33	533	0.7	37	53	186
256	Placebo	FP	NA	NA	18-29	1	0	0	0	0	0	23.0	99	1	0	0	1	0	0	0	0	0	0	10		16.4	5.34	3.72	1.06	195	0.89	21	12	222	42	*	1.2	137	80		16.6	5.34	2.81	2.08	290	0.78	20	11	211
257	CMA	FP	NA	NA	40-49	0	1	1	JANUMET® 20/1000 mg/day tablet, DIOVAN® 80 mg/day tablet	0	0	39.1	97	0	1	0	0	0	0	0	0	1	0	4		14.3	5.67	3.25	1.82	203	0.7	90	77	254	201	*	0.5	142	271		13.3	6.01	3.52	1.98	246	0.73	43	54	195
258	CMA	FP	NA	NA	50-59	1	0	0	0	15	0	27.1	99	1	0	0	1	0	0	0	0	0	0	6		13.7	7.7	4.56	2.26	185	1.1	23	35	166	79	*	0.5	151	98		14.9	8.66	4.79	3.13	258	0.85	15	28	152
259	CMA	FP	NA	NA	40-49	1	0	0	0	15	0	30.9	99	0	1	0	0	1	0	0	0	0	0	3		14.4	5.34	3.42	1.26	186	0.95	25	24	278	300	*	0.2	189	87		14.7	7.9	3.93	3.07	286	0.82	*	*	*
260	CMA	FP	NA	NA	40-49	1	0	1	GLIFOR® 1000 mg/day tablet, LANTUS® 16 unit/day	0	0	26.3	99	0	0	0	0	0	0	0	1	0	0	5		14.7	8.01	5.19	2.22	260	0.79	20	39	143	86	*	0.4	141	99		14	9.66	6.01	2.82	476	0.82	32.5	54.9	195
261	CMA	FP	NA	NA	50-59	1	0	0	0	0	0	24.8	98	0	0	0	0	0	0	0	1	0	0	3		13.5	4.09	2.86	0.88	221	0.93	19	16	156	83	*	0.2	151	147		12	6.15	4.41	1.05	483	0.84	15	18	181
262	CMA	FP	NA	NA	18-29	1	0	0	0	20	0	23.5	98	1	1	0	0	1	0	0	0	0	0	5		16.1	7.72	4.47	2.41	242	1.08	20	15	166	84	*	0.2	135	92		15.4	8.59	5.31	2.59	272	0.89	27.2	27.9	139
264	CMA	FP	NA	NA	50-59	0	1	0	BELOC® 50 mg/day tablet	0	0	32.3	97	1	1	0	0	1	0	0	1	0	0	5		12.9	5.75	3.18	1.83	328	0.75	12	8	177	58	*	0.2	159	105		12	7.14	4.52	2.11	424	0.79	27.9	47.5	188
265	CMA	FP	NA	NA	30-39	1	0	0	0	0	0	26.8	97	0	0	0	1	1	1	0	0	0	0	4		14.8	6.05	4	1.43	249	1.03	20	18	*	149	*	2.9	186	96		13.9	7.48	4.97	1.86	483	0.97	24	30.4	193
266	CMA	FP	NA	NA	30-39	1	0	0	0	3	0	32.8	97	0	0	0	1	0	0	1	0	1	0	9		16.3	8.94	5.92	2.11	228	1.07	35	35	*	*	*	8.7	*	120		16.5	15.42	10.43	3.67	489	1.12	21.8	82	248
267	CMA	FP	NA	NA	30-39	0	0	0	0	15	0	25.0	98	1	1	1	1	1	1	0	0	1	1	7		11.4	5.99	3.87	1.71	248	0.64	18	13	172	117	*	0.2	197	82		12.6	9.56	7.2	1.77	275	0.7	13.4	10	168
268	CMA	FP	NA	NA	40-49	1	0	0	0	5	1	26.6	99	1	0	1	1	1	0	0	0	0	0	6		14.2	5.58	3	1.79	281	0.84	26	26	231	144	*	0.2	192	74		15.4	8.87	4.45	3.76	371	0.83	26	34	217
269	Placebo	FP	NA	NA	30-39	1	0	0	0	0	0	28.7	99	0	1	0	1	1	0	0	0	1	0	8		14.4	5.56	3.3	1.89	285	0.83	26	44	197	204	*	0.2	191	146		14.8	6.28	3.7	2.09	339	0.73	18	21	164
270	Placebo	FP	NA	NA	40-49	1	1	0	DELIX® 5 mg/day tablet	10	1	32.3	98	0	0	0	1	0	0	1	0	0	0	10		15.3	6.1	3.59	1.82	291	0.83	27	43	204	295	*	0.2	188	74		14.7	9.02	5.36	2.91	363	1.12	28	36	306
271	Placebo	FP	NA	NA	30-39	1	0	0	0	0	0	27.5	97	0	0	0	1	0	1	0	0	1	0	9		14.3	5.02	3.48	1.2	203	0.81	44	96	198	120	*	1.1	118	140		14.1	5.85	3.73	1.62	218	0.71	40	109	164
273	CMA	FP	NA	NA	40-49	1	0	0	0	0	0	30.4	98	0	0	0	1	1	0	0	0	0	0	8		16	5.58	3	2.18	211	0.81	27	29	232	220	*	0.3	132	100		15.8	8.14	4.75	2.86	213	0.81	27	36	211
274	Placebo	FP	NA	NA	18-29	1	0	0	0	0	0	31.0	99	0	0	0	0	1	1	0	0	0	0	7		15.3	5.09	3.11	1.64	169	0.76	14	20	190	68	*	0.2	105	101		16	9.96	6.16	3.08	210	0.82	17	34	141
275	CMA	FP	NA	NA	18-29	1	0	0	0	0	0	24.7	99	0	1	0	0	0	0	0	0	0	0	6		15.2	5.52	3.33	1.67	173	0.9	26	29	265	58	*	6.4	139	99		16.7	6.52	3.59	2.45	225	0.99	18	25	200
276	CMA	FP	NA	NA	30-39	1	0	0	0	10	1	21.0	98	0	0	0	0	1	0	0	0	0	1	2		14.3	5.11	2.61	1.64	185	0.82	22	20	172	36	*	0.2	119	111		15.6	8.86	5.29	2.73	199	0.78	27	37	164
277	CMA	FP	NA	NA	18-29	1	0	0	0	0	0	23.6	98	0	0	0	1	1	0	0	0	0	0	3		16.1	6.33	4.88	0.96	225	0.93	22	15	192	43	*	0.2	132	85		15.7	8.19	5.54	2.06	272	0.85	22	26	168
278	Placebo	FP	NA	NA	18-29	1	0	0	0	0	0	27.1	98	0	0	0	1	0	0	0	0	0	0	9		14.3	4.34	2.34	1.35	181	1.08	46	28	198	26	*	2.7	103	85		15.4	5.78	3.53	1.89	247	0.98	21	22	176
279	CMA	FP	NA	NA	30-39	1	0	0	0	0	0	31.4	97	0	0	0	0	1	1	0	0	0	0	3		16.6	6.17	3.88	1.93	248	0.85	26	44	*	313	*	0.2	231	155		16.1	7.38	4.81	2.12	256	0.64	20	46	179
280	CMA	FP	NA	NA	40-49	0	1	0	SERPERIL® 8 mg/day tablet	0	0	32.1	97	0	1	0	0	1	0	0	0	0	0	5		13.3	8.98	5.73	1.88	306	0.7	24	30	223	203	*	1	221	110		*	*	*	*	*	*	*	*	*
281	Placebo	FP	NA	NA	30-39	1	0	0	ERTHROYX® 100 mg/day tablet	0	0	27.9	98	0	0	0	0	1	0	0	0	0	0	13		13.2	7.98	4.96	2.27	233	0.66	48	50	202	83	*	0.2	173	108		*	*	*	*	*	*	*	*	*
282	CMA	FP	NA	NA	50-59	0	1	1	ATOR® 20 mg/day tablet	0	0	33.2	97	0	1	0	1	1	0	0	1	0	0	8		12.7	9.63	6.3	1.89	221	1.68	16	22	168	61	*	1.4	107	269		*	*	*	*	*	*	*	*	*
283	CMA	FP	NA	NA	18-29	0	0	0	0	0	0	21.5	98	1	1	0	1	1	0	0	1	0	0	6		11.9	5.07	3.73	0.72	129	0.61	13	9	136	60	*	1.1	162	93		13.4	5.24	2.61	2.17	238	0.56	11	6	148
284	Placebo	FP	NA	NA	18-29	1	0	0	0	0	0	18.5	98	0	0	0	0	0	1	0	1	0	0	7		14.2	3.82	1.99	1.32	127	0.73	17	12	137	48	*	0.2	158	85		14.6	5.18	2.84	1.79	258	0.73	14	9	168
285	CMA	FP	NA	NA	18-29	1	0	0	0	10	0	26.4	97	0	0	0	1	0	0	0	0	0	0	2		14.8	5.27	3.34	1.43	225	1.01	15	12	171	60	*	0.2	164	85		14.8	8.13	5.64	1.89	195	0.91	12	12	146
286	CMA	FP	NA	NA	30-39	1	0	0	0	2	0	24.1	97	0	0	0	1	0	0	0	0	0	0	3		15.6	5.3	3.02	1.7	206	0.86	21	15	194	125	*	0.2	140	99		*	8.23	*	*	*	0.81	20	22	189
287	CMA	FP	NA	NA	30-39	1	0	0	0	0	0	28.7	98	0	0	0	1	1	0	0	0	1	0	9		15.6	3.47	1.91	1.26	141	0.9	30	26	*	50	*	4	83	122		15.1	5.73	3.43	1.88	385	0.72	25	50	190
288	CMA	FP	NA	NA	40-49	0	0	0	0	20	0	34.3	98	0	0	0	1	0	0	0	0	0	0	5		12.9	6.33	3.74	1.95	218	0.7	15	14	316	65	*	0.3	147	81		12.5	6.38	4.13	1.62	252	0.71	11	9	187
289	CMA	FP	NA	NA	40-49	0	0	0	0	0	0	24.5	99	0	0	0	0	0	1	0	1	0	0	10		13.9	5.28	2.87	2.06	214	0.68	21	21	172	263	*	0.2	237	114		13.6	6.13	3.6	2.18	247	0.69	19	*	*
290	CMA	FP	NA	NA	40-49	1	0	0	VENTOLIN® 0.1 mg/day inhaler	0	0	20.1	98	0	1	0	0	1	0	0	0	0	0	4		14.6	6.25	3.67	1.84	115	0.72	14	14	159	118	*	0.2	166	98		14.2	5.96	3.07	1.93	93	0.56	28	57	155
291	CMA	FP	NA	NA	30-39	0	0	0	0	0	0	27.9	98	0	0	0	0	1	0	0	0	0	0	3		13.7	6.35	4.39	1.59	283	0.7	41	68	161	90	*	0.6	117	189		13.7	8.04	4.97	2.35	278	0.56	27	38	138
292	CMA	FP	NA	NA	40-49	1	0	0	0	0	0	27.1	97	0	0	1	1	1	0	1	0	0	0	3		14.6	5.31	3.54	0.95	135	0.8	23	53	209	196	*	0.2	164	101		14.7	6.16	3.49	2.15	168	0.78	20	28	183
293	CMA	FP	NA	NA	30-39	1	0	0	0	0	0	21.0	99	0	1	0	0	0	0	0	0	0	0	5		15	5.68	2.97	2.05	244	0.87	16	17	163	82	*	0.2	217	106		14.6	6.11	3.32	2.16	227	0.95	22	24	170
295	CMA	FP	NA	NA	18-29	0	0	0	PROZAC® 20 mg/day tablet	0	1	19.0	98	0	1	0	1	1	1	0	0	0	0	7		11.9	3.09	1.81	0.97	205	0.73	15	16	138	108	*	1.4	151	91		*	*	*	*	*	*	*	*	*
296	CMA	FP	NA	NA	40-49	0	0	0	0	0	0	21.1	97	0	0	1	1	1	1	0	0	0	0	5		15.8	5.08	2.68	1.99	152	0.66	22	14	224	171	*	0.8	180	84		11.6	6.06	3.03	2.58	294	0.55	28	28	208
297	CMA	FP	NA	NA	50-59	1	1	0	VENTOLIN® 0.1 mg/day inhaler	0	0	32.0	98	1	1	0	1	1	0	0	0	0	0	4		15.4	6.09	3.46	1.59	263	0.94	24	25	229	86	*	1.7	136	97		14.5	7.46	4.22	2.24	327	0.78	13	18	185
298	Placebo	FP	NA	NA	40-49	0	0	0	0	0	0	34.4	98	0	1	1	0	0	0	0	0	0	0	6		12.7	5.18	2.49	2.31	215	0.66	13	16	155	204	*	0.2	146	105		12.6	6.88	4.05	2.33	260	0.61	18	39	187
299	Placebo	FP	NA	NA	40-49	1	0	0	0	0	0	27.2	98	0	1	0	0	1	1	0	1	0	0	11		13.9	5.96	3.98	1.3	153	0.93	21	21	400	140	*	4.2	180	96		13.4	5.56	3.55	1.63	279	1.11	31	56	207
300	Placebo	FP	NA	NA	50-59	1	0	1	GLIFOR® 1000 mg/day tablet	0	0	29.4	98	1	0	0	0	0	1	0	0	0	0	9		13.7	6	4	1.46	180	0.74	25	15	*	216	*	11.5	168	95		14.4	11.48	8.47	2.43	284	0.73	17	19	293
301	CMA	FP	NA	NA	30-39	0	0	0	0	0	0	27.6	98	0	1	0	0	0	0	0	0	0	0	6		13.6	6.44	4.17	1.75	213	0.76	25	21	192	232	*	0.2	155	133		13.2	7.74	5.18	1.76	220	0.78	24	25	174
302	CMA	FP	NA	NA	30-39	0	0	0	CIPRALEX® 20 mg/day tablet	0	0	28.7	98	0	0	0	0	1	1	0	0	0	0	7		11.4	4	2.1	1.09	303	0.73	21	19	192	145	*	0.2	216	98		11.2	5.35	2.97	1.68	309	0.58	18	12	186
303	CMA	FP	NA	NA	18-29	1	0	0	0	0	0	28.4	97	1	0	0	1	1	1	0	1	0	0	9		14.3	4.1	2.62	0.75	242	1.11	18	20	186	183	*	*	151	82		14.6	3.26	1.43	1.5	274	0.83	24	23	190
304	CMA	FP	NA	NA	30-39	1	0	0	0	8	0	27.5	99	0	1	0	1	1	0	0	0	0	0	10		16.3	6.2	3.25	2.07	195	0.87	39	67	308	134	*	0.6	168	83		14.9	7.33	4.16	2.39	266	0.86	68	104	300
306	CMA	FP	NA	NA	30-39	1	0	0	BETASERC® 16 mg/day tablet	0	0	26.8	98	0	1	0	0	1	0	0	0	0	0	6		16	2.61	1.24	1.12	249	0.92	17	19	160	124	*	1.3	168	99		14.7	5.02	3.05	1.61	338	0.9	17	26	169
307	CMA	FP	NA	NA	18-29	1	0	0	0	0	0	34.8	98	0	0	0	1	0	0	0	0	0	0	4		17.2	5.67	4.54	0.73	262	1.03	21	19	220	70	*	0.2	161	105		17.2	6.93	4.23	2.03	271	1.02	16	15	231
308	Placebo	FP	NA	NA	50-59	1	0	0	BELOC® 100 mg/day tablet, DELIX® 2.5 mg/day tablet, ALVASTIN® 40 mg/day tablet ,PANTO® 40 mg/day tablet , ECOPRIN® 100 mg/day tablet, PLAVIX® 75 mg/day tablet	15	0	26.8	97	0	0	1	1	0	0	0	0	0	0	8		15.6	5.99	2.96	2.31	224	1.06	36	43	232	383	*	0.2	177	113		15.4	8.38	4.9	2.8	267	1.08	18	28	161
309	CMA	FP	NA	NA	40-49	0	0	0	0	4	0	23.4	98	0	0	0	1	1	0	0	1	0	0	5		11.5	4.87	2.44	1.88	267	0.91	15	11	114	95	*	0.2	251	86		11.3	7.39	4.46	2.43	319	0.83	15	11	124
[truncated: 7 more columns]
