# Supplementary material for: Combined Metabolic Activators Accelerates Recovery in Mild‐to‐Moderate COVID‐19
Source: Adv Sci (Weinh). 2021 Jun 28;8(17):2101222. doi: 10.1002/advs.202101222 (PMC8420376; doi:10.1002/advs.202101222)
Supplement: Supplementary file 4 — Supplemental Table 3 [file ADVS-8-2101222-s012.xlsx]

## Sheet: Metadata
PARENT_SAMPLE_NAME	CLIENT_IDENTIFIER	NEG	POLAR	POS EARLY	POS LATE	BOX_NUMBER	CLIENT_MATRIX	CLIENT_SAMPLE_ID	CLIENT_SAMPLE_NUMBER	GROUP_ID	SAMPLE_AMOUNT	SAMPLE_AMOUNT_UNITS	SAMPLE_BOX_LOCATION	SUBJECT_ID	TREATMENT_PLACEBO_VS_T_1	VISIT	VOL_EXTRACTED	CODE
KGCO-20460	p_1_v1	191669	191673	191665	191661	KGCO0120-01	plasma	p_1_v1	1	Treatment_v1	1	ml	A1	1	Treatment	v1	100	Active
KGCO-20461	p_9_v1	191669	191673	191665	191661	KGCO0120-01	plasma	p_9_v1	7	Treatment_v1	1	ml	A7	9	Treatment	v1	100	Active
KGCO-20462	p_16_v1	191669	191673	191665	191661	KGCO0120-01	plasma	p_16_v1	13	Treatment_v1	1	ml	B4	16	Treatment	v1	100	Active
KGCO-20463	p_23_v1	191669	191673	191665	191661	KGCO0120-01	plasma	p_23_v1	19	Treatment_v1	1	ml	C1	23	Treatment	v1	100	Active
KGCO-20464	p_29_v1	191669	191673	191665	191661	KGCO0120-01	plasma	p_29_v1	25	Treatment_v1	1	ml	C7	29	Treatment	v1	100	Active
KGCO-20465	p_35_v1	191669	191673	191665	191661	KGCO0120-01	plasma	p_35_v1	31	Treatment_v1	1	ml	D4	35	Treatment	v1	100	Active
KGCO-20466	p_42_v1	191669	191673	191665	191661	KGCO0120-01	plasma	p_42_v1	37	Treatment_v1	1	ml	E1	42	Treatment	v1	100	Active
KGCO-20467	p_48_v1	191669	191673	191665	191661	KGCO0120-01	plasma	p_48_v1	43	Treatment_v1	1	ml	E7	48	Treatment	v1	100	Active
KGCO-20468	p_54_v1	191669	191673	191665	191661	KGCO0120-01	plasma	p_54_v1	49	Treatment_v1	1	ml	F4	54	Treatment	v1	100	Active
KGCO-20469	p_61_v1	191669	191673	191665	191661	KGCO0120-01	plasma	p_61_v1	55	Placebo_v1	1	ml	G1	61	Placebo	v1	100	Placebo
KGCO-20470	p_67_v1	191669	191673	191665	191661	KGCO0120-01	plasma	p_67_v1	61	Treatment_v1	1	ml	G7	67	Treatment	v1	100	Active
KGCO-20471	p_73_v1	191669	191673	191665	191661	KGCO0120-01	plasma	p_73_v1	67	Placebo_v1	1	ml	H4	73	Placebo	v1	100	Placebo
KGCO-20472	p_79_v1	191669	191673	191665	191661	KGCO0120-01	plasma	p_79_v1	73	Placebo_v1	1	ml	I1	79	Placebo	v1	100	Placebo
KGCO-20473	p_85_v1	191669	191673	191665	191661	KGCO0120-01	plasma	p_85_v1	79	Placebo_v1	1	ml	I7	85	Placebo	v1	100	Placebo
KGCO-20474	p_91_v1	191669	191673	191665	191661	KGCO0120-02	plasma	p_91_v1	85	Treatment_v1	1	ml	A4	91	Treatment	v1	100	Active
KGCO-20475	p_97_v1	191669	191673	191665	191661	KGCO0120-02	plasma	p_97_v1	91	Treatment_v1	1	ml	B1	97	Treatment	v1	100	Active
KGCO-20477	p_1_v2	191669	191673	191665	191661	KGCO0120-02	plasma	p_1_v2	102	Treatment_v2	1	ml	C3	1	Treatment	v2	100	Active
KGCO-20478	p_9_v2	191669	191673	191665	191661	KGCO0120-02	plasma	p_9_v2	108	Treatment_v2	1	ml	C9	9	Treatment	v2	100	Active
KGCO-20479	p_16_v2	191669	191673	191665	191661	KGCO0120-02	plasma	p_16_v2	114	Treatment_v2	1	ml	D6	16	Treatment	v2	100	Active
KGCO-20480	p_23_v2	191669	191673	191665	191661	KGCO0120-02	plasma	p_23_v2	120	Treatment_v2	1	ml	E3	23	Treatment	v2	100	Active
KGCO-20481	p_29_v2	191669	191673	191665	191661	KGCO0120-02	plasma	p_29_v2	126	Treatment_v2	1	ml	E9	29	Treatment	v2	100	Active
KGCO-20482	p_35_v2	191669	191673	191665	191661	KGCO0120-02	plasma	p_35_v2	132	Treatment_v2	1	ml	F6	35	Treatment	v2	100	Active
KGCO-20483	p_42_v2	191669	191673	191665	191661	KGCO0120-02	plasma	p_42_v2	138	Treatment_v2	1	ml	G3	42	Treatment	v2	100	Active
KGCO-20484	p_48_v2	191669	191673	191665	191661	KGCO0120-02	plasma	p_48_v2	144	Treatment_v2	1	ml	G9	48	Treatment	v2	100	Active
KGCO-20485	p_54_v2	191669	191673	191665	191661	KGCO0120-02	plasma	p_54_v2	150	Treatment_v2	1	ml	H6	54	Treatment	v2	100	Active
KGCO-20486	p_61_v2	191669	191673	191665	191661	KGCO0120-02	plasma	p_61_v2	156	Placebo_v2	1	ml	I3	61	Placebo	v2	100	Placebo
KGCO-20487	p_67_v2	191669	191673	191665	191661	KGCO0120-02	plasma	p_67_v2	162	Treatment_v2	1	ml	I9	67	Treatment	v2	100	Active
KGCO-20488	p_73_v2	191669	191673	191665	191661	KGCO0120-03	plasma	p_73_v2	168	Placebo_v2	1	ml	A6	73	Placebo	v2	100	Placebo
KGCO-20489	p_79_v2	191669	191673	191665	191661	KGCO0120-03	plasma	p_79_v2	174	Placebo_v2	1	ml	B3	79	Placebo	v2	100	Placebo
KGCO-20490	p_85_v2	191669	191673	191665	191661	KGCO0120-03	plasma	p_85_v2	180	Placebo_v2	1	ml	B9	85	Placebo	v2	100	Placebo
KGCO-20491	p_91_v2	191669	191673	191665	191661	KGCO0120-03	plasma	p_91_v2	186	Treatment_v2	1	ml	C6	91	Treatment	v2	100	Active
KGCO-20492	p_97_v2	191669	191673	191665	191661	KGCO0120-03	plasma	p_97_v2	192	Treatment_v2	1	ml	D3	97	Treatment	v2	100	Active
KGCO-20494	p_2_v1	191669	191673	191665	191661	KGCO0120-01	plasma	p_2_v1	2	Treatment_v1	1	ml	A2	2	Treatment	v1	100	Active
KGCO-20495	p_10_v1	191669	191673	191665	191661	KGCO0120-01	plasma	p_10_v1	8	Treatment_v1	1	ml	A8	10	Treatment	v1	100	Active
KGCO-20496	p_18_v1	191669	191673	191665	191661	KGCO0120-01	plasma	p_18_v1	14	Treatment_v1	1	ml	B5	18	Treatment	v1	100	Active
KGCO-20497	p_24_v1	191669	191673	191665	191661	KGCO0120-01	plasma	p_24_v1	20	Treatment_v1	1	ml	C2	24	Treatment	v1	100	Active
KGCO-20498	p_30_v1	191669	191673	191665	191661	KGCO0120-01	plasma	p_30_v1	26	Placebo_v1	1	ml	C8	30	Placebo	v1	100	Placebo
KGCO-20499	p_37_v1	191669	191673	191665	191661	KGCO0120-01	plasma	p_37_v1	32	Treatment_v1	1	ml	D5	37	Treatment	v1	100	Active
KGCO-20500	p_43_v1	191669	191673	191665	191661	KGCO0120-01	plasma	p_43_v1	38	Placebo_v1	1	ml	E2	43	Placebo	v1	100	Placebo
KGCO-20501	p_49_v1	191669	191673	191665	191661	KGCO0120-01	plasma	p_49_v1	44	Placebo_v1	1	ml	E8	49	Placebo	v1	100	Placebo
KGCO-20502	p_55_v1	191669	191673	191665	191661	KGCO0120-01	plasma	p_55_v1	50	Placebo_v1	1	ml	F5	55	Placebo	v1	100	Placebo
KGCO-20503	p_62_v1	191669	191673	191665	191661	KGCO0120-01	plasma	p_62_v1	56	Treatment_v1	1	ml	G2	62	Treatment	v1	100	Active
KGCO-20504	p_68_v1	191669	191673	191665	191661	KGCO0120-01	plasma	p_68_v1	62	Treatment_v1	1	ml	G8	68	Treatment	v1	100	Active
KGCO-20505	p_74_v1	191669	191673	191665	191661	KGCO0120-01	plasma	p_74_v1	68	Treatment_v1	1	ml	H5	74	Treatment	v1	100	Active
KGCO-20506	p_80_v1	191669	191673	191665	191661	KGCO0120-01	plasma	p_80_v1	74	Placebo_v1	1	ml	I2	80	Placebo	v1	100	Placebo
KGCO-20507	p_86_v1	191669	191673	191665	191661	KGCO0120-01	plasma	p_86_v1	80	Treatment_v1	1	ml	I8	86	Treatment	v1	80	Active
KGCO-20508	p_92_v1	191669	191673	191665	191661	KGCO0120-02	plasma	p_92_v1	86	Placebo_v1	1	ml	A5	92	Placebo	v1	100	Placebo
KGCO-20509	p_98_v1	191669	191673	191665	191661	KGCO0120-02	plasma	p_98_v1	92	Treatment_v1	1	ml	B2	98	Treatment	v1	100	Active
KGCO-20511	p_2_v2	191669	191673	191665	191661	KGCO0120-02	plasma	p_2_v2	103	Treatment_v2	1	ml	C4	2	Treatment	v2	100	Active
KGCO-20512	p_10_v2	191669	191673	191665	191661	KGCO0120-02	plasma	p_10_v2	109	Treatment_v2	1	ml	D1	10	Treatment	v2	100	Active
KGCO-20513	p_18_v2	191669	191673	191665	191661	KGCO0120-02	plasma	p_18_v2	115	Treatment_v2	1	ml	D7	18	Treatment	v2	100	Active
KGCO-20514	p_24_v2	191669	191673	191665	191661	KGCO0120-02	plasma	p_24_v2	121	Treatment_v2	1	ml	E4	24	Treatment	v2	100	Active
KGCO-20515	p_30_v2	191669	191673	191665	191661	KGCO0120-02	plasma	p_30_v2	127	Placebo_v2	1	ml	F1	30	Placebo	v2	100	Placebo
KGCO-20516	p_37_v2	191669	191673	191665	191661	KGCO0120-02	plasma	p_37_v2	133	Treatment_v2	1	ml	F7	37	Treatment	v2	100	Active
KGCO-20517	p_43_v2	191669	191673	191665	191661	KGCO0120-02	plasma	p_43_v2	139	Placebo_v2	1	ml	G4	43	Placebo	v2	100	Placebo
KGCO-20518	p_49_v2	191669	191673	191665	191661	KGCO0120-02	plasma	p_49_v2	145	Placebo_v2	1	ml	H1	49	Placebo	v2	100	Placebo
KGCO-20519	p_55_v2	191669	191673	191665	191661	KGCO0120-02	plasma	p_55_v2	151	Placebo_v2	1	ml	H7	55	Placebo	v2	100	Placebo
KGCO-20520	p_62_v2	191669	191673	191665	191661	KGCO0120-02	plasma	p_62_v2	157	Treatment_v2	1	ml	I4	62	Treatment	v2	100	Active
KGCO-20521	p_68_v2	191669	191673	191665	191661	KGCO0120-03	plasma	p_68_v2	163	Treatment_v2	1	ml	A1	68	Treatment	v2	100	Active
KGCO-20522	p_74_v2	191669	191673	191665	191661	KGCO0120-03	plasma	p_74_v2	169	Treatment_v2	1	ml	A7	74	Treatment	v2	100	Active
KGCO-20523	p_80_v2	191669	191673	191665	191661	KGCO0120-03	plasma	p_80_v2	175	Placebo_v2	1	ml	B4	80	Placebo	v2	100	Placebo
KGCO-20524	p_86_v2	191669	191673	191665	191661	KGCO0120-03	plasma	p_86_v2	181	Treatment_v2	1	ml	C1	86	Treatment	v2	100	Active
KGCO-20525	p_92_v2	191669	191673	191665	191661	KGCO0120-03	plasma	p_92_v2	187	Placebo_v2	1	ml	C7	92	Placebo	v2	100	Placebo
KGCO-20526	p_98_v2	191669	191673	191665	191661	KGCO0120-03	plasma	p_98_v2	193	Treatment_v2	1	ml	D4	98	Treatment	v2	100	Active
KGCO-20528	p_3_v1	191669	191673	191665	191661	KGCO0120-01	plasma	p_3_v1	3	Placebo_v1	1	ml	A3	3	Placebo	v1	100	Placebo
KGCO-20529	p_11_v1	191669	191673	191665	191661	KGCO0120-01	plasma	p_11_v1	9	Treatment_v1	1	ml	A9	11	Treatment	v1	100	Active
KGCO-20530	p_19_v1	191669	191673	191665	191661	KGCO0120-01	plasma	p_19_v1	15	Treatment_v1	1	ml	B6	19	Treatment	v1	100	Active
KGCO-20531	p_25_v1	191669	191673	191665	191661	KGCO0120-01	plasma	p_25_v1	21	Placebo_v1	1	ml	C3	25	Placebo	v1	100	Placebo
KGCO-20532	p_31_v1	191669	191673	191665	191661	KGCO0120-01	plasma	p_31_v1	27	Treatment_v1	1	ml	C9	31	Treatment	v1	100	Active
KGCO-20533	p_38_v1	191669	191673	191665	191661	KGCO0120-01	plasma	p_38_v1	33	Placebo_v1	1	ml	D6	38	Placebo	v1	100	Placebo
KGCO-20534	p_44_v1	191669	191673	191665	191661	KGCO0120-01	plasma	p_44_v1	39	Placebo_v1	1	ml	E3	44	Placebo	v1	100	Placebo
KGCO-20535	p_50_v1	191669	191673	191665	191661	KGCO0120-01	plasma	p_50_v1	45	Treatment_v1	1	ml	E9	50	Treatment	v1	100	Active
KGCO-20536	p_56_v1	191669	191673	191665	191661	KGCO0120-01	plasma	p_56_v1	51	Treatment_v1	1	ml	F6	56	Treatment	v1	100	Active
KGCO-20537	p_63_v1	191669	191673	191665	191661	KGCO0120-01	plasma	p_63_v1	57	Treatment_v1	1	ml	G3	63	Treatment	v1	100	Active
KGCO-20538	p_69_v1	191669	191673	191665	191661	KGCO0120-01	plasma	p_69_v1	63	Treatment_v1	1	ml	G9	69	Treatment	v1	100	Active
KGCO-20539	p_75_v1	191669	191673	191665	191661	KGCO0120-01	plasma	p_75_v1	69	Treatment_v1	1	ml	H6	75	Treatment	v1	100	Active
KGCO-20540	p_81_v1	191669	191673	191665	191661	KGCO0120-01	plasma	p_81_v1	75	Treatment_v1	1	ml	I3	81	Treatment	v1	100	Active
KGCO-20541	p_87_v1	191669	191673	191665	191661	KGCO0120-01	plasma	p_87_v1	81	Treatment_v1	1	ml	I9	87	Treatment	v1	100	Active
KGCO-20542	p_93_v1	191669	191673	191665	191661	KGCO0120-02	plasma	p_93_v1	87	Treatment_v1	1	ml	A6	93	Treatment	v1	100	Active
KGCO-20543	p_100_v1	191669	191673	191665	191661	KGCO0120-02	plasma	p_100_v1	93	Treatment_v1	1	ml	B3	100	Treatment	v1	100	Active
KGCO-20545	p_3_v2	191669	191673	191665	191661	KGCO0120-02	plasma	p_3_v2	104	Placebo_v2	1	ml	C5	3	Placebo	v2	100	Placebo
KGCO-20546	p_11_v2	191669	191673	191665	191661	KGCO0120-02	plasma	p_11_v2	110	Treatment_v2	1	ml	D2	11	Treatment	v2	100	Active
KGCO-20547	p_19_v2	191669	191673	191665	191661	KGCO0120-02	plasma	p_19_v2	116	Treatment_v2	1	ml	D8	19	Treatment	v2	100	Active
KGCO-20548	p_25_v2	191669	191673	191665	191661	KGCO0120-02	plasma	p_25_v2	122	Placebo_v2	1	ml	E5	25	Placebo	v2	80	Placebo
KGCO-20549	p_31_v2	191669	191673	191665	191661	KGCO0120-02	plasma	p_31_v2	128	Treatment_v2	1	ml	F2	31	Treatment	v2	100	Active
KGCO-20550	p_38_v2	191669	191673	191665	191661	KGCO0120-02	plasma	p_38_v2	134	Placebo_v2	1	ml	F8	38	Placebo	v2	100	Placebo
KGCO-20551	p_44_v2	191669	191673	191665	191661	KGCO0120-02	plasma	p_44_v2	140	Placebo_v2	1	ml	G5	44	Placebo	v2	100	Placebo
KGCO-20552	p_50_v2	191669	191673	191665	191661	KGCO0120-02	plasma	p_50_v2	146	Treatment_v2	1	ml	H2	50	Treatment	v2	100	Active
KGCO-20553	p_56_v2	191669	191673	191665	191661	KGCO0120-02	plasma	p_56_v2	152	Treatment_v2	1	ml	H8	56	Treatment	v2	100	Active
KGCO-20554	p_63_v2	191669	191673	191665	191661	KGCO0120-02	plasma	p_63_v2	158	Treatment_v2	1	ml	I5	63	Treatment	v2	100	Active
KGCO-20555	p_69_v2	191669	191673	191665	191661	KGCO0120-03	plasma	p_69_v2	164	Treatment_v2	1	ml	A2	69	Treatment	v2	100	Active
KGCO-20556	p_75_v2	191669	191673	191665	191661	KGCO0120-03	plasma	p_75_v2	170	Treatment_v2	1	ml	A8	75	Treatment	v2	100	Active
KGCO-20557	p_81_v2	191669	191673	191665	191661	KGCO0120-03	plasma	p_81_v2	176	Treatment_v2	1	ml	B5	81	Treatment	v2	100	Active
KGCO-20558	p_87_v2	191669	191673	191665	191661	KGCO0120-03	plasma	p_87_v2	182	Treatment_v2	1	ml	C2	87	Treatment	v2	100	Active
KGCO-20559	p_93_v2	191669	191673	191665	191661	KGCO0120-03	plasma	p_93_v2	188	Treatment_v2	1	ml	C8	93	Treatment	v2	100	Active
KGCO-20560	p_100_v2	191669	191673	191665	191661	KGCO0120-03	plasma	p_100_v2	194	Treatment_v2	1	ml	D5	100	Treatment	v2	100	Active
KGCO-20562	p_4_v1	191669	191673	191665	191661	KGCO0120-01	plasma	p_4_v1	4	Placebo_v1	1	ml	A4	4	Placebo	v1	100	Placebo
KGCO-20563	p_12_v1	191669	191673	191665	191661	KGCO0120-01	plasma	p_12_v1	10	Treatment_v1	1	ml	B1	12	Treatment	v1	100	Active
KGCO-20564	p_20_v1	191669	191673	191665	191661	KGCO0120-01	plasma	p_20_v1	16	Treatment_v1	1	ml	B7	20	Treatment	v1	100	Active
KGCO-20565	p_26_v1	191669	191673	191665	191661	KGCO0120-01	plasma	p_26_v1	22	Treatment_v1	1	ml	C4	26	Treatment	v1	60	Active
KGCO-20566	p_32_v1	191669	191673	191665	191661	KGCO0120-01	plasma	p_32_v1	28	Treatment_v1	1	ml	D1	32	Treatment	v1	100	Active
KGCO-20567	p_39_v1	191669	191673	191665	191661	KGCO0120-01	plasma	p_39_v1	34	Treatment_v1	1	ml	D7	39	Treatment	v1	100	Active
KGCO-20568	p_45_v1	191669	191673	191665	191661	KGCO0120-01	plasma	p_45_v1	40	Treatment_v1	1	ml	E4	45	Treatment	v1	100	Active
KGCO-20569	p_51_v1	191669	191673	191665	191661	KGCO0120-01	plasma	p_51_v1	46	Treatment_v1	1	ml	F1	51	Treatment	v1	100	Active
KGCO-20570	p_57_v1	191669	191673	191665	191661	KGCO0120-01	plasma	p_57_v1	52	Treatment_v1	1	ml	F7	57	Treatment	v1	100	Active
KGCO-20571	p_64_v1	191669	191673	191665	191661	KGCO0120-01	plasma	p_64_v1	58	Treatment_v1	1	ml	G4	64	Treatment	v1	100	Active
KGCO-20572	p_70_v1	191669	191673	191665	191661	KGCO0120-01	plasma	p_70_v1	64	Treatment_v1	1	ml	H1	70	Treatment	v1	100	Active
KGCO-20573	p_76_v1	191669	191673	191665	191661	KGCO0120-01	plasma	p_76_v1	70	Treatment_v1	1	ml	H7	76	Treatment	v1	100	Active
KGCO-20574	p_82_v1	191669	191673	191665	191661	KGCO0120-01	plasma	p_82_v1	76	Treatment_v1	1	ml	I4	82	Treatment	v1	100	Active
KGCO-20575	p_88_v1	191669	191673	191665	191661	KGCO0120-02	plasma	p_88_v1	82	Treatment_v1	1	ml	A1	88	Treatment	v1	100	Active
KGCO-20576	p_94_v1	191669	191673	191665	191661	KGCO0120-02	plasma	p_94_v1	88	Treatment_v1	1	ml	A7	94	Treatment	v1	100	Active
KGCO-20579	p_4_v2	191669	191673	191665	191661	KGCO0120-02	plasma	p_4_v2	105	Placebo_v2	1	ml	C6	4	Placebo	v2	100	Placebo
KGCO-20580	p_12_v2	191669	191673	191665	191661	KGCO0120-02	plasma	p_12_v2	111	Treatment_v2	1	ml	D3	12	Treatment	v2	100	Active
KGCO-20581	p_20_v2	191669	191673	191665	191661	KGCO0120-02	plasma	p_20_v2	117	Treatment_v2	1	ml	D9	20	Treatment	v2	100	Active
KGCO-20582	p_26_v2	191669	191673	191665	191661	KGCO0120-02	plasma	p_26_v2	123	Treatment_v2	1	ml	E6	26	Treatment	v2	100	Active
KGCO-20583	p_32_v2	191669	191673	191665	191661	KGCO0120-02	plasma	p_32_v2	129	Treatment_v2	1	ml	F3	32	Treatment	v2	100	Active
KGCO-20584	p_39_v2	191669	191673	191665	191661	KGCO0120-02	plasma	p_39_v2	135	Treatment_v2	1	ml	F9	39	Treatment	v2	100	Active
KGCO-20585	p_45_v2	191669	191673	191665	191661	KGCO0120-02	plasma	p_45_v2	141	Treatment_v2	1	ml	G6	45	Treatment	v2	100	Active
KGCO-20586	p_51_v2	191669	191673	191665	191661	KGCO0120-02	plasma	p_51_v2	147	Treatment_v2	1	ml	H3	51	Treatment	v2	100	Active
KGCO-20587	p_57_v2	191669	191673	191665	191661	KGCO0120-02	plasma	p_57_v2	153	Treatment_v2	1	ml	H9	57	Treatment	v2	100	Active
KGCO-20588	p_64_v2	191669	191673	191665	191661	KGCO0120-02	plasma	p_64_v2	159	Treatment_v2	1	ml	I6	64	Treatment	v2	100	Active
KGCO-20589	p_70_v2	191669	191673	191665	191661	KGCO0120-03	plasma	p_70_v2	165	Treatment_v2	1	ml	A3	70	Treatment	v2	100	Active
KGCO-20590	p_76_v2	191669	191673	191665	191661	KGCO0120-03	plasma	p_76_v2	171	Treatment_v2	1	ml	A9	76	Treatment	v2	100	Active
KGCO-20591	p_82_v2	191669	191673	191665	191661	KGCO0120-03	plasma	p_82_v2	177	Treatment_v2	1	ml	B6	82	Treatment	v2	100	Active
KGCO-20592	p_88_v2	191669	191673	191665	191661	KGCO0120-03	plasma	p_88_v2	183	Treatment_v2	1	ml	C3	88	Treatment	v2	100	Active
KGCO-20593	p_94_v2	191669	191673	191665	191661	KGCO0120-03	plasma	p_94_v2	189	Treatment_v2	1	ml	C9	94	Treatment	v2	100	Active
KGCO-20596	p_5_v1	191793	191795	191791	191789	KGCO0120-01	plasma	p_5_v1	5	Treatment_v1	1	ml	A5	5	Treatment	v1	100	Active
KGCO-20597	p_14_v1	191793	191795	191791	191789	KGCO0120-01	plasma	p_14_v1	11	Treatment_v1	1	ml	B2	14	Treatment	v1	100	Active
KGCO-20598	p_21_v1	191793	191795	191791	191789	KGCO0120-01	plasma	p_21_v1	17	Placebo_v1	1	ml	B8	21	Placebo	v1	100	Placebo
KGCO-20599	p_27_v1	191793	191795	191791	191789	KGCO0120-01	plasma	p_27_v1	23	Treatment_v1	1	ml	C5	27	Treatment	v1	100	Active
KGCO-20600	p_33_v1	191793	191795	191791	191789	KGCO0120-01	plasma	p_33_v1	29	Treatment_v1	1	ml	D2	33	Treatment	v1	100	Active
KGCO-20601	p_40_v1	191793	191795	191791	191789	KGCO0120-01	plasma	p_40_v1	35	Treatment_v1	1	ml	D8	40	Treatment	v1	100	Active
KGCO-20602	p_46_v1	191793	191795	191791	191789	KGCO0120-01	plasma	p_46_v1	41	Treatment_v1	1	ml	E5	46	Treatment	v1	100	Active
KGCO-20603	p_52_v1	191793	191795	191791	191789	KGCO0120-01	plasma	p_52_v1	47	Treatment_v1	1	ml	F2	52	Treatment	v1	100	Active
KGCO-20604	p_58_v1	191793	191795	191791	191789	KGCO0120-01	plasma	p_58_v1	53	Placebo_v1	1	ml	F8	58	Placebo	v1	100	Placebo
KGCO-20605	p_65_v1	191793	191795	191791	191789	KGCO0120-01	plasma	p_65_v1	59	Treatment_v1	1	ml	G5	65	Treatment	v1	100	Active
KGCO-20606	p_71_v1	191793	191795	191791	191789	KGCO0120-01	plasma	p_71_v1	65	Placebo_v1	1	ml	H2	71	Placebo	v1	100	Placebo
KGCO-20607	p_77_v1	191793	191795	191791	191789	KGCO0120-01	plasma	p_77_v1	71	Treatment_v1	1	ml	H8	77	Treatment	v1	100	Active
KGCO-20608	p_83_v1	191793	191795	191791	191789	KGCO0120-01	plasma	p_83_v1	77	Treatment_v1	1	ml	I5	83	Treatment	v1	100	Active
KGCO-20609	p_89_v1	191793	191795	191791	191789	KGCO0120-02	plasma	p_89_v1	83	Treatment_v1	1	ml	A2	89	Treatment	v1	100	Active
KGCO-20610	p_95_v1	191793	191795	191791	191789	KGCO0120-02	plasma	p_95_v1	89	Treatment_v1	1	ml	A8	95	Treatment	v1	100	Active
KGCO-20613	p_5_v2	191793	191795	191791	191789	KGCO0120-02	plasma	p_5_v2	106	Treatment_v2	1	ml	C7	5	Treatment	v2	100	Active
KGCO-20614	p_14_v2	191793	191795	191791	191789	KGCO0120-02	plasma	p_14_v2	112	Treatment_v2	1	ml	D4	14	Treatment	v2	100	Active
KGCO-20615	p_21_v2	191793	191795	191791	191789	KGCO0120-02	plasma	p_21_v2	118	Placebo_v2	1	ml	E1	21	Placebo	v2	100	Placebo
KGCO-20616	p_27_v2	191793	191795	191791	191789	KGCO0120-02	plasma	p_27_v2	124	Treatment_v2	1	ml	E7	27	Treatment	v2	100	Active
KGCO-20617	p_33_v2	191793	191795	191791	191789	KGCO0120-02	plasma	p_33_v2	130	Treatment_v2	1	ml	F4	33	Treatment	v2	100	Active
KGCO-20618	p_40_v2	191793	191795	191791	191789	KGCO0120-02	plasma	p_40_v2	136	Treatment_v2	1	ml	G1	40	Treatment	v2	100	Active
KGCO-20619	p_46_v2	191793	191795	191791	191789	KGCO0120-02	plasma	p_46_v2	142	Treatment_v2	1	ml	G7	46	Treatment	v2	100	Active
KGCO-20620	p_52_v2	191793	191795	191791	191789	KGCO0120-02	plasma	p_52_v2	148	Treatment_v2	1	ml	H4	52	Treatment	v2	100	Active
KGCO-20621	p_58_v2	191793	191795	191791	191789	KGCO0120-02	plasma	p_58_v2	154	Placebo_v2	1	ml	I1	58	Placebo	v2	100	Placebo
KGCO-20622	p_65_v2	191793	191795	191791	191789	KGCO0120-02	plasma	p_65_v2	160	Treatment_v2	1	ml	I7	65	Treatment	v2	100	Active
KGCO-20623	p_71_v2	191793	191795	191791	191789	KGCO0120-03	plasma	p_71_v2	166	Placebo_v2	1	ml	A4	71	Placebo	v2	100	Placebo
KGCO-20624	p_77_v2	191793	191795	191791	191789	KGCO0120-03	plasma	p_77_v2	172	Treatment_v2	1	ml	B1	77	Treatment	v2	100	Active
KGCO-20625	p_83_v2	191793	191795	191791	191789	KGCO0120-03	plasma	p_83_v2	178	Treatment_v2	1	ml	B7	83	Treatment	v2	100	Active
KGCO-20626	p_89_v2	191793	191795	191791	191789	KGCO0120-03	plasma	p_89_v2	184	Treatment_v2	1	ml	C4	89	Treatment	v2	100	Active
KGCO-20627	p_95_v2	191793	191795	191791	191789	KGCO0120-03	plasma	p_95_v2	190	Treatment_v2	1	ml	D1	95	Treatment	v2	100	Active
KGCO-20630	p_8_v1	191793	191795	191791	191789	KGCO0120-01	plasma	p_8_v1	6	Treatment_v1	1	ml	A6	8	Treatment	v1	100	Active
KGCO-20631	p_15_v1	191793	191795	191791	191789	KGCO0120-01	plasma	p_15_v1	12	Placebo_v1	1	ml	B3	15	Placebo	v1	100	Placebo
KGCO-20632	p_22_v1	191793	191795	191791	191789	KGCO0120-01	plasma	p_22_v1	18	Placebo_v1	1	ml	B9	22	Placebo	v1	100	Placebo
KGCO-20633	p_28_v1	191793	191795	191791	191789	KGCO0120-01	plasma	p_28_v1	24	Treatment_v1	1	ml	C6	28	Treatment	v1	100	Active
KGCO-20634	p_34_v1	191793	191795	191791	191789	KGCO0120-01	plasma	p_34_v1	30	Placebo_v1	1	ml	D3	34	Placebo	v1	100	Placebo
KGCO-20635	p_41_v1	191793	191795	191791	191789	KGCO0120-01	plasma	p_41_v1	36	Treatment_v1	1	ml	D9	41	Treatment	v1	100	Active
KGCO-20636	p_47_v1	191793	191795	191791	191789	KGCO0120-01	plasma	p_47_v1	42	Treatment_v1	1	ml	E6	47	Treatment	v1	100	Active
KGCO-20637	p_53_v1	191793	191795	191791	191789	KGCO0120-01	plasma	p_53_v1	48	Treatment_v1	1	ml	F3	53	Treatment	v1	100	Active
KGCO-20638	p_59_v1	191793	191795	191791	191789	KGCO0120-01	plasma	p_59_v1	54	Treatment_v1	1	ml	F9	59	Treatment	v1	100	Active
KGCO-20639	p_66_v1	191793	191795	191791	191789	KGCO0120-01	plasma	p_66_v1	60	Treatment_v1	1	ml	G6	66	Treatment	v1	100	Active
KGCO-20640	p_72_v1	191793	191795	191791	191789	KGCO0120-01	plasma	p_72_v1	66	Treatment_v1	1	ml	H3	72	Treatment	v1	100	Active
KGCO-20641	p_78_v1	191793	191795	191791	191789	KGCO0120-01	plasma	p_78_v1	72	Treatment_v1	1	ml	H9	78	Treatment	v1	100	Active
KGCO-20642	p_84_v1	191793	191795	191791	191789	KGCO0120-01	plasma	p_84_v1	78	Placebo_v1	1	ml	I6	84	Placebo	v1	100	Placebo
KGCO-20643	p_90_v1	191793	191795	191791	191789	KGCO0120-02	plasma	p_90_v1	84	Treatment_v1	1	ml	A3	90	Treatment	v1	100	Active
KGCO-20644	p_96_v1	191793	191795	191791	191789	KGCO0120-02	plasma	p_96_v1	90	Treatment_v1	1	ml	A9	96	Treatment	v1	100	Active
KGCO-20646	p_8_v2	191793	191795	191791	191789	KGCO0120-02	plasma	p_8_v2	107	Treatment_v2	1	ml	C8	8	Treatment	v2	100	Active
KGCO-20647	p_15_v2	191793	191795	191791	191789	KGCO0120-02	plasma	p_15_v2	113	Placebo_v2	1	ml	D5	15	Placebo	v2	100	Placebo
KGCO-20648	p_22_v2	191793	191795	191791	191789	KGCO0120-02	plasma	p_22_v2	119	Placebo_v2	1	ml	E2	22	Placebo	v2	100	Placebo
KGCO-20649	p_28_v2	191793	191795	191791	191789	KGCO0120-02	plasma	p_28_v2	125	Treatment_v2	1	ml	E8	28	Treatment	v2	80	Active
KGCO-20650	p_34_v2	191793	191795	191791	191789	KGCO0120-02	plasma	p_34_v2	131	Placebo_v2	1	ml	F5	34	Placebo	v2	100	Placebo
KGCO-20651	p_41_v2	191793	191795	191791	191789	KGCO0120-02	plasma	p_41_v2	137	Treatment_v2	1	ml	G2	41	Treatment	v2	100	Active
KGCO-20652	p_47_v2	191793	191795	191791	191789	KGCO0120-02	plasma	p_47_v2	143	Treatment_v2	1	ml	G8	47	Treatment	v2	100	Active
KGCO-20653	p_53_v2	191793	191795	191791	191789	KGCO0120-02	plasma	p_53_v2	149	Treatment_v2	1	ml	H5	53	Treatment	v2	100	Active
KGCO-20654	p_59_v2	191793	191795	191791	191789	KGCO0120-02	plasma	p_59_v2	155	Treatment_v2	1	ml	I2	59	Treatment	v2	100	Active
KGCO-20655	p_66_v2	191793	191795	191791	191789	KGCO0120-02	plasma	p_66_v2	161	Treatment_v2	1	ml	I8	66	Treatment	v2	100	Active
KGCO-20656	p_72_v2	191793	191795	191791	191789	KGCO0120-03	plasma	p_72_v2	167	Treatment_v2	1	ml	A5	72	Treatment	v2	100	Active
KGCO-20657	p_78_v2	191793	191795	191791	191789	KGCO0120-03	plasma	p_78_v2	173	Treatment_v2	1	ml	B2	78	Treatment	v2	100	Active
KGCO-20658	p_84_v2	191793	191795	191791	191789	KGCO0120-03	plasma	p_84_v2	179	Placebo_v2	1	ml	B8	84	Placebo	v2	100	Placebo
KGCO-20659	p_90_v2	191793	191795	191791	191789	KGCO0120-03	plasma	p_90_v2	185	Treatment_v2	1	ml	C5	90	Treatment	v2	100	Active
KGCO-20660	p_96_v2	191793	191795	191791	191789	KGCO0120-03	plasma	p_96_v2	191	Treatment_v2	1	ml	D2	96	Treatment	v2	100	Active

## Sheet: Mapping Metabolites
	CHEMICAL_NAME	SUB_PATHWAY	SUPER_PATHWAY	HMDB	KEGG
35	S-1-pyrroline-5-carboxylate	Glutamate Metabolism	Amino Acid	HMDB0001301	C04322
50	spermidine	Polyamine Metabolism	Amino Acid	HMDB0001257	C00315
55	1-methylnicotinamide	Nicotinate and Nicotinamide Metabolism	Cofactors and Vitamins	HMDB0000699	C02918
62	12,13-DiHOME	Fatty Acid, Dihydroxy	Lipid	HMDB0004705	C14829
93	alpha-ketoglutarate	TCA Cycle	Energy	HMDB0000208	C00026
98	kynurenate	Tryptophan Metabolism	Amino Acid	HMDB0000715	C01717
111	3-hydroxyisobutyrate	Leucine, Isoleucine and Valine Metabolism	Amino Acid	HMDB0000023,HMDB0000336	C01188,C06001
112	3-hydroxy-3-methylglutarate	Mevalonate Metabolism	Lipid	HMDB0000355	C03761
117	homovanillate (HVA)	Tyrosine Metabolism	Amino Acid	HMDB0000118	C05582
132	3-phosphoglycerate	Glycolysis, Gluconeogenesis, and Pyruvate Metabolism	Carbohydrate	HMDB0000807	C00597
136	cholate	Primary Bile Acid Metabolism	Lipid	HMDB0000619	C00695
143	4-hydroxynonenal	Fatty Acid, Oxidized	Lipid	HMDB0004362	C21642
144	4-hydroxyphenylacetate	Phenylalanine Metabolism	Amino Acid	HMDB0000020	C00642
158	5,6-dihydrothymine	Pyrimidine Metabolism, Thymine containing	Nucleotide	HMDB0000079	C00906
171	hypoxanthine	Purine Metabolism, (Hypo)Xanthine/Inosine containing	Nucleotide	HMDB0000157	C00262
179	9,10-DiHOME	Fatty Acid, Dihydroxy	Lipid	HMDB0004704	C14828
180	linoleate (18:2n6)	Long Chain Polyunsaturated Fatty Acid (n3 and n6)	Lipid	HMDB0006270,HMDB0000673	C01595
181	laurate (12:0)	Medium Chain Fatty Acid	Lipid	HMDB0000638	C02679
182	quinolinate	Nicotinate and Nicotinamide Metabolism	Cofactors and Vitamins	HMDB0000232	C03722
189	N6,N6,N6-trimethyllysine	Lysine Metabolism	Amino Acid	HMDB0001325	C03793
192	N-acetylputrescine	Polyamine Metabolism	Amino Acid	HMDB0002064	C02714
194	N-formylmethionine	Methionine, Cysteine, SAM and Taurine Metabolism	Amino Acid	HMDB0001015	C03145
197	S-adenosylhomocysteine (SAH)	Methionine, Cysteine, SAM and Taurine Metabolism	Amino Acid	HMDB00939	C00021
207	adenosine 3',5'-cyclic monophosphate (cAMP)	Purine Metabolism, Adenine containing	Nucleotide	HMDB0000058	C00575
208	adenosine 5'-diphosphate (ADP)	Purine Metabolism, Adenine containing	Nucleotide	HMDB0001341	C00008
209	adenosine 5'-monophosphate (AMP)	Purine Metabolism, Adenine containing	Nucleotide	HMDB0000045	C00020
212	5-methylthioadenosine (MTA)	Polyamine Metabolism	Amino Acid	HMDB0001173	C00170
213	N6-methyladenosine	Purine Metabolism, Adenine containing	Nucleotide	HMDB0004044
229	arachidonate (20:4n6)	Long Chain Polyunsaturated Fatty Acid (n3 and n6)	Lipid	HMDB0001043	C00219
231	arginine	Urea cycle; Arginine and Proline Metabolism	Amino Acid	HMDB0000517	C00062
234	aspartate	Alanine and Aspartate Metabolism	Amino Acid	HMDB0000191	C00049
235	2-hydroxyphenylacetate	Phenylalanine Metabolism	Amino Acid	HMDB0000669	C05852
240	3-(4-hydroxyphenyl)lactate	Tyrosine Metabolism	Amino Acid	HMDB0000755	C03672
241	phenylpyruvate	Phenylalanine Metabolism	Amino Acid	HMDB0000205	C00166
244	beta-alanine	Pyrimidine Metabolism, Uracil containing	Nucleotide	HMDB0000056	C00099
250	biliverdin	Hemoglobin and Porphyrin Metabolism	Cofactors and Vitamins	HMDB0001008	C00500
252	succinate	TCA Cycle	Energy	HMDB0000254	C00042
254	3-hydroxybutyrate (BHBA)	Ketone Bodies	Lipid	HMDB0000442,HMDB0000357,HMDB0000011	C03197,C01089
266	cholesterol	Sterol	Lipid	HMDB0000067	C00187
267	choline phosphate	Phospholipid Metabolism	Lipid	HMDB0001565	C00588
272	corticosterone	Corticosteroids	Lipid	HMDB0001547	C02140
273	cortisone	Corticosteroids	Lipid	HMDB0002802	C00762
275	creatinine	Creatine Metabolism	Amino Acid	HMDB0000562	C00791
278	cysteinylglycine	Glutathione Metabolism	Amino Acid	HMDB0000078	C01419
279	cystine	Methionine, Cysteine, SAM and Taurine Metabolism	Amino Acid	HMDB0000192	C00491
297	sphingosine	Sphingosines	Lipid	HMDB0000252	C00319
302	deoxycholate	Secondary Bile Acid Metabolism	Lipid	HMDB0000626	C04483
310	cystathionine	Methionine, Cysteine, SAM and Taurine Metabolism	Amino Acid	HMDB0000099	C02291
313	sphinganine	Sphingolipid Synthesis	Lipid	HMDB0000269	C00836
327	flavin adenine dinucleotide (FAD)	Riboflavin Metabolism	Cofactors and Vitamins	HMDB0001248	C00016
330	fumarate	TCA Cycle	Energy	HMDB0000134	C00122
331	gamma-glutamylglutamate	Gamma-glutamyl Amino Acid	Peptide	HMDB0011737	C05282
338	gluconate	Food Component/Plant	Xenobiotics	HMDB0000625	C00257
339	glutarate (C5-DC)	Fatty Acid, Dicarboxylate	Lipid	HMDB0000661	C00489
340	glycine	Glycine, Serine and Threonine Metabolism	Amino Acid	HMDB0000123	C00037
342	glycocholate	Primary Bile Acid Metabolism	Lipid	HMDB0000138	C01921
344	guanidinoacetate	Creatine Metabolism	Amino Acid	HMDB0000128	C00581
355	histidine	Histidine Metabolism	Amino Acid	HMDB0000177	C00135
356	cortisol	Corticosteroids	Lipid	HMDB0000063	C00735
358	hypotaurine	Methionine, Cysteine, SAM and Taurine Metabolism	Amino Acid	HMDB0000965	C00519
361	inosine	Purine Metabolism, (Hypo)Xanthine/Inosine containing	Nucleotide	HMDB0000195	C00294
362	inosine 5'-monophosphate (IMP)	Purine Metabolism, (Hypo)Xanthine/Inosine containing	Nucleotide	HMDB0000175	C00130
363	myo-inositol	Inositol Metabolism	Lipid	HMDB0000211	C00137
376	isoleucine	Leucine, Isoleucine and Valine Metabolism	Amino Acid	HMDB0000172	C06418,C00407,C16424
381	2-aminoadipate	Lysine Metabolism	Amino Acid	HMDB0000510	C00956
391	citrulline	Urea cycle; Arginine and Proline Metabolism	Amino Acid	HMDB0000904	C00327
397	leucine	Leucine, Isoleucine and Valine Metabolism	Amino Acid	HMDB0000687	C00123
407	lysine	Lysine Metabolism	Amino Acid	HMDB0003405	C00739,C00047
409	malate	TCA Cycle	Energy	HMDB0031518,HMDB0000156,HMDB0000744	C00149,C00711,C00497
415	methionine	Methionine, Cysteine, SAM and Taurine Metabolism	Amino Acid	HMDB0000696	C00073
418	methylmalonate (MMA)	Fatty Acid Metabolism (also BCAA Metabolism)	Lipid	HMDB0000202	C02170
424	palmitate (16:0)	Long Chain Saturated Fatty Acid	Lipid	HMDB0000220	C00249
432	nicotinamide	Nicotinate and Nicotinamide Metabolism	Cofactors and Vitamins	HMDB0001406	C00153
439	stearate (18:0)	Long Chain Saturated Fatty Acid	Lipid	HMDB0000827	C01530
444	ornithine	Urea cycle; Arginine and Proline Metabolism	Amino Acid	HMDB0000214	C00077
445	orotate	Pyrimidine Metabolism, Orotate containing	Nucleotide	HMDB0000226	C00295
452	palmitoleate (16:1n7)	Long Chain Monounsaturated Fatty Acid	Lipid	HMDB0003229	C08362
460	phenylalanine	Phenylalanine Metabolism	Amino Acid	HMDB0000159	C00079
461	phosphate	Oxidative Phosphorylation	Energy	HMDB0001429	C00009
466	phytanate	Food Component/Plant	Xenobiotics	HMDB0000801	C01607
480	proline	Urea cycle; Arginine and Proline Metabolism	Amino Acid	HMDB0000162,HMDB0003411	C00148,C000763
482	lactate	Glycolysis, Gluconeogenesis, and Pyruvate Metabolism	Carbohydrate	HMDB0000190	C00186
491	pyridoxal	Vitamin B6 Metabolism	Cofactors and Vitamins	HMDB0001545	C00250
498	retinol (Vitamin A)	Vitamin A Metabolism	Cofactors and Vitamins	HMDB0000305	C00473
500	riboflavin (Vitamin B2)	Riboflavin Metabolism	Cofactors and Vitamins	HMDB0000244	C00255
501	salicylate	Drug - Topical Agents	Xenobiotics	HMDB0001895	C00805
503	serine	Glycine, Serine and Threonine Metabolism	Amino Acid	HMDB0000187	C00065
504	serotonin	Tryptophan Metabolism	Amino Acid	HMDB0000259	C00780
512	taurine	Methionine, Cysteine, SAM and Taurine Metabolism	Amino Acid	HMDB0000251	C00245
519	myristate (14:0)	Long Chain Saturated Fatty Acid	Lipid	HMDB0000806	C06424
533	urea	Urea cycle; Arginine and Proline Metabolism	Amino Acid	HMDB0000294	C00086
535	uridine	Pyrimidine Metabolism, Uracil containing	Nucleotide	HMDB0000296	C00299
537	trans-urocanate	Histidine Metabolism	Amino Acid	HMDB0000301	C00785
561	glutamate	Glutamate Metabolism	Amino Acid	HMDB0000148	C00025,C00217
563	glutamine	Glutamate Metabolism	Amino Acid	HMDB0000641	C00064
564	threonine	Glycine, Serine and Threonine Metabolism	Amino Acid	HMDB0000167	C00188
565	tryptophan	Tryptophan Metabolism	Amino Acid	HMDB0000929	C00078
566	valine	Leucine, Isoleucine and Valine Metabolism	Amino Acid	HMDB0000883	C00183
572	glucose	Glycolysis, Gluconeogenesis, and Pyruvate Metabolism	Carbohydrate	HMDB0000122	C00031
796	alpha-ketobutyrate	Methionine, Cysteine, SAM and Taurine Metabolism	Amino Acid	HMDB0000005	C00109
798	adenosine	Purine Metabolism, Adenine containing	Nucleotide	HMDB0000050	C00212
799	betaine	Glycine, Serine and Threonine Metabolism	Amino Acid	HMDB0000043	C00719
800	cysteine	Methionine, Cysteine, SAM and Taurine Metabolism	Amino Acid	HMDB0000574	C00097
803	mannose	Fructose, Mannose and Galactose Metabolism	Carbohydrate	HMDB0000169	C00159,C02209,C00936
806	dimethylglycine	Glycine, Serine and Threonine Metabolism	Amino Acid	HMDB0000092	C03626
811	alanine	Alanine and Aspartate Metabolism	Amino Acid	HMDB0000161	C00041
815	tyrosine	Tyrosine Metabolism	Amino Acid	HMDB0000158	C00082
821	pseudouridine	Pyrimidine Metabolism, Uracil containing	Nucleotide	HMDB0000767	C02067
823	pyruvate	Glycolysis, Gluconeogenesis, and Pyruvate Metabolism	Carbohydrate	HMDB0000243	C00022
825	uracil	Pyrimidine Metabolism, Uracil containing	Nucleotide	HMDB0000300	C00106
826	xylose	Pentose Metabolism	Carbohydrate	HMDB0000098	C00181
827	cytidine	Pyrimidine Metabolism, Cytidine containing	Nucleotide	HMDB0000089	C00475
828	arabinose	Pentose Metabolism	Carbohydrate	HMDB0029942	C00216
849	caffeine	Xanthine Metabolism	Xenobiotics	HMDB0001847	C07481
878	fructose	Fructose, Mannose and Galactose Metabolism	Carbohydrate	HMDB0000660	C00095
880	adenine	Purine Metabolism, Adenine containing	Nucleotide	HMDB0000034	C00147
881	cytosine	Pyrimidine Metabolism, Cytidine containing	Nucleotide	HMDB0000630	C00380
888	caprate (10:0)	Medium Chain Fatty Acid	Lipid	HMDB0000511	C01571
891	margarate (17:0)	Long Chain Saturated Fatty Acid	Lipid	HMDB0002259
892	nonadecanoate (19:0)	Long Chain Saturated Fatty Acid	Lipid	HMDB0000772	C16535
893	arachidate (20:0)	Long Chain Saturated Fatty Acid	Lipid	HMDB0002212	C06425
913	maltose	Glycogen Metabolism	Carbohydrate	HMDB0000163	C00208
917	asparagine	Alanine and Aspartate Metabolism	Amino Acid	HMDB0000168	C00152
922	N-stearoyl-sphinganine (d18:0/18:0)*	Dihydroceramides	Lipid
923	dihydroorotate	Pyrimidine Metabolism, Orotate containing	Nucleotide	HMDB03349	C00337
925	heptanoate (7:0)	Medium Chain Fatty Acid	Lipid	HMDB0000666	C17714
926	caproate (6:0)	Medium Chain Fatty Acid	Lipid	HMDB0000535	C01585
932	caprylate (8:0)	Medium Chain Fatty Acid	Lipid	HMDB0000482	C06423
935	sucrose	Disaccharides and Oligosaccharides	Carbohydrate	HMDB0000258	C00089
980	pentadecanoate (15:0)	Long Chain Saturated Fatty Acid	Lipid	HMDB0000826	C16537
1001	trans-4-hydroxyproline	Urea cycle; Arginine and Proline Metabolism	Amino Acid	HMDB0000725	C01157
1002	allantoin	Purine Metabolism, (Hypo)Xanthine/Inosine containing	Nucleotide	HMDB0000462	C02348,C01551,C02350
1004	xanthine	Purine Metabolism, (Hypo)Xanthine/Inosine containing	Nucleotide	HMDB0000292	C00385
1021	5-oxoproline	Glutathione Metabolism	Amino Acid	HMDB0000267	C02237,C01879
1022	picolinate	Tryptophan Metabolism	Amino Acid	HMDB0002243	C10164
1023	sarcosine	Glycine, Serine and Threonine Metabolism	Amino Acid	HMDB0000271	C00213
1024	pantothenate	Pantothenate and CoA Metabolism	Cofactors and Vitamins	HMDB0000210	C00864
1025	pipecolate	Lysine Metabolism	Amino Acid
1026	phosphoethanolamine	Phospholipid Metabolism	Lipid	HMDB0000224	C00346
1052	glycerate	Glycolysis, Gluconeogenesis, and Pyruvate Metabolism	Carbohydrate	HMDB0000139,HMDB0006372	C00258
1053	3-ureidopropionate	Pyrimidine Metabolism, Uracil containing	Nucleotide	HMDB0000026	C02642
1082	N-acetylleucine	Leucine, Isoleucine and Valine Metabolism	Amino Acid	HMDB0011756	C02710
1083	N-acetylmethionine	Methionine, Cysteine, SAM and Taurine Metabolism	Amino Acid	HMDB0011745	C02712
1084	N-acetylvaline	Leucine, Isoleucine and Valine Metabolism	Amino Acid	HMDB0011757
1087	erucate (22:1n9)	Long Chain Monounsaturated Fatty Acid	Lipid	HMDB0002068	C08316
1090	bilirubin (Z,Z)	Hemoglobin and Porphyrin Metabolism	Cofactors and Vitamins	HMDB0000054	C00486
1094	thyroxine	Tyrosine Metabolism	Amino Acid	HMDB0000248	C01829
1102	gamma-glutamyltyrosine	Gamma-glutamyl Amino Acid	Peptide	HMDB0011741
1105	alpha-tocopherol	Tocopherol Metabolism	Cofactors and Vitamins	HMDB0001893	C02477
1110	N-acetylalanine	Alanine and Aspartate Metabolism	Amino Acid	HMDB0000766	C02847
1111	vanillylmandelate (VMA)	Tyrosine Metabolism	Amino Acid	HMDB0000291	C05584
1113	4-acetamidobutanoate	Polyamine Metabolism	Amino Acid	HMDB0003681	C02946
1114	3-aminoisobutyrate	Pyrimidine Metabolism, Thymine containing	Nucleotide	HMDB0002166	C05145
1124	citrate	TCA Cycle	Energy	HMDB0000094	C00158
1125	5,6-dihydrouracil	Pyrimidine Metabolism, Uracil containing	Nucleotide	HMDB0000076	C00429
1128	2-aminobutyrate	Glutathione Metabolism	Amino Acid	HMDB0000452	C02356
1134	urate	Purine Metabolism, (Hypo)Xanthine/Inosine containing	Nucleotide	HMDB0000289	C00366
1135	ursodeoxycholate	Secondary Bile Acid Metabolism	Lipid	HMDB0000946	C07880
1136	valerate (5:0)	Short Chain Fatty Acid	Lipid	HMDB0000892	C00803
1137	oleoyl ethanolamide	Endocannabinoid	Lipid	HMDB0002088
1140	gamma-glutamylglutamine	Gamma-glutamyl Amino Acid	Peptide	HMDB0011738	C05283
1143	butyrate/isobutyrate (4:0)	Short Chain Fatty Acid	Lipid	HMDB0000039	C00246
1162	N-acetylneuraminate	Aminosugar Metabolism	Carbohydrate	HMDB0000230	C00270
1215	N-acetylglucosaminylasparagine	Aminosugar Metabolism	Carbohydrate	HMDB0000489	C04540
1221	creatine	Creatine Metabolism	Amino Acid	HMDB0000064	C00300
1224	cys-gly, oxidized	Glutathione Metabolism	Amino Acid
1231	dihomo-linoleate (20:2n6)	Long Chain Polyunsaturated Fatty Acid (n3 and n6)	Lipid	HMDB0005060	C16525
1235	gamma-glutamylhistidine	Gamma-glutamyl Amino Acid	Peptide	HMDB0029151
1239	2-hydroxystearate	Fatty Acid, Monohydroxy	Lipid	HMDB0062549	C03042,C03045
1242	N1-methyladenosine	Purine Metabolism, Adenine containing	Nucleotide	HMDB0003331	C02494
1254	glycerol	Glycerolipid Metabolism	Lipid	HMDB0000131	C00116
1256	choline	Phospholipid Metabolism	Lipid	HMDB0000097	C00114
1258	anthranilate	Tryptophan Metabolism	Amino Acid	HMDB0001123	C00108
1268	gamma-glutamylleucine	Gamma-glutamyl Amino Acid	Peptide	HMDB0011171
1342	3-methoxytyrosine	Tyrosine Metabolism	Amino Acid	HMDB0001434
1442	beta-hydroxyisovalerate	Leucine, Isoleucine and Valine Metabolism	Amino Acid	HMDB0000754
1488	arachidonoyl ethanolamide	Endocannabinoid	Lipid	HMDB0004080	C11695
1489	palmitoyl ethanolamide	Endocannabinoid	Lipid	HMDB0002100	C16512
1518	N-palmitoyl-sphingosine (d18:1/16:0)	Ceramides	Lipid	HMDB0004949
1526	1-palmitoyl-2-oleoyl-GPE (16:0/18:1)	Phosphatidylethanolamine (PE)	Lipid	HMDB0005320
1528	1-palmitoyl-2-linoleoyl-GPI (16:0/18:2)	Phosphatidylinositol (PI)	Lipid	HMDB0009784
1537	1-palmitoyl-2-linoleoyl-GPC (16:0/18:2)	Phosphatidylcholine (PC)	Lipid	HMDB0007973
1538	stearoyl sphingomyelin (d18:1/18:0)	Sphingomyelins	Lipid	HMDB0001348	C00550
1539	1-palmitoyl-2-oleoyl-GPC (16:0/18:1)	Phosphatidylcholine (PC)	Lipid	HMDB0007972	C13875
1547	N-stearoyl-sphingosine (d18:1/18:0)*	Ceramides	Lipid	HMDB0004950
1628	glycochenodeoxycholate	Primary Bile Acid Metabolism	Lipid	HMDB0000637	C05466
1629	taurochenodeoxycholate	Primary Bile Acid Metabolism	Lipid	HMDB0000951	C05465
1648	taurocholate	Primary Bile Acid Metabolism	Lipid	HMDB0000036	C05122
1869	2-hydroxyhippurate (salicylurate)	Benzoate Metabolism	Xenobiotics	HMDB0000840	C07588
2029	azelate (C9-DC)	Fatty Acid, Dicarboxylate	Lipid	HMDB0000784	C08261
2050	eicosapentaenoate (EPA; 20:5n3)	Long Chain Polyunsaturated Fatty Acid (n3 and n6)	Lipid	HMDB0001999	C06428
2051	methylsuccinate	Leucine, Isoleucine and Valine Metabolism	Amino Acid	HMDB0001844
2054	ethylmalonate	Leucine, Isoleucine and Valine Metabolism	Amino Acid	HMDB0000622
100000007	carnitine	Carnitine Metabolism	Lipid	HMDB0000062	C00487,C00308
100000008	benzoate	Benzoate Metabolism	Xenobiotics	HMDB0001870	C00180
100000010	3-phenylpropionate (hydrocinnamate)	Benzoate Metabolism	Xenobiotics	HMDB0000764	C05629
100000011	phenylacetate	Phenylalanine Metabolism	Amino Acid	HMDB0000209	C07086
100000014	hippurate	Benzoate Metabolism	Xenobiotics	HMDB0000714	C01586
100000015	xanthurenate	Tryptophan Metabolism	Amino Acid	HMDB0000881	C02470
100000016	suberate (C8-DC)	Fatty Acid, Dicarboxylate	Lipid	HMDB0000893	C08278
100000036	3-methyl-2-oxovalerate	Leucine, Isoleucine and Valine Metabolism	Amino Acid	HMDB0000491	C03465,C06008,C00671
100000039	methionine sulfoxide	Methionine, Cysteine, SAM and Taurine Metabolism	Amino Acid	HMDB0002005	C02989
100000042	3-methylhistidine	Histidine Metabolism	Amino Acid	HMDB0000479	C01152
100000054	5-hydroxylysine	Lysine Metabolism	Amino Acid	HMDB0000450	C16741
100000096	4-guanidinobutanoate	Guanidino and Acetamido Metabolism	Amino Acid	HMDB0003464	C01035
100000257	glucuronate	Aminosugar Metabolism	Carbohydrate	HMDB0000127	C16245
100000258	glycerol 3-phosphate	Glycerolipid Metabolism	Lipid	HMDB0000126	C0093
100000263	imidazole lactate	Histidine Metabolism	Amino Acid	HMDB0002320	C05568
100000265	kynurenine	Tryptophan Metabolism	Amino Acid	HMDB0000684	C00328
100000269	glycerophosphorylcholine (GPC)	Phospholipid Metabolism	Lipid	HMDB0000086	C00670
100000276	maltotriose	Glycogen Metabolism	Carbohydrate	HMDB0001262	C01835
100000282	N-acetylglutamate	Glutamate Metabolism	Amino Acid	HMDB0001138	C00624
100000285	N-alpha-acetylornithine	Urea cycle; Arginine and Proline Metabolism	Amino Acid	HMDB0003357	C00437
100000295	tartarate	Food Component/Plant	Xenobiotics	HMDB0000956,HMDB0062642	C00552,C02107,C00898
100000406	ribitol	Pentose Metabolism	Carbohydrate	HMDB0002917,HMDB0001851,HMDB0000568,HMDB0000508	C00379,C01904,C00474,C00532
100000409	2-isopropylmalate	Food Component/Plant	Xenobiotics	HMDB0000402	C02504
100000436	glycodeoxycholate	Secondary Bile Acid Metabolism	Lipid	HMDB00631	C05464
100000437	theophylline	Xanthine Metabolism	Xenobiotics	HMDB0001889	C07130
100000442	quinate	Food Component/Plant	Xenobiotics	HMDB0003072	C00296
100000445	theobromine	Xanthine Metabolism	Xenobiotics	HMDB0002825	C07480
100000453	paraxanthine	Xanthine Metabolism	Xenobiotics	HMDB0001860	C13747
100000463	indolelactate	Tryptophan Metabolism	Amino Acid	HMDB0000671	C02043
100000467	3-indoxyl sulfate	Tryptophan Metabolism	Amino Acid	HMDB0000682
100000487	glycylvaline	Dipeptide	Peptide	HMDB0028854
100000491	gamma-glutamylphenylalanine	Gamma-glutamyl Amino Acid	Peptide	HMDB0000594
100000551	4-methyl-2-oxopentanoate	Leucine, Isoleucine and Valine Metabolism	Amino Acid	HMDB0000695	C00233
100000580	1,5-anhydroglucitol (1,5-AG)	Glycolysis, Gluconeogenesis, and Pyruvate Metabolism	Carbohydrate	HMDB0002712	C07326
100000616	1-stearoyl-2-arachidonoyl-GPI (18:0/20:4)	Phosphatidylinositol (PI)	Lipid	HMDB0009815
100000626	sphingosine 1-phosphate	Sphingosines	Lipid	HMDB0000277	C06124
100000630	1-oleoyl-GPS (18:1)	Lysophospholipid	Lipid	HMDB0061694
100000639	1-stearoyl-2-oleoyl-GPS (18:0/18:1)	Phosphatidylserine (PS)	Lipid	HMDB0010163
100000656	1-stearoyl-GPI (18:0)	Lysophospholipid	Lipid	HMDB0240261
100000657	1,2-dipalmitoyl-GPC (16:0/16:0)	Phosphatidylcholine (PC)	Lipid	HMDB0000564	D03585
100000665	docosahexaenoate (DHA; 22:6n3)	Long Chain Polyunsaturated Fatty Acid (n3 and n6)	Lipid	HMDB0002183	C06429
100000672	1-myristoyl-2-palmitoyl-GPC (14:0/16:0)	Phosphatidylcholine (PC)	Lipid	HMDB0007869
100000706	alpha-hydroxyisocaproate	Leucine, Isoleucine and Valine Metabolism	Amino Acid	HMDB0000665,HMDB00746,HMDB0000624	C03264
100000707	maleate	Fatty Acid, Dicarboxylate	Lipid	HMDB0000176	C01384
100000708	isovalerate (i5:0)	Leucine, Isoleucine and Valine Metabolism	Amino Acid	HMDB0000718	C08262
100000711	4-acetylphenol sulfate	Benzoate Metabolism	Xenobiotics
100000715	1-methylguanidine	Guanidino and Acetamido Metabolism	Amino Acid	HMDB0001522	C02294
100000743	2-hydroxyoctanoate	Fatty Acid, Monohydroxy	Lipid	HMDB0002264
100000765	levulinate (4-oxovalerate)	Food Component/Plant	Xenobiotics	HMDB0000720
100000773	3-hydroxyoctanoate	Fatty Acid, Monohydroxy	Lipid	HMDB0001954	C20793
100000774	phenyllactate (PLA)	Phenylalanine Metabolism	Amino Acid	HMDB0000779,HMDB0000563	C05607
100000776	palmitoylcarnitine (C16)	Fatty Acid Metabolism (Acyl Carnitine, Long Chain Saturated)	Lipid	HMDB0000222	C02990
100000781	hexanoylcarnitine (C6)	Fatty Acid Metabolism (Acyl Carnitine, Medium Chain)	Lipid	HMDB0000756
100000784	theanine	Food Component/Plant	Xenobiotics	HMDB0034365	C01047
100000787	N-acetylaspartate (NAA)	Alanine and Aspartate Metabolism	Amino Acid	HMDB0000812	C01042
100000792	dehydroepiandrosterone sulfate (DHEA-S)	Androgenic Steroids	Lipid	HMDB0001032	C04555
100000802	acetylcarnitine (C2)	Fatty Acid Metabolism (Acyl Carnitine, Short Chain)	Lipid	HMDB0000201	C02571
100000808	cysteine s-sulfate	Methionine, Cysteine, SAM and Taurine Metabolism	Amino Acid	HMDB0000731	C05824
100000827	1-palmitoylglycerol (16:0)	Monoacylglycerol	Lipid	HMDB0011564
100000840	tartronate (hydroxymalonate)	Food Component/Plant	Xenobiotics	HMDB0035227	C02287
100000841	oxalate (ethanedioate)	Ascorbate and Aldarate Metabolism	Cofactors and Vitamins	HMDB0002329	C00209
100000846	erythritol	Food Component/Plant	Xenobiotics	HMDB0002994	C00503
100000856	trizma acetate	Chemical	Xenobiotics		C07182
100000863	adipate (C6-DC)	Fatty Acid, Dicarboxylate	Lipid	HMDB0000448	C06104
100000900	iminodiacetate (IDA)	Chemical	Xenobiotics	HMDB0011753	C19911
100000924	1-oleoylglycerol (18:1)	Monoacylglycerol	Lipid	HMDB0011567
100000936	3-methyl-2-oxobutyrate	Leucine, Isoleucine and Valine Metabolism	Amino Acid	HMDB0000019	C00141
100000943	2-oleoylglycerol (18:1)	Monoacylglycerol	Lipid	HMDB0011537
100000961	homoarginine	Urea cycle; Arginine and Proline Metabolism	Amino Acid	HMDB0000670	C01924
100000963	homocitrulline	Urea cycle; Arginine and Proline Metabolism	Amino Acid	HMDB0000679	C02427
100000997	3-hydroxydecanoate	Fatty Acid, Monohydroxy	Lipid	HMDB0002203
100001002	EDTA	Chemical	Xenobiotics	HMDB0015109	C00284
100001006	N-acetylglycine	Glycine, Serine and Threonine Metabolism	Amino Acid	HMDB0000532
100001007	ribonate	Pentose Metabolism	Carbohydrate	HMDB0000867	C01685
100001022	threonate	Ascorbate and Aldarate Metabolism	Cofactors and Vitamins	HMDB0062620,HMDB0000943	C01620
100001026	galactonate	Fructose, Mannose and Galactose Metabolism	Carbohydrate	HMDB0000565	C00880,C15930
100001034	indoleacetate	Tryptophan Metabolism	Amino Acid	HMDB0000197	C00954
100001040	1-linoleoylglycerol (18:2)	Monoacylglycerol	Lipid	HMDB0011568
100001048	2-palmitoylglycerol (16:0)	Monoacylglycerol	Lipid	HMDB0011533
100001051	1-methylhistidine	Histidine Metabolism	Amino Acid	HMDB0000001	C01152
100001054	butyrylcarnitine (C4)	Fatty Acid Metabolism (also BCAA Metabolism)	Lipid	HMDB0002013	C02862
100001055	isobutyrylcarnitine (C4)	Leucine, Isoleucine and Valine Metabolism	Amino Acid	HMDB0000736
100001064	glycolithocholate	Secondary Bile Acid Metabolism	Lipid	HMDB00698	C15557
100001073	androsterone sulfate	Androgenic Steroids	Lipid	HMDB0002759
100001083	indolepropionate	Tryptophan Metabolism	Amino Acid	HMDB0002302
100001086	N-(2-furoyl)glycine	Food Component/Plant	Xenobiotics	HMDB0000439
100001092	trigonelline (N'-methylnicotinate)	Nicotinate and Nicotinamide Metabolism	Cofactors and Vitamins	HMDB0000875	C01004
100001102	dodecanedioate (C12-DC)	Fatty Acid, Dicarboxylate	Lipid	HMDB0000623	C02678
100001104	N-acetyltyrosine	Tyrosine Metabolism	Amino Acid	HMDB0000866
100001106	1,3-dimethylurate	Xanthine Metabolism	Xenobiotics	HMDB0001857
100001108	3-methylxanthine	Xanthine Metabolism	Xenobiotics	HMDB0001886	C16357
100001112	3-hydroxylaurate	Fatty Acid, Monohydroxy	Lipid	HMDB0000387
100001121	pyridoxate	Vitamin B6 Metabolism	Cofactors and Vitamins	HMDB0000017	C00847
100001125	threonylphenylalanine	Dipeptide	Peptide	HMDB0029068
100001126	gamma-glutamylvaline	Gamma-glutamyl Amino Acid	Peptide	HMDB0011172
100001145	3-hydroxysebacate	Fatty Acid, Monohydroxy	Lipid	HMDB0000350
100001148	5-hydroxyhexanoate	Fatty Acid, Monohydroxy	Lipid	HMDB0000409,HMDB0000525
100001149	3-methylcrotonylglycine	Leucine, Isoleucine and Valine Metabolism	Amino Acid	HMDB0000459	C20828
100001150	propionylglycine	Fatty Acid Metabolism (also BCAA Metabolism)	Lipid	HMDB0000783
100001151	butyrylglycine	Fatty Acid Metabolism (also BCAA Metabolism)	Lipid	HMDB0000808
100001162	propionylcarnitine (C3)	Fatty Acid Metabolism (also BCAA Metabolism)	Lipid	HMDB0000824	C03017
100001167	pro-hydroxy-pro	Urea cycle; Arginine and Proline Metabolism	Amino Acid	HMDB0006695
100001170	3-hydroxy-2-ethylpropionate	Leucine, Isoleucine and Valine Metabolism	Amino Acid	HMDB0000396
100001178	3-carboxy-4-methyl-5-propyl-2-furanpropanoate (CMPF)	Fatty Acid, Dicarboxylate	Lipid	HMDB0061112
100001181	docosapentaenoate (n3 DPA; 22:5n3)	Long Chain Polyunsaturated Fatty Acid (n3 and n6)	Lipid	HMDB0006528,HMDB0001976	C16513
100001182	docosadienoate (22:2n6)	Long Chain Polyunsaturated Fatty Acid (n3 and n6)	Lipid	HMDB0061714	C16533
100001193	adrenate (22:4n6)	Long Chain Polyunsaturated Fatty Acid (n3 and n6)	Lipid	HMDB0002226	C16527
100001195	docosatrienoate (22:3n3)	Long Chain Polyunsaturated Fatty Acid (n3 and n6)	Lipid	HMDB0002823	C16534
100001197	10-undecenoate (11:1n1)	Medium Chain Fatty Acid	Lipid	HMDB0033724	C13910
100001198	myristoleate (14:1n5)	Long Chain Monounsaturated Fatty Acid	Lipid	HMDB0002000	C08322
100001207	4-imidazoleacetate	Histidine Metabolism	Amino Acid	HMDB0002024	C02835
100001208	1-methyl-4-imidazoleacetate	Histidine Metabolism	Amino Acid	HMDB0002820	C05828
100001211	sebacate (C10-DC)	Fatty Acid, Dicarboxylate	Lipid	HMDB0000792	C08277
100001212	guanidinosuccinate	Guanidino and Acetamido Metabolism	Amino Acid	HMDB0003157	C03139
100001229	stearidonate (18:4n3)	Long Chain Polyunsaturated Fatty Acid (n3 and n6)	Lipid	HMDB0006547	C16300
100001232	5-dodecenoate (12:1n7)	Medium Chain Fatty Acid	Lipid	HMDB0000529
100001247	octanoylcarnitine (C8)	Fatty Acid Metabolism (Acyl Carnitine, Medium Chain)	Lipid	HMDB0000791	C02838
100001251	decanoylcarnitine (C10)	Fatty Acid Metabolism (Acyl Carnitine, Medium Chain)	Lipid	HMDB0000651
100001253	N-acetylglutamine	Glutamate Metabolism	Amino Acid	HMDB0006029	C02716
100001254	N-acetyltryptophan	Tryptophan Metabolism	Amino Acid	HMDB0013713	C03137
100001256	N-acetylphenylalanine	Phenylalanine Metabolism	Amino Acid	HMDB0000512	C03519
100001257	N-acetylasparagine	Alanine and Aspartate Metabolism	Amino Acid	HMDB0006028
100001263	1-palmitoyl-GPC (16:0)	Lysophospholipid	Lipid	HMDB0010382	C04102
100001266	N-acetylarginine	Urea cycle; Arginine and Proline Metabolism	Amino Acid	HMDB0004620	C02562
100001267	piperine	Food Component/Plant	Xenobiotics	HMDB0029377	C03882
100001270	myristoylcarnitine (C14)	Fatty Acid Metabolism (Acyl Carnitine, Long Chain Saturated)	Lipid	HMDB000506
100001271	1-stearoyl-GPC (18:0)	Lysophospholipid	Lipid	HMDB0010384
100001272	1-oleoyl-GPC (18:1)	Lysophospholipid	Lipid	HMDB0002815	C03916
100001274	N-acetylthreonine	Glycine, Serine and Threonine Metabolism	Amino Acid	HMDB0062557
100001276	N-acetylisoleucine	Leucine, Isoleucine and Valine Metabolism	Amino Acid	HMDB0061684
100001277	10-nonadecenoate (19:1n9)	Long Chain Monounsaturated Fatty Acid	Lipid	HMDB0013622
100001278	10-heptadecenoate (17:1n7)	Long Chain Monounsaturated Fatty Acid	Lipid	HMDB0060038
100001279	hyocholate	Secondary Bile Acid Metabolism	Lipid	HMDB0000760	C17649
100001287	epiandrosterone sulfate	Androgenic Steroids	Lipid	HMDB0062657	C04555
100001293	N-acetylhistidine	Histidine Metabolism	Amino Acid	HMDB0032055	C02997
100001294	gamma-glutamylglycine	Gamma-glutamyl Amino Acid	Peptide	HMDB0011667
100001295	gamma-glutamyltryptophan	Gamma-glutamyl Amino Acid	Peptide	HMDB0029160
100001296	stachydrine	Food Component/Plant	Xenobiotics	HMDB0004827	C10172
100001300	alpha-hydroxyisovalerate	Leucine, Isoleucine and Valine Metabolism	Amino Acid	HMDB0000407
100001310	nicotinamide riboside	Nicotinate and Nicotinamide Metabolism	Cofactors and Vitamins	HMDB0000855	C03150
100001313	gamma-glutamylmethionine	Gamma-glutamyl Amino Acid	Peptide	HMDB0029155
100001314	gamma-glutamylthreonine	Gamma-glutamyl Amino Acid	Peptide	HMDB0029159
100001315	p-cresol sulfate	Benzoate Metabolism	Xenobiotics	HMDB0011635
100001320	erythronate*	Aminosugar Metabolism	Carbohydrate	HMDB0000613
100001322	Fibrinopeptide A*	Fibrinogen Cleavage Peptide	Peptide
100001323	Fibrinopeptide A, des-ala(1)*	Fibrinogen Cleavage Peptide	Peptide
100001324	Fibrinopeptide A, phosphono-ser(3)*	Fibrinogen Cleavage Peptide	Peptide
100001334	N-acetylproline	Urea cycle; Arginine and Proline Metabolism	Amino Acid	HMDB0094701
100001335	eicosenoate (20:1)	Long Chain Monounsaturated Fatty Acid	Lipid	HMDB0002231,HMDB0062436	C16526
100001337	linolenate [alpha or gamma; (18:3n3 or 6)]	Long Chain Polyunsaturated Fatty Acid (n3 and n6)	Lipid	HMDB0003073,HMDB0001388	C06426,C06427
100001359	aconitate [cis or trans]	TCA Cycle	Energy	HMDB0000958,HMDB000072	C004174,C02341
100001386	heme	Hemoglobin and Porphyrin Metabolism	Cofactors and Vitamins	HMDB0003178	C00032
100001391	stearoylcarnitine (C18)	Fatty Acid Metabolism (Acyl Carnitine, Long Chain Saturated)	Lipid	HMDB0000848
100001392	laurylcarnitine (C12)	Fatty Acid Metabolism (Acyl Carnitine, Medium Chain)	Lipid	HMDB000225
100001393	isovalerylcarnitine (C5)	Leucine, Isoleucine and Valine Metabolism	Amino Acid	HMDB0000688	C20826
100001395	1-linoleoyl-GPC (18:2)	Lysophospholipid	Lipid	HMDB0010386	C04100
100001396	7-methylxanthine	Xanthine Metabolism	Xenobiotics	HMDB0001991	C16353
100001397	1,3,7-trimethylurate	Xanthine Metabolism	Xenobiotics	HMDB0002123	C16361
100001398	3,7-dimethylurate	Xanthine Metabolism	Xenobiotics	HMDB0001982	C16360
100001399	1,7-dimethylurate	Xanthine Metabolism	Xenobiotics	HMDB0011103	C16356
100001400	1-methylurate	Xanthine Metabolism	Xenobiotics	HMDB0003099	C16359
100001402	5-acetylamino-6-formylamino-3-methyluracil	Xanthine Metabolism	Xenobiotics	HMDB0011105	C16365
100001403	5-acetylamino-6-amino-3-methyluracil	Xanthine Metabolism	Xenobiotics	HMDB0004400	C16366
100001404	indolebutyrate	Tryptophan Metabolism	Amino Acid	HMDB0002096	C11284
100001405	1-methylxanthine	Xanthine Metabolism	Xenobiotics	HMDB0010738	C16358
100001409	N1-methylinosine	Purine Metabolism, (Hypo)Xanthine/Inosine containing	Nucleotide	HMDB0002721
100001412	N2,N2-dimethylguanosine	Purine Metabolism, Guanine containing	Nucleotide	HMDB0004824
100001413	N4-acetylcytidine	Pyrimidine Metabolism, Cytidine containing	Nucleotide	HMDB0005923
100001415	N6-carbamoylthreonyladenosine	Purine Metabolism, Adenine containing	Nucleotide	HMDB0041623
100001416	orotidine	Pyrimidine Metabolism, Orotate containing	Nucleotide	HMDB0000788
100001417	phenylacetylglutamine	Acetylated Peptides	Peptide	HMDB0006344	C04148
100001423	4-hydroxyhippurate	Benzoate Metabolism	Xenobiotics	HMDB0013678
100001425	5,6-dihydrouridine	Pyrimidine Metabolism, Uracil containing	Nucleotide	HMDB0000497
100001426	3-(3-amino-3-carboxypropyl)uridine*	Pyrimidine Metabolism, Uracil containing	Nucleotide
100001433	1-arachidonylglycerol (20:4)	Monoacylglycerol	Lipid	HMDB11578	C13857
100001437	cysteine-glutathione disulfide	Glutathione Metabolism	Amino Acid	HMDB0000656	R00900
100001445	1-palmitoyl-GPA (16:0)	Lysophospholipid	Lipid	HMDB00327	C04036
100001446	5-methyluridine (ribothymidine)	Pyrimidine Metabolism, Uracil containing	Nucleotide	HMDB0000884
100001452	isovalerylglycine	Leucine, Isoleucine and Valine Metabolism	Amino Acid	HMDB00678
100001454	3-hydroxydodecanedioate*	Fatty Acid, Dicarboxylate	Lipid	HMDB0000413
100001456	7-methylguanine	Purine Metabolism, Guanine containing	Nucleotide	HMDB0000897	C02242
100001461	1-stearoyl-GPE (18:0)	Lysophospholipid	Lipid	HMDB0011130
100001462	1-stearoyl-GPG (18:0)	Lysophospholipid	Lipid
100001466	3-methylcytidine	Pyrimidine Metabolism, Cytidine containing	Nucleotide	HMDB0240577
100001467	N2-methylguanosine	Purine Metabolism, Guanine containing	Nucleotide	HMDB0005862
100001468	N1-Methyl-2-pyridone-5-carboxamide	Nicotinate and Nicotinamide Metabolism	Cofactors and Vitamins	HMDB0004193	C05842
100001485	gamma-glutamylisoleucine*	Gamma-glutamyl Amino Acid	Peptide	HMDB0011170
100001501	oleoylcarnitine (C18:1)	Fatty Acid Metabolism (Acyl Carnitine, Monounsaturated)	Lipid	HMDB0005065
100001509	2-methylbutyrylcarnitine (C5)	Leucine, Isoleucine and Valine Metabolism	Amino Acid	HMDB0000378
100001510	phenol sulfate	Tyrosine Metabolism	Amino Acid	HMDB0060015	C02180
100001511	1-palmitoleoyl-GPC (16:1)*	Lysophospholipid	Lipid	HMDB0010383
100001526	malonylcarnitine	Fatty Acid Synthesis	Lipid	HMDB0002095
100001540	glutamine_degradant*	Partially Characterized Molecules	Partially Characterized Molecules
100001541	2-hydroxy-3-methylvalerate	Leucine, Isoleucine and Valine Metabolism	Amino Acid	HMDB0000317
100001550	homostachydrine*	Food Component/Plant	Xenobiotics	HMDB0033433	C08283
100001551	1-arachidonoyl-GPC (20:4n6)*	Lysophospholipid	Lipid	HMDB0010395	C05208
100001562	2-palmitoyl-GPC (16:0)*	Lysophospholipid	Lipid	HMDB0061702
100001567	1-palmitoyl-GPE (16:0)	Lysophospholipid	Lipid	HMDB0011503
100001569	1-oleoyl-GPE (18:1)	Lysophospholipid	Lipid	HMDB0011506
100001570	1-linoleoyl-GPE (18:2)*	Lysophospholipid	Lipid	HMDB0011507
100001571	1-arachidonoyl-GPE (20:4n6)*	Lysophospholipid	Lipid	HMDB0011517
100001577	N-acetylcitrulline	Urea cycle; Arginine and Proline Metabolism	Amino Acid	HMDB0000856	C15532,C02851
100001579	2-hydroxypalmitate	Fatty Acid, Monohydroxy	Lipid	HMDB0031057
100001580	docosapentaenoate (n6 DPA; 22:5n6)	Long Chain Polyunsaturated Fatty Acid (n3 and n6)	Lipid	HMDB0001976	C16513
100001586	gulonate*	Ascorbate and Aldarate Metabolism	Cofactors and Vitamins	HMDB0003290	C00800
100001590	isobutyrylglycine	Leucine, Isoleucine and Valine Metabolism	Amino Acid	HMDB0000730
100001593	glutarylcarnitine (C5-DC)	Lysine Metabolism	Amino Acid	HMDB0013130
100001594	beta-hydroxyisovaleroylcarnitine	Leucine, Isoleucine and Valine Metabolism	Amino Acid
100001597	tiglylcarnitine (C5:1-DC)	Leucine, Isoleucine and Valine Metabolism	Amino Acid	HMDB0002366
100001604	hydroquinone sulfate	Drug - Topical Agents	Xenobiotics	HMDB0240263	C00530
100001605	catechol sulfate	Benzoate Metabolism	Xenobiotics	HMDB0059724
100001606	cholesterol sulfate	Sterol	Lipid	HMDB00653	C18043
100001609	7-alpha-hydroxy-3-oxo-4-cholestenoate (7-Hoca)	Sterol	Lipid	HMDB0012458	C17337
100001612	N-acetyl-aspartyl-glutamate (NAAG)	Glutamate Metabolism	Amino Acid	HMDB0001067	C12270
100001613	tetradecanedioate (C14-DC)	Fatty Acid, Dicarboxylate	Lipid	HMDB0000872
100001614	hexadecanedioate (C16-DC)	Fatty Acid, Dicarboxylate	Lipid	HMDB0000672	C19615
100001615	octadecanedioate (C18-DC)	Fatty Acid, Dicarboxylate	Lipid	HMDB0000782
100001617	undecanedioate (C11-DC)	Fatty Acid, Dicarboxylate	Lipid	HMDB0000888
100001619	glycerophosphoglycerol	Glycerolipid Metabolism	Lipid	HMDB0240316	C03274
100001620	glycerophosphoethanolamine	Phospholipid Metabolism	Lipid	HMDB0000114	C01233
100001624	3-(3-hydroxyphenyl)propionate	Benzoate Metabolism	Xenobiotics	HMDB0000375	C11457
100001635	ectoine	Chemical	Xenobiotics		C06231
100001654	1-arachidonoyl-GPI (20:4)*	Lysophospholipid	Lipid	HMDB0061690
100001655	1-palmitoyl-GPI (16:0)	Lysophospholipid	Lipid	HMDB0061695
100001657	glycolithocholate sulfate*	Secondary Bile Acid Metabolism	Lipid	HMDB0002639	C11301
100001658	taurolithocholate 3-sulfate	Secondary Bile Acid Metabolism	Lipid	HMDB0002580	C03642
100001662	deoxycarnitine	Carnitine Metabolism	Lipid	HMDB0001161	C01181
100001664	N6-succinyladenosine	Purine Metabolism, Adenine containing	Nucleotide	HMDB0000912
100001668	1-ribosyl-imidazoleacetate*	Histidine Metabolism	Amino Acid	HMDB0002331	C05131
100001723	alpha-hydroxycaproate	Fatty Acid, Monohydroxy	Lipid	HMDB0001624
100001730	3,4-dihydroxybutyrate	Fatty Acid, Dihydroxy	Lipid	HMDB0000337
100001731	indoleacetylglutamine	Tryptophan Metabolism	Amino Acid	HMDB0013240
100001733	hexanoylglutamine	Fatty Acid Metabolism (Acyl Glutamine)	Lipid
100001734	N6-acetyllysine	Lysine Metabolism	Amino Acid	HMDB0000206	C02727
100001739	dihomo-linolenate (20:3n3 or n6)	Long Chain Polyunsaturated Fatty Acid (n3 and n6)	Lipid	HMDB0002925	C03242
100001740	mannitol/sorbitol	Fructose, Mannose and Galactose Metabolism	Carbohydrate	HMDB0000247,HMDB0000765	C00392,C00794
100001743	tryptophan betaine	Tryptophan Metabolism	Amino Acid	HMDB0061115	C09213
100001755	4-vinylphenol sulfate	Benzoate Metabolism	Xenobiotics	HMDB0062775	C05627
100001756	4-ethylphenylsulfate	Benzoate Metabolism	Xenobiotics	HMDB0062551	C13637
100001757	thymol sulfate	Food Component/Plant	Xenobiotics	HMDB0062720	C09908
100001765	3-methyladipate	Fatty Acid, Dicarboxylate	Lipid	HMDB0000555
100001767	pyrraline	Food Component/Plant	Xenobiotics	HMDB0033143	C21013
100001768	N6-carboxymethyllysine	Advanced Glycation End-product	Carbohydrate	HMDB0240347
100001777	1-oleoyl-GPI (18:1)	Lysophospholipid	Lipid	HMDB0061693
100001778	1-linoleoyl-GPI (18:2)*	Lysophospholipid	Lipid
100001806	o-cresol sulfate	Benzoate Metabolism	Xenobiotics	HMDB0011635
100001810	dimethylarginine (SDMA + ADMA)	Urea cycle; Arginine and Proline Metabolism	Amino Acid	HMDB0003334,HMDB0001539	C21189,C03626
100001843	gamma-glutamylalanine	Gamma-glutamyl Amino Acid	Peptide	HMDB0029142	C03738
100001851	N-acetylserine	Glycine, Serine and Threonine Metabolism	Amino Acid	HMDB0002931
100001856	1-stearoyl-2-oleoyl-GPE (18:0/18:1)	Phosphatidylethanolamine (PE)	Lipid	HMDB0008993
100001868	4-allylphenol sulfate	Food Component/Plant	Xenobiotics
100001869	1-stearoyl-2-arachidonoyl-GPC (18:0/20:4)	Phosphatidylcholine (PC)	Lipid	HMDB0008048
100001870	1-palmitoyl-2-linoleoyl-GPE (16:0/18:2)	Phosphatidylethanolamine (PE)	Lipid	HMDB0005322
100001872	1-stearoyl-2-arachidonoyl-GPS (18:0/20:4)	Phosphatidylserine (PS)	Lipid	HMDB0012383
100001876	sphinganine-1-phosphate	Sphingolipid Synthesis	Lipid	HMDB0001383
100001882	glycosyl-N-stearoyl-sphingosine (d18:1/18:0)	Hexosylceramides (HCER)	Lipid
100001925	cyclo(leu-pro)	Dipeptide	Peptide	HMDB0034276
100001948	succinylcarnitine (C4-DC)	TCA Cycle	Energy	HMDB0061717
100001950	bilirubin (E,E)*	Hemoglobin and Porphyrin Metabolism	Cofactors and Vitamins
100001951	bilirubin (E,Z or Z,E)*	Hemoglobin and Porphyrin Metabolism	Cofactors and Vitamins	HMDB0000488	C00486
100001956	N-methylproline	Urea cycle; Arginine and Proline Metabolism	Amino Acid	HMDB0094696
100001977	beta-cryptoxanthin	Vitamin A Metabolism	Cofactors and Vitamins	HMDB0033844	C08591
100001987	5alpha-androstan-3beta,17beta-diol disulfate	Androgenic Steroids	Lipid	HMDB00493	C12525
100001988	5alpha-pregnan-3beta,20alpha-diol disulfate	Progestin Steroids	Lipid	HMDB0094650
100001989	glycocholenate sulfate*	Secondary Bile Acid Metabolism	Lipid
100001990	taurocholenate sulfate*	Secondary Bile Acid Metabolism	Lipid
100001992	androstenediol (3beta,17beta) disulfate (1)	Androgenic Steroids	Lipid	HMDB0240313	C04295
100001993	pregnenediol disulfate (C21H34O8S2)*	Pregnenolone Steroids	Lipid
100001994	androstenediol (3beta,17beta) disulfate (2)	Androgenic Steroids	Lipid	HMDB0240313
100001999	21-hydroxypregnenolone disulfate	Pregnenolone Steroids	Lipid
100002003	21-hydroxypregnenolone monosulfate (1)	Pregnenolone Steroids	Lipid
100002008	5alpha-androstan-3alpha,17alpha-diol monosulfate	Androgenic Steroids	Lipid	HMDB0000412
100002009	5alpha-pregnan-3beta,20beta-diol monosulfate (1)	Progestin Steroids	Lipid	HMDB0240580
100002014	5alpha-pregnan-3beta,20alpha-diol monosulfate (2)	Progestin Steroids	Lipid
100002015	5alpha-pregnan-diol disulfate	Progestin Steroids	Lipid	HMDB0240581,HMDB0240582
100002017	5alpha-androstan-3alpha,17beta-diol disulfate	Androgenic Steroids	Lipid	HMDB0094682
100002018	5alpha-androstan-3alpha,17beta-diol monosulfate (1)	Androgenic Steroids	Lipid
100002021	5alpha-androstan-3beta,17alpha-diol disulfate	Androgenic Steroids	Lipid	HMDB0094682
100002024	5alpha-androstan-3beta,17beta-diol monosulfate (2)	Androgenic Steroids	Lipid
100002026	androstenediol (3alpha, 17alpha) monosulfate (2)	Androgenic Steroids	Lipid
100002027	androstenediol (3alpha, 17alpha) monosulfate (3)	Androgenic Steroids	Lipid
100002028	androstenediol (3beta,17beta) monosulfate (1)	Androgenic Steroids	Lipid	HMDB0240429
100002029	androstenediol (3beta,17beta) monosulfate (2)	Androgenic Steroids	Lipid	HMDB0240429,HMDB0186954
100002049	4-hydroxycoumarin	Drug - Cardiovascular	Xenobiotics		C20414
100002067	pregnenediol sulfate (C21H34O5S)*	Pregnenolone Steroids	Lipid	HMDB0000774	C18044
100002070	2-hydroxyglutarate	Fatty Acid, Dicarboxylate	Lipid	HMDB0059655	C02630
100002094	gamma-CEHC	Tocopherol Metabolism	Cofactors and Vitamins	HMDB0001931
100002102	N-acetyl-beta-alanine	Pyrimidine Metabolism, Uracil containing	Nucleotide	HMDB0061880	C01073
100002103	5-methylthioribose**	Methionine, Cysteine, SAM and Taurine Metabolism	Amino Acid	HMDB0001087
100002106	sphingomyelin (d18:1/18:1, d18:2/18:0)	Sphingomyelins	Lipid	HMDB0012101
100002107	palmitoyl sphingomyelin (d18:1/16:0)	Sphingomyelins	Lipid	HMDB0010169
100002113	cysteine sulfinic acid	Methionine, Cysteine, SAM and Taurine Metabolism	Amino Acid	HMDB0000996	C00606
100002122	3-hydroxyhippurate	Benzoate Metabolism	Xenobiotics	HMDB0006116
100002126	16a-hydroxy DHEA 3-sulfate	Androgenic Steroids	Lipid	HMDB0062544
100002128	17alpha-hydroxypregnenolone 3-sulfate	Pregnenolone Steroids	Lipid	HMDB00416
100002129	pregnenolone sulfate	Pregnenolone Steroids	Lipid	HMDB0000774	C18044
100002137	5-HETE	Eicosanoid	Lipid	HMDB0011134	C04805
100002152	andro steroid monosulfate C19H28O6S (1)*	Androgenic Steroids	Lipid	HMDB0002759
100002154	ergothioneine	Food Component/Plant	Xenobiotics	HMDB0003045	C05570
100002167	12-HETE	Eicosanoid	Lipid	HMDB0006111	C14777
100002185	indole-3-carboxylate	Tryptophan Metabolism	Amino Acid	HMDB0003320	C19837
100002196	13-HODE + 9-HODE	Fatty Acid, Monohydroxy	Lipid	HMDB0004670,HMDB0004667	C14767,C14762
100002199	tridecenedioate (C13:1-DC)*	Fatty Acid, Dicarboxylate	Lipid
100002227	4-cholesten-3-one	Sterol	Lipid	HMDB0000921	C00599
100002241	7-methylurate	Xanthine Metabolism	Xenobiotics	HMDB0011107	C16355
100002253	cinnamoylglycine	Food Component/Plant	Xenobiotics	HMDB0011621
100002259	cis-4-decenoylcarnitine (C10:1)	Fatty Acid Metabolism (Acyl Carnitine, Monounsaturated)	Lipid	HMDB0013205
100002284	2S,3R-dihydroxybutyrate	Fatty Acid, Dihydroxy	Lipid	HMDB0002453
100002356	(16 or 17)-methylstearate (a19:0 or i19:0)	Fatty Acid, Branched	Lipid	HMDB0037397
100002367	2R,3R-dihydroxybutyrate	Fatty Acid, Dihydroxy	Lipid	HMDB0000498
100002376	dexpanthenol	Chemical	Xenobiotics	HMDB0004231	D03726
100002397	alpha-ketoglutaramate*	Glutamate Metabolism	Amino Acid	HMDB0001552	C00940
100002417	2,3-dihydroxyisovalerate	Food Component/Plant	Xenobiotics	HMDB0012141	C04039
100002458	3-methylglutaconate	Leucine, Isoleucine and Valine Metabolism	Amino Acid	HMDB0000522
100002462	5-(galactosylhydroxy)-L-lysine	Lysine Metabolism	Amino Acid
100002466	cysteinylglycine disulfide*	Glutathione Metabolism	Amino Acid	HMDB0000709
100002488	isoursodeoxycholate	Secondary Bile Acid Metabolism	Lipid	HMDB0000686	C17662
100002500	formiminoglutamate	Histidine Metabolism	Amino Acid	HMDB0000854	C00439
100002514	hydantoin-5-propionate	Histidine Metabolism	Amino Acid	HMDB0001212	C05565
100002528	sulfate*	Chemical	Xenobiotics	HMDB01448	C00059
100002537	4-hydroxy-2-oxoglutaric acid	Fatty Acid, Dicarboxylate	Lipid	HMDB0002070	C01127
100002544	4-hydroxyglutamate	Glutamate Metabolism	Amino Acid	HMDB0001344	C03079
100002613	pantoate	Pantothenate and CoA Metabolism	Cofactors and Vitamins		C00522
100002749	S-methylcysteine	Methionine, Cysteine, SAM and Taurine Metabolism	Amino Acid	HMDB0002108
100002761	androsterone glucuronide	Androgenic Steroids	Lipid	HMDB0002829	C11135
100002769	argininate*	Urea cycle; Arginine and Proline Metabolism	Amino Acid	HMDB0003148
100002784	2-oxoarginine*	Urea cycle; Arginine and Proline Metabolism	Amino Acid	HMDB0004225	C03771
100002796	cis-4-decenoate (10:1n6)*	Medium Chain Fatty Acid	Lipid	HMDB0004980
100002825	4-oxo-retinoic acid	Vitamin A Metabolism	Cofactors and Vitamins	HMDB0006285
100002873	1-lignoceroyl-GPC (24:0)	Lysophospholipid	Lipid	HMDB0010405
100002875	1-(1-enyl-palmitoyl)-GPC (P-16:0)*	Lysoplasmalogen	Lipid	HMDB0010407
100002911	glycoursodeoxycholate	Secondary Bile Acid Metabolism	Lipid	HMDB0000708
100002927	S-methylcysteine sulfoxide	Methionine, Cysteine, SAM and Taurine Metabolism	Amino Acid	HMDB0029432
100002945	(14 or 15)-methylpalmitate (a17:0 or i17:0)	Fatty Acid, Branched	Lipid	HMDB0061859	C16995
100002951	eicosanedioate (C20-DC)	Fatty Acid, Dicarboxylate	Lipid
100002952	docosadioate (C22-DC)	Fatty Acid, Dicarboxylate	Lipid	HMDB0061714	C14240
100002953	16-hydroxypalmitate	Fatty Acid, Monohydroxy	Lipid	HMDB0006294	C18218
100002989	oleoyl-linoleoyl-glycerol (18:1/18:2) [1]	Diacylglycerol	Lipid	HMDB0007219
100002990	oleoyl-linoleoyl-glycerol (18:1/18:2) [2]	Diacylglycerol	Lipid	HMDB0007219
100003000	1-(1-enyl-palmitoyl)-GPE (P-16:0)*	Lysoplasmalogen	Lipid	HMDB0011152
100003001	1-(1-enyl-stearoyl)-GPE (P-18:0)*	Lysoplasmalogen	Lipid
100003119	N-oleoyltaurine	Endocannabinoid	Lipid
100003151	linoleoylcarnitine (C18:2)*	Fatty Acid Metabolism (Acyl Carnitine, Polyunsaturated)	Lipid	HMDB0006469
100003169	isoleucylglycine	Dipeptide	Peptide	HMDB0028907
100003179	leucylalanine	Dipeptide	Peptide	HMDB0028922
100003183	leucylglutamine*	Dipeptide	Peptide	HMDB0028927
100003185	leucylglycine	Dipeptide	Peptide	HMDB0028929
100003210	valylleucine	Dipeptide	Peptide	HMDB0029131
100003240	N-stearoyltaurine	Endocannabinoid	Lipid
100003258	2-O-methylascorbic acid	Ascorbate and Aldarate Metabolism	Cofactors and Vitamins	HMDB0240294
100003260	carboxyethyl-GABA	Glutamate Metabolism	Amino Acid	HMDB0002201
100003271	beta-citrylglutamate	Glutamate Metabolism	Amino Acid		C20775
100003397	trimethylamine N-oxide	Phospholipid Metabolism	Lipid	HMDB0000925	C01104
100003415	N6-methyllysine	Lysine Metabolism	Amino Acid	HMDB0002038	C02728
100003432	dihydroferulate	Food Component/Plant	Xenobiotics	HMDB0062121
100003434	imidazole propionate	Histidine Metabolism	Amino Acid	HMDB0002271
100003470	pregnanediol-3-glucuronide	Progestin Steroids	Lipid	HMDB0010318
100003473	alliin	Food Component/Plant	Xenobiotics	HMDB0033592	C08265
100003589	phenylalanylalanine	Dipeptide	Peptide	HMDB0028988
100003641	valylglycine	Dipeptide	Peptide	HMDB0029127
100003674	prolylglycine	Dipeptide	Peptide	HMDB0011178
100003686	N-palmitoylglycine	Fatty Acid Metabolism (Acyl Glycine)	Lipid	HMDB0013034
100003695	mannonate*	Food Component/Plant	Xenobiotics
100003696	succinimide	Chemical	Xenobiotics		C07273
100003892	lanthionine	Methionine, Cysteine, SAM and Taurine Metabolism	Amino Acid
100003901	2-stearoyl-GPE (18:0)*	Lysophospholipid	Lipid	HMDB0011129
100003926	(R)-3-hydroxybutyrylcarnitine	Fatty Acid Metabolism (Acyl Carnitine, Hydroxy)	Lipid	HMDB0013127
100004046	N-acetylcarnosine	Histidine Metabolism	Amino Acid	HMDB0012881
100004054	margaroylcarnitine (C17)*	Fatty Acid Metabolism (Acyl Carnitine, Long Chain Saturated)	Lipid	HMDB0006210
100004056	N-methyltaurine	Methionine, Cysteine, SAM and Taurine Metabolism	Amino Acid
100004059	histidine betaine (hercynine)*	Food Component/Plant	Xenobiotics
100004083	glycohyocholate	Secondary Bile Acid Metabolism	Lipid	HMDB0000138
100004088	retinal	Vitamin A Metabolism	Cofactors and Vitamins	HMDB0001358	C00376
100004089	2-hydroxydecanoate	Fatty Acid, Monohydroxy	Lipid	HMDB0094656
100004111	4-methylcatechol sulfate	Benzoate Metabolism	Xenobiotics	HMDB0240459
100004112	3-methyl catechol sulfate (1)	Benzoate Metabolism	Xenobiotics
100004182	3b-hydroxy-5-cholenoic acid	Secondary Bile Acid Metabolism	Lipid	HMDB0000308
100004208	guaiacol sulfate	Benzoate Metabolism	Xenobiotics	HMDB0060013
100004227	2-aminooctanoate	Fatty Acid, Amino	Lipid	HMDB0000991
100004284	dimethyl sulfone	Chemical	Xenobiotics	HMDB0004983	C11142
100004295	2-piperidinone	Food Component/Plant	Xenobiotics	HMDB0011749
100004299	N-acetyl-1-methylhistidine*	Histidine Metabolism	Amino Acid
100004318	indolin-2-one	Food Component/Plant	Xenobiotics		C12312
100004322	2-aminophenol sulfate	Food Component/Plant	Xenobiotics	HMDB0061116
100004327	1-stearoyl-GPS (18:0)*	Lysophospholipid	Lipid	HMDB0061698
100004328	sphingomyelin (d18:1/14:0, d16:1/16:0)*	Sphingomyelins	Lipid	HMDB0012097
100004329	sphingomyelin (d18:2/16:0, d18:1/16:1)*	Sphingomyelins	Lipid
100004396	3-hydroxyadipate	Fatty Acid, Dicarboxylate	Lipid	HMDB0000345
100004414	2-hydroxyphytanate*	Fatty Acid, Branched	Lipid	HMDB0061666
100004499	6-oxopiperidine-2-carboxylate	Lysine Metabolism	Amino Acid	HMDB0061705
100004509	S-allylcysteine	Food Component/Plant	Xenobiotics	HMDB0034323
100004523	N-delta-acetylornithine	Urea cycle; Arginine and Proline Metabolism	Amino Acid	HMDB0003357	C00437
100004541	acisoga	Polyamine Metabolism	Amino Acid	HMDB0061384
100004542	2-aminoheptanoate	Fatty Acid, Amino	Lipid	HMDB0094649
100004561	N-formylanthranilic acid	Tryptophan Metabolism	Amino Acid	HMDB0004089	C05653
100004575	N2,N5-diacetylornithine	Urea cycle; Arginine and Proline Metabolism	Amino Acid
100004601	1H-indole-7-acetic acid	Bacterial/Fungal	Xenobiotics
100004634	3-methoxytyramine sulfate	Tyrosine Metabolism	Amino Acid
100004635	methionine sulfone	Methionine, Cysteine, SAM and Taurine Metabolism	Amino Acid	HMDB0062174
100005350	1-linolenoyl-GPC (18:3)*	Lysophospholipid	Lipid	HMDB0010388	C04100
100005372	1-(1-enyl-oleoyl)-GPE (P-18:1)*	Lysoplasmalogen	Lipid
100005373	fructosyllysine	Lysine Metabolism	Amino Acid	HMDB0034879
100005383	N-methylpipecolate	Bacterial/Fungal	Xenobiotics
100005384	O-sulfo-L-tyrosine	Chemical	Xenobiotics
100005389	ferulic acid 4-sulfate	Food Component/Plant	Xenobiotics	HMDB0029200
100005402	11-ketoetiocholanolone glucuronide	Androgenic Steroids	Lipid
100005418	17alpha-hydroxypregnanolone glucuronide	Pregnenolone Steroids	Lipid
100005463	N-acetylmethionine sulfoxide	Methionine, Cysteine, SAM and Taurine Metabolism	Amino Acid
100005466	N-acetyltaurine	Methionine, Cysteine, SAM and Taurine Metabolism	Amino Acid	HMDB0240253
100005716	1-oleoyl-GPG (18:1)*	Lysophospholipid	Lipid
100005717	1-palmitoyl-GPG (16:0)*	Lysophospholipid	Lipid
100005814	N-linoleoyltaurine*	Endocannabinoid	Lipid
100005850	3-methylglutarylcarnitine (2)	Leucine, Isoleucine and Valine Metabolism	Amino Acid	HMDB0000552
100005864	methyl glucopyranoside (alpha + beta)	Food Component/Plant	Xenobiotics	HMDB0029965
100005946	2-keto-3-deoxy-gluconate	Food Component/Plant	Xenobiotics	HMDB0001353	C00204
100005972	alpha-CEHC sulfate	Tocopherol Metabolism	Cofactors and Vitamins
100005977	alpha-CMBHC glucuronide	Tocopherol Metabolism	Cofactors and Vitamins
100005985	sphingomyelin (d18:2/14:0, d18:1/14:1)*	Sphingomyelins	Lipid
100005986	sphingomyelin (d18:1/24:1, d18:2/24:0)*	Sphingomyelins	Lipid	HMDB0012107
100005996	octadecenedioylcarnitine (C18:1-DC)*	Fatty Acid Metabolism (Acyl Carnitine, Dicarboxylate)	Lipid
100005998	octadecanedioylcarnitine (C18-DC)*	Fatty Acid Metabolism (Acyl Carnitine, Dicarboxylate)	Lipid
100006005	5alpha-androstan-3alpha,17beta-diol monosulfate (2)	Androgenic Steroids	Lipid
100006051	myristoleoylcarnitine (C14:1)*	Fatty Acid Metabolism (Acyl Carnitine, Monounsaturated)	Lipid	HMDB0240588
100006056	N-formylphenylalanine	Tyrosine Metabolism	Amino Acid	HMDB0240317
100006082	4-hydroxychlorothalonil	Chemical	Xenobiotics
100006092	tyramine O-sulfate	Tyrosine Metabolism	Amino Acid	HMDB0006409
100006098	3-hydroxypyridine sulfate	Chemical	Xenobiotics
100006105	4-methylguaiacol sulfate	Benzoate Metabolism	Xenobiotics
100006106	maltol sulfate	Food Component/Plant	Xenobiotics
100006108	phenylacetylcarnitine	Acetylated Peptides	Peptide
100006115	arabonate/xylonate	Pentose Metabolism	Carbohydrate	HMDB0000539	C00502,C05411
100006116	methyl-4-hydroxybenzoate sulfate	Benzoate Metabolism	Xenobiotics	HMDB0041646
100006121	1-dihomo-linolenylglycerol (20:3)	Monoacylglycerol	Lipid
100006125	vanillic alcohol sulfate	Tyrosine Metabolism	Amino Acid	HMDB0041788
100006126	4-vinylguaiacol sulfate	Food Component/Plant	Xenobiotics	HMDB0127980
100006129	vanillactate	Tyrosine Metabolism	Amino Acid	HMDB0000913
100006171	eugenol sulfate	Food Component/Plant	Xenobiotics	HMDB0135245
100006173	pregnanolone/allopregnanolone sulfate	Progestin Steroids	Lipid	HMDB0240591,HMDB0062782	C05480
100006184	2-methoxyresorcinol sulfate	Chemical	Xenobiotics
100006190	2-acetamidophenol sulfate	Food Component/Plant	Xenobiotics
100006191	p-cresol glucuronide*	Tyrosine Metabolism	Amino Acid	HMDB0011686
100006260	6-hydroxyindole sulfate	Chemical	Xenobiotics	HMDB0000682
100006282	umbelliferone sulfate	Food Component/Plant	Xenobiotics	HMDB0240565
100006290	sphingomyelin (d18:1/20:0, d16:1/22:0)*	Sphingomyelins	Lipid	HMDB0012102
100006292	sphingomyelin (d18:1/20:1, d18:2/20:0)*	Sphingomyelins	Lipid
100006293	sphingomyelin (d18:1/20:2, d18:2/20:1, d16:1/22:2)*	Sphingomyelins	Lipid
100006294	behenoyl sphingomyelin (d18:1/22:0)*	Sphingomyelins	Lipid	HMDB0012103
100006295	sphingomyelin (d18:1/22:1, d18:2/22:0, d16:1/24:1)*	Sphingomyelins	Lipid	HMDB0012104
100006296	sphingomyelin (d18:1/22:2, d18:2/22:1, d16:1/24:2)*	Sphingomyelins	Lipid
100006298	lignoceroyl sphingomyelin (d18:1/24:0)	Sphingomyelins	Lipid
100006314	sphingomyelin (d17:1/16:0, d18:1/15:0, d16:1/17:0)*	Sphingomyelins	Lipid
100006361	dopamine 3-O-sulfate	Tyrosine Metabolism	Amino Acid	HMDB0006275	C13690
100006367	3-hydroxyhexanoate	Fatty Acid, Monohydroxy	Lipid	HMDB0061652,HMDB0010718
100006369	N-carbamoylalanine	Alanine and Aspartate Metabolism	Amino Acid
100006370	3beta-hydroxy-5-cholestenoate	Sterol	Lipid		C17333
100006375	3-methoxycatechol sulfate (1)	Benzoate Metabolism	Xenobiotics
100006376	3-methoxycatechol sulfate (2)	Benzoate Metabolism	Xenobiotics
100006378	N-acetylkynurenine (2)	Tryptophan Metabolism	Amino Acid
100006379	C-glycosyltryptophan	Tryptophan Metabolism	Amino Acid	HMDB0240296
100006430	arabitol/xylitol	Pentose Metabolism	Carbohydrate	HMDB0001851,HMDB0000568,HMDB0002917	C00379,C00542,C01904
100006435	N-acetylglucosamine/N-acetylgalactosamine	Aminosugar Metabolism	Carbohydrate	HMDB0000212,HMDB0000215	C01074
100006438	citraconate/glutaconate	TCA Cycle	Energy	HMDB0000634,HMDB0000620	C02226,C02214
100006614	adipoylcarnitine (C6-DC)	Fatty Acid Metabolism (Acyl Carnitine, Dicarboxylate)	Lipid	HMDB0061677
100006619	4-hydroxyphenylacetoylcarnitine	Tyrosine Metabolism	Amino Acid
100006620	nonanoylcarnitine (C9)	Fatty Acid Metabolism (Acyl Carnitine, Medium Chain)	Lipid	HMDB0013288
100006627	suberoylcarnitine (C8-DC)	Fatty Acid Metabolism (Acyl Carnitine, Dicarboxylate)	Lipid
100006641	glycochenodeoxycholate 3-sulfate	Primary Bile Acid Metabolism	Lipid	HMDB0002409,HMDB0002496,HMDB0002497
100006642	glycodeoxycholate 3-sulfate	Secondary Bile Acid Metabolism	Lipid
100006644	taurodeoxycholic acid 3-sulfate	Secondary Bile Acid Metabolism	Lipid
100006726	linoleoyl ethanolamide	Endocannabinoid	Lipid	HMDB0012252
100008903	1,2-dilinoleoyl-GPC (18:2/18:2)	Phosphatidylcholine (PC)	Lipid	HMDB0008138
100008904	1-stearoyl-2-oleoyl-GPC (18:0/18:1)	Phosphatidylcholine (PC)	Lipid	HMDB0008038
100008914	1-palmitoyl-2-arachidonoyl-GPC (16:0/20:4n6)	Phosphatidylcholine (PC)	Lipid	HMDB0007982	C05208
100008915	1-palmitoyl-2-docosahexaenoyl-GPC (16:0/22:6)	Phosphatidylcholine (PC)	Lipid	HMDB0007991
100008916	1-stearoyl-2-docosahexaenoyl-GPC (18:0/22:6)	Phosphatidylcholine (PC)	Lipid	HMDB0008057
100008919	1-(1-enyl-stearoyl)-2-oleoyl-GPE (P-18:0/18:1)	Plasmalogen	Lipid	HMDB0011375
100008920	sphingomyelin (d18:1/17:0, d17:1/18:0, d19:1/16:0)	Sphingomyelins	Lipid
100008921	1-palmitoyl-2-stearoyl-GPC (16:0/18:0)	Phosphatidylcholine (PC)	Lipid	HMDB0007970	C03889
100008928	2-hydroxybutyrate/2-hydroxyisobutyrate	Glutathione Metabolism	Amino Acid	HMDB0000729,HMDB00008	C21297,C05984
100008930	oleate/vaccenate (18:1)	Long Chain Monounsaturated Fatty Acid	Lipid	HMDB0003231,HMDB0000573,HMDB0240219,HMDB0000207	C21944,C08367,C01712,C00712
100008934	2-hydroxylaurate	Fatty Acid, Monohydroxy	Lipid
100008954	palmitoyl dihydrosphingomyelin (d18:0/16:0)*	Dihydrosphingomyelins	Lipid	HMDB0010168
100008955	tricosanoyl sphingomyelin (d18:1/23:0)*	Sphingomyelins	Lipid	HMDB0012105
100008956	sphingomyelin (d18:2/23:0, d18:1/23:1, d17:1/24:1)*	Sphingomyelins	Lipid
100008957	sphingomyelin (d18:2/24:1, d18:1/24:2)*	Sphingomyelins	Lipid
100008976	1-stearoyl-2-linoleoyl-GPE (18:0/18:2)*	Phosphatidylethanolamine (PE)	Lipid	HMDB0008994
100008977	1-stearoyl-2-arachidonoyl-GPE (18:0/20:4)	Phosphatidylethanolamine (PE)	Lipid	HMDB0009003	C05210
100008980	1-stearoyl-2-linoleoyl-GPC (18:0/18:2)*	Phosphatidylcholine (PC)	Lipid	HMDB0008039
100008984	1-palmitoyl-2-palmitoleoyl-GPC (16:0/16:1)*	Phosphatidylcholine (PC)	Lipid	HMDB0007969
100008985	1-palmitoyl-2-dihomo-linolenoyl-GPC (16:0/20:3n3 or 6)*	Phosphatidylcholine (PC)	Lipid
100008990	1-palmitoyl-2-arachidonoyl-GPE (16:0/20:4)*	Phosphatidylethanolamine (PE)	Lipid	HMDB0005323	C05210
100008991	1-palmitoyl-2-docosahexaenoyl-GPE (16:0/22:6)*	Phosphatidylethanolamine (PE)	Lipid	HMDB0008946
100008992	1-stearoyl-2-docosahexaenoyl-GPE (18:0/22:6)*	Phosphatidylethanolamine (PE)	Lipid	HMDB0009012
100008993	1-palmitoyl-2-arachidonoyl-GPI (16:0/20:4)*	Phosphatidylinositol (PI)	Lipid	HMDB0009789
100008994	1-stearoyl-2-linoleoyl-GPI (18:0/18:2)	Phosphatidylinositol (PI)	Lipid	HMDB0009809
100008998	gamma-tocopherol/beta-tocopherol	Tocopherol Metabolism	Cofactors and Vitamins	HMDB0006335,HMDB0001492	C14152,C02483
100008999	1-(1-enyl-stearoyl)-2-arachidonoyl-GPE (P-18:0/20:4)*	Plasmalogen	Lipid	HMDB0005779
100009002	1-(1-enyl-palmitoyl)-2-arachidonoyl-GPE (P-16:0/20:4)*	Plasmalogen	Lipid	HMDB0011352
100009005	1-(1-enyl-palmitoyl)-2-oleoyl-GPE (P-16:0/18:1)*	Plasmalogen	Lipid	HMDB0011342
100009007	1-(1-enyl-palmitoyl)-2-oleoyl-GPC (P-16:0/18:1)*	Plasmalogen	Lipid	HMDB0007996
100009009	1-(1-enyl-palmitoyl)-2-linoleoyl-GPC (P-16:0/18:2)*	Plasmalogen	Lipid	HMDB0011211
100009014	1-(1-enyl-palmitoyl)-2-arachidonoyl-GPC (P-16:0/20:4)*	Plasmalogen	Lipid	HMDB0011220
100009025	sphingomyelin (d18:1/21:0, d17:1/22:0, d16:1/23:0)*	Sphingomyelins	Lipid
100009026	behenoyl dihydrosphingomyelin (d18:0/22:0)*	Dihydrosphingomyelins	Lipid	HMDB0012091
100009027	sphingomyelin (d18:0/18:0, d19:0/17:0)*	Dihydrosphingomyelins	Lipid	HMDB0012087
100009028	N-palmitoyl-sphinganine (d18:0/16:0)	Dihydroceramides	Lipid	HMDB11760
100009030	lactosyl-N-palmitoyl-sphingosine (d18:1/16:0)	Lactosylceramides (LCER)	Lipid
100009038	myristoyl dihydrosphingomyelin (d18:0/14:0)*	Dihydrosphingomyelins	Lipid	HMDB0012085
100009042	5-hydroxyindole sulfate	Tryptophan Metabolism	Amino Acid
100009045	phenylacetylglutamate	Acetylated Peptides	Peptide	HMDB0059772
100009052	palmitoyl-linoleoyl-glycerol (16:0/18:2) [1]*	Diacylglycerol	Lipid	HMDB0007103
100009055	palmitoyl-linoleoyl-glycerol (16:0/18:2) [2]*	Diacylglycerol	Lipid	HMDB0007103
100009066	1-palmitoyl-2-oleoyl-GPI (16:0/18:1)*	Phosphatidylinositol (PI)	Lipid	HMDB0009783
100009069	1-(1-enyl-palmitoyl)-2-linoleoyl-GPE (P-16:0/18:2)*	Plasmalogen	Lipid	HMDB0011343
100009075	1-palmitoleoyl-2-linoleoyl-GPC (16:1/18:2)*	Phosphatidylcholine (PC)	Lipid	HMDB0008006
100009078	1-oleoyl-2-linoleoyl-GPE (18:1/18:2)*	Phosphatidylethanolamine (PE)	Lipid	HMDB0005349
100009130	1-oleoyl-2-docosahexaenoyl-GPC (18:1/22:6)*	Phosphatidylcholine (PC)	Lipid	HMDB0008123
100009131	1-linoleoyl-2-arachidonoyl-GPC (18:2/20:4n6)*	Phosphatidylcholine (PC)	Lipid	HMDB0008147	C05208
100009139	1-myristoyl-2-arachidonoyl-GPC (14:0/20:4)*	Phosphatidylcholine (PC)	Lipid	HMDB0007883
100009154	1-palmitoyl-2-gamma-linolenoyl-GPC (16:0/18:3n6)*	Phosphatidylcholine (PC)	Lipid	HMDB0007974
100009160	1-(1-enyl-palmitoyl)-2-palmitoleoyl-GPC (P-16:0/16:1)*	Plasmalogen	Lipid	HMDB0011207
100009162	1-(1-enyl-palmitoyl)-2-palmitoyl-GPC (P-16:0/16:0)*	Plasmalogen	Lipid	HMDB0011206
100009181	1-stearoyl-2-oleoyl-GPI (18:0/18:1)*	Phosphatidylinositol (PI)	Lipid
100009217	1,2-dilinoleoyl-GPE (18:2/18:2)*	Phosphatidylethanolamine (PE)	Lipid	HMDB0009093
100009222	1-linoleoyl-2-arachidonoyl-GPE (18:2/20:4)*	Phosphatidylethanolamine (PE)	Lipid	HMDB0009102
100009225	1-(1-enyl-stearoyl)-2-linoleoyl-GPE (P-18:0/18:2)*	Plasmalogen	Lipid	HMDB0011376
100009227	1-linoleoyl-GPG (18:2)*	Lysophospholipid	Lipid
100009232	thioproline	Chemical	Xenobiotics
100009233	palmitoylcholine	Fatty Acid Metabolism (Acyl Choline)	Lipid	HMDB0240592
100009246	2-methylserine	Glycine, Serine and Threonine Metabolism	Amino Acid		C02115
100009264	glycochenodeoxycholate glucuronide (1)	Primary Bile Acid Metabolism	Lipid	HMDB0002579
100009266	glycodeoxycholate glucuronide (1)	Secondary Bile Acid Metabolism	Lipid
100009271	(S)-3-hydroxybutyrylcarnitine	Fatty Acid Metabolism (Acyl Carnitine, Hydroxy)	Lipid	HMDB0013127
100009272	glycosyl-N-palmitoyl-sphingosine (d18:1/16:0)	Hexosylceramides (HCER)	Lipid
100009275	methylsuccinoylcarnitine	Leucine, Isoleucine and Valine Metabolism	Amino Acid
100009278	14-HDoHE/17-HDoHE	Docosanoid	Lipid	HMDB0060044,HMDB0010213
100009329	ascorbic acid 2-sulfate	Ascorbate and Aldarate Metabolism	Cofactors and Vitamins	HMDB0060649
100009331	oleoylcholine	Fatty Acid Metabolism (Acyl Choline)	Lipid	HMDB0240596
100009332	arachidonoylcholine	Fatty Acid Metabolism (Acyl Choline)	Lipid	HMDB0240583
100009343	1-linoleoyl-2-linolenoyl-GPC (18:2/18:3)*	Phosphatidylcholine (PC)	Lipid	HMDB0008141
100009345	1-palmitoleoyl-2-linolenoyl-GPC (16:1/18:3)*	Phosphatidylcholine (PC)	Lipid	HMDB0008008
100009394	hexadecadienoate (16:2n6)	Long Chain Polyunsaturated Fatty Acid (n3 and n6)	Lipid	HMDB0000477
100009406	palmitoleoylcarnitine (C16:1)*	Fatty Acid Metabolism (Acyl Carnitine, Monounsaturated)	Lipid
100009407	pimeloylcarnitine/3-methyladipoylcarnitine (C7-DC)	Fatty Acid Metabolism (Acyl Carnitine, Dicarboxylate)	Lipid
100010850	4-hydroxyphenylacetylglutamine	Acetylated Peptides	Peptide
100010869	2,3-dihydroxy-2-methylbutyrate	Leucine, Isoleucine and Valine Metabolism	Amino Acid	HMDB0029576
100010895	2'-O-methylcytidine	Pyrimidine Metabolism, Cytidine containing	Nucleotide
100010896	2'-O-methyluridine	Pyrimidine Metabolism, Uracil containing	Nucleotide
100010901	gamma-glutamyl-alpha-lysine	Gamma-glutamyl Amino Acid	Peptide
100010918	oleoyl-oleoyl-glycerol (18:1/18:1) [1]*	Diacylglycerol	Lipid	HMDB0007218
100010919	oleoyl-oleoyl-glycerol (18:1/18:1) [2]*	Diacylglycerol	Lipid	HMDB0007218
100010922	linoleoyl-arachidonoyl-glycerol (18:2/20:4) [1]*	Diacylglycerol	Lipid	HMDB0007257
100010923	linoleoyl-arachidonoyl-glycerol (18:2/20:4) [2]*	Diacylglycerol	Lipid	HMDB0007257
100010925	palmitoyl-arachidonoyl-glycerol (16:0/20:4) [2]*	Diacylglycerol	Lipid	HMDB0007112
100010930	palmitoleoyl-linoleoyl-glycerol (16:1/18:2) [1]*	Diacylglycerol	Lipid	HMDB0007132
100010936	oleoyl-arachidonoyl-glycerol (18:1/20:4) [1]*	Diacylglycerol	Lipid	HMDB0007228
100010937	oleoyl-arachidonoyl-glycerol (18:1/20:4) [2]*	Diacylglycerol	Lipid	HMDB0007228
100010940	diacylglycerol (16:1/18:2 [2], 16:0/18:3 [1])*	Diacylglycerol	Lipid
100010941	linoleoyl-linoleoyl-glycerol (18:2/18:2) [1]*	Diacylglycerol	Lipid	HMDB0007248
100010942	linoleoyl-linoleoyl-glycerol (18:2/18:2) [2]*	Diacylglycerol	Lipid	HMDB0007248
100010955	perfluorooctanesulfonate (PFOS)	Chemical	Xenobiotics	HMDB0059586	C18142
100015609	N-palmitoyl-sphingadienine (d18:2/16:0)*	Ceramides	Lipid
100015620	lactosyl-N-nervonoyl-sphingosine (d18:1/24:1)*	Lactosylceramides (LCER)	Lipid
100015623	lactosyl-N-behenoyl-sphingosine (d18:1/22:0)*	Lactosylceramides (LCER)	Lipid	HMDB0011594
100015625	glycosyl-N-behenoyl-sphingadienine (d18:2/22:0)*	Hexosylceramides (HCER)	Lipid
100015632	N-stearoyl-sphingadienine (d18:2/18:0)*	Ceramides	Lipid
100015637	2-hydroxybehenate	Fatty Acid, Monohydroxy	Lipid	HMDB0061660
100015638	2-hydroxynervonate*	Fatty Acid, Monohydroxy	Lipid
100015640	N-palmitoylserine	Endocannabinoid	Lipid
100015641	N-oleoylserine	Endocannabinoid	Lipid
100015643	sphingadienine	Sphingolipid Synthesis	Lipid
100015681	palmitoleoyl-arachidonoyl-glycerol (16:1/20:4) [2]*	Diacylglycerol	Lipid
100015723	hexadecasphingosine (d16:1)*	Sphingosines	Lipid
100015727	ceramide (d16:1/24:1, d18:1/22:1)*	Ceramides	Lipid
100015731	N-palmitoyl-heptadecasphingosine (d17:1/16:0)*	Ceramides	Lipid
100015735	ceramide (d18:1/14:0, d16:1/16:0)*	Ceramides	Lipid
100015737	ceramide (d18:1/17:0, d17:1/18:0)*	Ceramides	Lipid
100015744	ceramide (d18:2/24:1, d18:1/24:2)*	Ceramides	Lipid
100015745	glycosyl ceramide (d18:2/24:1, d18:1/24:2)*	Hexosylceramides (HCER)	Lipid
100015752	glycosyl-N-(2-hydroxynervonoyl)-sphingosine (d18:1/24:1(2OH))*	Hexosylceramides (HCER)	Lipid
100015760	linoleoylcholine*	Fatty Acid Metabolism (Acyl Choline)	Lipid	HMDB0013213
100015786	sphingomyelin (d18:0/20:0, d16:0/22:0)*	Dihydrosphingomyelins	Lipid
100015787	sphingomyelin (d18:1/19:0, d19:1/18:0)*	Sphingomyelins	Lipid
100015788	sphingomyelin (d18:2/18:1)*	Sphingomyelins	Lipid	HMDB0001348
100015789	sphingomyelin (d18:2/24:2)*	Sphingomyelins	Lipid
100015790	sphingomyelin (d18:2/21:0, d16:2/23:0)*	Sphingomyelins	Lipid
100015791	sphingomyelin (d18:2/23:1)*	Sphingomyelins	Lipid
100015792	sphingomyelin (d18:1/25:0, d19:0/24:1, d20:1/23:0, d19:1/24:0)*	Sphingomyelins	Lipid
100015793	sphingomyelin (d17:2/16:0, d18:2/15:0)*	Sphingomyelins	Lipid
100015831	linolenoylcarnitine (C18:3)*	Fatty Acid Metabolism (Acyl Carnitine, Polyunsaturated)	Lipid
100015834	lignoceroylcarnitine (C24)*	Fatty Acid Metabolism (Acyl Carnitine, Long Chain Saturated)	Lipid
100015835	cerotoylcarnitine (C26)*	Fatty Acid Metabolism (Acyl Carnitine, Long Chain Saturated)	Lipid	HMDB0006347
100015836	ximenoylcarnitine (C26:1)*	Fatty Acid Metabolism (Acyl Carnitine, Monounsaturated)	Lipid
100015837	arachidonoylcarnitine (C20:4)	Fatty Acid Metabolism (Acyl Carnitine, Polyunsaturated)	Lipid	HMDB0006455
100015838	eicosenoylcarnitine (C20:1)*	Fatty Acid Metabolism (Acyl Carnitine, Monounsaturated)	Lipid
100015839	dihomo-linoleoylcarnitine (C20:2)*	Fatty Acid Metabolism (Acyl Carnitine, Polyunsaturated)	Lipid
100015840	dihomo-linolenoylcarnitine (C20:3n3 or 6)*	Fatty Acid Metabolism (Acyl Carnitine, Polyunsaturated)	Lipid
100015850	adrenoylcarnitine (C22:4)*	Fatty Acid Metabolism (Acyl Carnitine, Polyunsaturated)	Lipid
100015882	glycosyl ceramide (d18:1/20:0, d16:1/22:0)*	Hexosylceramides (HCER)	Lipid
100015962	N,N,N-trimethyl-5-aminovalerate	Lysine Metabolism	Amino Acid
100015965	ethyl alpha-glucopyranoside	Food Component/Plant	Xenobiotics	HMDB0029968
100015966	carotene diol (1)	Vitamin A Metabolism	Cofactors and Vitamins
100015967	carotene diol (2)	Vitamin A Metabolism	Cofactors and Vitamins
100015968	carotene diol (3)	Vitamin A Metabolism	Cofactors and Vitamins
100015971	cortolone glucuronide (1)	Corticosteroids	Lipid
100016038	(N(1) + N(8))-acetylspermidine	Polyamine Metabolism	Amino Acid	HMDB0002189,HMDB0001276	C01029,C00612
100016069	5-dodecenoylcarnitine (C12:1)	Fatty Acid Metabolism (Acyl Carnitine, Monounsaturated)	Lipid	HMDB13326
100019794	hydroxy-CMPF*	Fatty Acid, Dicarboxylate	Lipid
100019801	3-hydroxyoleoylcarnitine	Fatty Acid Metabolism (Acyl Carnitine, Hydroxy)	Lipid
100019831	3-hydroxyphenylacetoylglutamine	Acetylated Peptides	Peptide
100019892	2-hydroxyarachidate*	Fatty Acid, Monohydroxy	Lipid
100019957	N-stearoylserine*	Endocannabinoid	Lipid
100019968	lyxonate	Pentose Metabolism	Carbohydrate
100019972	dodecenedioate (C12:1-DC)*	Fatty Acid, Dicarboxylate	Lipid	HMDB0000933
100019975	hexadecenedioate (C16:1-DC)*	Fatty Acid, Dicarboxylate	Lipid
100019978	octadecenedioate (C18:1-DC)	Fatty Acid, Dicarboxylate	Lipid
100019981	heptenedioate (C7:1-DC)*	Fatty Acid, Dicarboxylate	Lipid
100019982	octadecadienedioate (C18:2-DC)*	Fatty Acid, Dicarboxylate	Lipid
100019984	glucuronide of C12H22O4 (1)*	Partially Characterized Molecules	Partially Characterized Molecules
100019986	glucuronide of C14H26O4 (1)*	Partially Characterized Molecules	Partially Characterized Molecules
100020004	3-carboxy-4-methyl-5-pentyl-2-furanpropionate (3-CMPFP)**	Fatty Acid, Dicarboxylate	Lipid	HMDB0061643
100020203	3-hydroxystachydrine*	Food Component/Plant	Xenobiotics		C10151
100020204	N-acetyl-2-aminooctanoate*	Fatty Acid, Amino	Lipid	HMDB0059745
100020205	hydroxyasparagine**	Alanine and Aspartate Metabolism	Amino Acid	HMDB32332	C20631
100020208	perfluorooctanoate (PFOA)	Chemical	Xenobiotics	HMDB0059587
100020211	3-hydroxybutyroylglycine**	Fatty Acid Metabolism (Acyl Glycine)	Lipid
100020214	glyco-beta-muricholate**	Primary Bile Acid Metabolism	Lipid
100020217	N,N,N-trimethyl-alanylproline betaine (TMAP)	Urea cycle; Arginine and Proline Metabolism	Amino Acid	HMDB0240365
100020219	3-formylindole	Food Component/Plant	Xenobiotics	HMDB29737	C08493
100020241	gamma-glutamylcitrulline*	Gamma-glutamyl Amino Acid	Peptide
100020259	glutamine conjugate of C7H12O2*	Partially Characterized Molecules	Partially Characterized Molecules
100020261	glutamine conjugate of C6H10O2 (1)*	Partially Characterized Molecules	Partially Characterized Molecules
100020262	glutamine conjugate of C6H10O2 (2)*	Partially Characterized Molecules	Partially Characterized Molecules
100020276	sphingomyelin (d17:1/14:0, d16:1/15:0)*	Sphingomyelins	Lipid
100020343	tetradecadienoate (14:2)*	Long Chain Polyunsaturated Fatty Acid (n3 and n6)	Lipid	HMDB0000560
100020351	N-carbamoylvaline	Leucine, Isoleucine and Valine Metabolism	Amino Acid
100020360	8-methoxykynurenate	Tryptophan Metabolism	Amino Acid	HMDB0060426	C05830
100020361	3-amino-2-piperidone	Urea cycle; Arginine and Proline Metabolism	Amino Acid	HMDB0000323
100020371	N,N-dimethylalanine	Alanine and Aspartate Metabolism	Amino Acid
100020372	3-indoleglyoxylic acid	Food Component/Plant	Xenobiotics
100020377	ethyl beta-glucopyranoside	Food Component/Plant	Xenobiotics	HMDB0029968
100020378	2-hydroxysebacate	Fatty Acid, Dicarboxylate	Lipid	HMDB0000424
100020409	ascorbic acid 3-sulfate*	Ascorbate and Aldarate Metabolism	Cofactors and Vitamins
100020414	6-bromotryptophan	Tryptophan Metabolism	Amino Acid
100020417	N6,N6-dimethyllysine	Lysine Metabolism	Amino Acid	HMDB0013287	C05545
100020419	1-carboxyethylphenylalanine	Phenylalanine Metabolism	Amino Acid
100020421	1-carboxyethyltyrosine	Tyrosine Metabolism	Amino Acid
100020423	1-carboxyethylvaline	Leucine, Isoleucine and Valine Metabolism	Amino Acid
100020425	1-carboxyethylleucine	Leucine, Isoleucine and Valine Metabolism	Amino Acid
100020427	1-carboxyethylisoleucine	Leucine, Isoleucine and Valine Metabolism	Amino Acid
100020478	dodecadienoate (12:2)*	Fatty Acid, Dicarboxylate	Lipid
100020479	indoleacetoylcarnitine*	Tryptophan Metabolism	Amino Acid
100020487	N-acetyl-isoputreanine	Polyamine Metabolism	Amino Acid
100020488	3-S-cysteinyl-2-methylpropanoate*	Chemical	Xenobiotics	HMDB30411
100020493	glucuronide of piperine metabolite C17H21NO3 (5)*	Food Component/Plant	Xenobiotics
100020496	sulfate of piperine metabolite C16H19NO3 (2)*	Food Component/Plant	Xenobiotics
100020497	sulfate of piperine metabolite C16H19NO3 (3)*	Food Component/Plant	Xenobiotics
100020502	sulfate of piperine metabolite C18H21NO3 (1)*	Food Component/Plant	Xenobiotics
100020514	N-acetyltheanine	Food Component/Plant	Xenobiotics
100020515	2-naphthol sulfate	Chemical	Xenobiotics
100020536	4-ethylcatechol sulfate	Benzoate Metabolism	Xenobiotics
100020541	11beta-hydroxyandrosterone glucuronide	Androgenic Steroids	Lipid
100020542	11beta-hydroxyetiocholanolone glucuronide*	Androgenic Steroids	Lipid
100020545	N2-acetyl,N6,N6-dimethyllysine	Lysine Metabolism	Amino Acid
100020546	N2-acetyl,N6-methyllysine	Lysine Metabolism	Amino Acid
100020549	cholic acid glucuronide	Primary Bile Acid Metabolism	Lipid	HMDB0002577
100020550	deoxycholic acid glucuronide	Secondary Bile Acid Metabolism	Lipid
100020578	4-allylcatechol sulfate	Benzoate Metabolism	Xenobiotics
100020631	4-methylhexanoylglutamine	Fatty Acid Metabolism (Acyl Glutamine)	Lipid
100020819	glycoursodeoxycholic acid sulfate (1)	Secondary Bile Acid Metabolism	Lipid
100020822	dihydrocaffeate sulfate (2)	Food Component/Plant	Xenobiotics
100020823	lithocholate sulfate (1)	Secondary Bile Acid Metabolism	Lipid
100020825	3-hydroxyhexanoylcarnitine (1)	Fatty Acid Metabolism (Acyl Carnitine, Hydroxy)	Lipid
100020833	2-ketocaprylate	Leucine, Isoleucine and Valine Metabolism	Amino Acid	HMDB13211
100020837	2,6-dihydroxybenzoic acid	Drug - Topical Agents	Xenobiotics	HMDB0013676
100020848	tetrahydrocortisol sulfate (1)	Corticosteroids	Lipid
100020853	4-acetylcatechol sulfate (1)	Food Component/Plant	Xenobiotics
100020866	dimethylguanidino valeric acid (DMGV)*	Urea cycle; Arginine and Proline Metabolism	Amino Acid
100020893	2,3-dihydroxy-5-methylthio-4-pentenoate (DMTPA)*	Methionine, Cysteine, SAM and Taurine Metabolism	Amino Acid	HMDB0240388
100020902	Fibrinopeptide A (2-15)**	Fibrinogen Cleavage Peptide	Peptide
100020908	Fibrinopeptide B (1-13)**	Fibrinogen Cleavage Peptide	Peptide
100020912	Fibrinopeptide B (1-11)**	Fibrinogen Cleavage Peptide	Peptide
100020973	5-hydroxy-2-methylpyridine sulfate	Chemical	Xenobiotics
100020975	3-hydroxy-2-methylpyridine sulfate	Chemical	Xenobiotics
100021000	hydroxypalmitoyl sphingomyelin (d18:1/16:0(OH))**	Sphingomyelins	Lipid
100021093	taurochenodeoxycholic acid 3-sulfate	Secondary Bile Acid Metabolism	Lipid	HMDB0002486
100021100	tetradecadienedioate (C14:2-DC)*	Fatty Acid, Dicarboxylate	Lipid
100021103	pregnenetriol sulfate*	Pregnenolone Steroids	Lipid
100021104	pregnenetriol disulfate*	Pregnenolone Steroids	Lipid
100021105	eicosenedioate (C20:1-DC)*	Fatty Acid, Dicarboxylate	Lipid
100021123	hydroxy-N6,N6,N6-trimethyllysine*	Lysine Metabolism	Amino Acid
100021131	undecenoylcarnitine (C11:1)	Fatty Acid Metabolism (Acyl Carnitine, Monounsaturated)	Lipid
100021141	3-hydroxydecanoylcarnitine	Fatty Acid Metabolism (Acyl Carnitine, Hydroxy)	Lipid	HMDB0061636
100021162	palmitoyl-sphingosine-phosphoethanolamine (d18:1/16:0)	Ceramide PEs	Lipid
100021198	picolinoylglycine	Fatty Acid Metabolism (Acyl Glycine)	Lipid	HMDB0059766
100021208	4-vinylcatechol sulfate	Benzoate Metabolism	Xenobiotics
100021220	succinoyltaurine	Methionine, Cysteine, SAM and Taurine Metabolism	Amino Acid
100021324	3,5-dichloro-2,6-dihydroxybenzoic acid	Chemical	Xenobiotics
100021331	metabolonic lactone sulfate	Partially Characterized Molecules	Partially Characterized Molecules
100021363	vanillic acid glycine	Food Component/Plant	Xenobiotics	HMDB0060026
100021372	2-hydroxy-4-(methylthio)butanoic acid	Methionine, Cysteine, SAM and Taurine Metabolism	Amino Acid	HMDB0037115
100021374	branched chain 14:0 dicarboxylic acid**	Fatty Acid, Dicarboxylate	Lipid
100021467	pentose acid*	Partially Characterized Molecules	Partially Characterized Molecules	HMDB0000892	C00803
100021472	N-succinyl-phenylalanine	Phenylalanine Metabolism	Amino Acid
100021478	1-methyl-5-imidazolelactate	Histidine Metabolism	Amino Acid
100021502	(2 or 3)-decenoate (10:1n7 or n8)	Medium Chain Fatty Acid	Lipid
100021530	S-carboxyethylcysteine	Methionine, Cysteine, SAM and Taurine Metabolism	Amino Acid
100021666	branched-chain, straight-chain, or cyclopropyl 10:1 fatty acid (1)*	Partially Characterized Molecules	Partially Characterized Molecules
100021686	4-ethyl-2-methoxyphenol sulfate	Food Component/Plant	Xenobiotics
100021707	3-bromo-5-chloro-2,6-dihydroxybenzoic acid*	Chemical	Xenobiotics
100021709	branched-chain, straight-chain, or cyclopropyl 12:1 fatty acid*	Partially Characterized Molecules	Partially Characterized Molecules
100021711	decadienedioic acid (C10:2-DC)**	Fatty Acid, Dicarboxylate	Lipid
100021712	deoxycholic acid 12-sulfate*	Secondary Bile Acid Metabolism	Lipid
100021726	GlcNAc sulfate conjugate of C21H34O2 steroid**	Partially Characterized Molecules	Partially Characterized Molecules
100021727	cis-3,4-methyleneheptanoate	Fatty Acid, Branched	Lipid
100021728	cis-3,4-methyleneheptanoylcarnitine	Fatty Acid Metabolism (Acyl Carnitine, Medium Chain)	Lipid
100021760	N-acetyl-2-aminoadipate	Lysine Metabolism	Amino Acid		C12986
100021784	4-chlorobenzoic acid	Chemical	Xenobiotics		C02370
100021839	2-methoxyhydroquinone sulfate (1)	Benzoate Metabolism	Xenobiotics
100021990	3-hydroxyoctanoylcarnitine (1)	Fatty Acid Metabolism (Acyl Carnitine, Hydroxy)	Lipid
100021991	3-hydroxyoctanoylcarnitine (2)	Fatty Acid Metabolism (Acyl Carnitine, Hydroxy)	Lipid
100022003	bilirubin degradation product, C16H18N2O5 (1)**	Partially Characterized Molecules	Partially Characterized Molecules
100022004	bilirubin degradation product, C16H18N2O5 (2)**	Partially Characterized Molecules	Partially Characterized Molecules
100022005	bilirubin degradation product, C17H18N2O4 (1)**	Partially Characterized Molecules	Partially Characterized Molecules
100022006	bilirubin degradation product, C17H18N2O4 (2)**	Partially Characterized Molecules	Partially Characterized Molecules
100022007	bilirubin degradation product, C17H18N2O4 (3)**	Partially Characterized Molecules	Partially Characterized Molecules
100022008	bilirubin degradation product, C17H20N2O5 (1)**	Partially Characterized Molecules	Partially Characterized Molecules
100022009	bilirubin degradation product, C17H20N2O5 (2)**	Partially Characterized Molecules	Partially Characterized Molecules
100022013	tetrahydrocortisol glucuronide	Corticosteroids	Lipid
100022014	bilirubin degradation product, C16H18N2O5 (3)**	Partially Characterized Molecules	Partially Characterized Molecules
100022015	bilirubin degradation product, C16H18N2O5 (4)**	Partially Characterized Molecules	Partially Characterized Molecules
100022041	N,N-dimethyl-pro-pro	Modified Peptides	Peptide
100022120	oxindolylalanine	Tryptophan Metabolism	Amino Acid
100022127	tetrahydrocortisone glucuronide (5)	Corticosteroids	Lipid
100022172	perfluorohexanesulfonic acid	Chemical	Xenobiotics

## Sheet: Peak Area Data
	KGCO-20460	KGCO-20461	KGCO-20462	KGCO-20463	KGCO-20464	KGCO-20465	KGCO-20466	KGCO-20467	KGCO-20468	KGCO-20469	KGCO-20470	KGCO-20471	KGCO-20472	KGCO-20473	KGCO-20474	KGCO-20475	KGCO-20477	KGCO-20478	KGCO-20479	KGCO-20480	KGCO-20481	KGCO-20482	KGCO-20483	KGCO-20484	KGCO-20485	KGCO-20486	KGCO-20487	KGCO-20488	KGCO-20489	KGCO-20490	KGCO-20491	KGCO-20492	KGCO-20494	KGCO-20495	KGCO-20496	KGCO-20497	KGCO-20498	KGCO-20499	KGCO-20500	KGCO-20501	KGCO-20502	KGCO-20503	KGCO-20504	KGCO-20505	KGCO-20506	KGCO-20507	KGCO-20508	KGCO-20509	KGCO-20511
35	3.1842	0.95221	2.10737	1.33599	0.458503	1.08451	0.694205		0.77296	0.593932	0.675085	0.821194	0.779653	0.827228	1.00326	0.914512	1.67903	1.52311	0.818084	1.08614	0.642059	0.602543	0.928288	0.676358	1.74914	0.950396	0.853366	1.00559	1.01965	0.383216	1.69677	1.18441	0.383851	0.930455	1.07131	0.70169	0.531223	0.572629	1.07209	0.301688	1.29636	1.1396	1.44111	0.861714	0.891713		2.22656	1.21964	1.01566
50	0.598468	1.31942	0.603463	1.25796	0.881002	0.937079	1.17064	0.492309	2.15619	1.20499	1.09223	1.29089	1.06902	0.938871	0.748563	1.12975	0.788877	2.05113	0.704911	1.4475	1.46448	0.826674	1.73012	1.36281	1.19359	0.844844	0.627909	1.06671	0.395892	1.64424	0.743859	0.770497	0.845066	0.382234	0.820006	3.25818	0.472804	0.708238	1.91413	0.712397	1.72094	1.13713	1.98782	1.41191	0.608742	0.978356	0.928677	1.16002	0.533774
55	0.593405	0.417848	0.758113	0.340984	0.868106	0.769441	0.908528	0.498578	1.57546	0.0953427	1.10382	0.880708	2.08389	1.16192	0.434353	0.523782	0.950158	13.6827	5.54186	0.631544	1.26157	10.8786	5.11373	2.52202	16.8446	0.62598	2.92754	0.528573	0.375472	1.17984	8.22673	1.53952	0.324974	0.361515	1.24464	1.31018	0.399085	0.544865	2.38472	1.20258	0.553751	0.994108	0.419729	0.546769	1.15025	0.374097	4.18825	0.846735	0.544227
62	0.841256		0.816478	2.75759		1.32832	2.3281			2.18593	1.12141	0.13221		0.542568	2.19962	1.13231		0.34763				0.398896	0.51566	0.892484	0.581236	0.281135	0.901366	1.80655	3.24913	1.29913		4.2585	0.428676	0.691695		9.61218	1.9198		0.517767	0.460035	2.49317	1.48188	0.464875	0.650372	4.39738	0.483024	6.09825	0.587341	0.558796
93	0.694683	0.871629	0.561076	0.436881	0.887208	0.522546	0.673209	0.974641	1.30477	1.51824	0.623965	0.795005	0.692584	2.06125	1.27963	1.14863	1.16596	0.659897	0.907813	0.359287	0.978308	0.527626	0.624031	0.492139	1.34613	2.99258	0.935927	0.732026	0.511938	1.58362	1.96774	0.910486	0.810849	0.88225	0.814311	0.760822	1.19183	1.24075	0.630901	1.61057	0.776967	0.579715	0.956873	1.45523	1.16511	2.07515	0.726348	3.29632	1.21713
98	0.80403	1.04148	0.709214	0.493497	0.966672	1.15731	1.13592	0.624714	1.37779	1.42537	1.054	1.02599	0.699349	2.16271	1.14097	0.802196	0.914055	0.691923	0.458503	0.63171	0.811027	0.821549	0.840453	0.491331	1.09337	1.25653	0.63585	0.93877	0.423993	1.5383	0.624191	1.00928	1.2793	1.10153	0.879646	2.08093	1.18499	1.40288	1.38792	2.5501	0.735032	0.952844	0.854191	0.802952	0.885148	1.23141	0.820466	1.77413	0.852354
111	0.506036	3.20801	0.534873	0.482021	3.51173	1.32936	0.745988	2.19186	1.46205	1.07175	0.599061	0.419045	1.00902	3.02279	0.597846	0.425852	0.732411	0.997937	0.768542	0.586506	0.780427	0.967477	0.709472	0.934797	0.960166	1.35039	0.763641	0.826652	0.947035	1.8397	0.779321	1.33559	1.43984	2.61917	1.11102	2.15225	1.25302	1.14357	0.809159	0.899546	0.528719	1.26484	0.781995	1.99945	0.970184	1.05394	0.789786	1.84181	0.570946
112	0.752488	0.774597	0.748757	0.811629	1.17813	1.06919	1.12456	0.682866	0.947242	0.551827	1.0473	0.705915	0.59867	1.05598	0.81688	1.05684	1.26447	0.955379	0.905553	0.909629	0.984303	0.981649	1.08872	0.666867	1.14539	0.619294	1.48209	0.804893	0.715869	0.660794	1.30985	1.38021	0.656151	0.803785	0.846018	0.729585	1.02883	0.893754	0.920655	1.16361	0.915981	1.41667	0.999861	0.992896	0.799706	1.31892	0.953407	1.2871	1.00318
117		0.945818			0.731649		0.39321				0.843128	0.556546	0.744144	0.867003	1.10379	0.689342	0.657406	1.9148	1.04972	0.392497	1.7081		0.697961		2.07672	0.787985				1.26728	0.584668	0.768716			0.758856	1.19318	0.610898			1.61152		0.53847	1.13401			0.854546		1.01194	0.656027
132	0.542493	0.998507	0.578043	2.71966	0.661911	1.38411	0.810428	0.31804	0.792882	1.48418	1.22561	0.943624	0.913805	0.976674	0.439619	0.625201	1.66786	1.40047	0.567914	2.50115	0.485634	1.59154	1.51745	1.60565	0.795251	1.14354	1.23223	1.68176	0.518447	0.967109	0.862845	0.565347	0.272402	0.301998	1.12904	2.18683	0.872552	0.543288	1.11128	0.356998	2.71661	1.40158	2.64686	0.787774	0.988787	1.5532	0.573107	1.69347	0.773333
136	0.579186	12.667	0.396562	0.348887	1.03683	4.3581	4.7148	0.207838	1.05497	0.884992	1.10766	1.09974	0.366484	10.2032	1.56163	2.62159	1.02796	1.73859	1.45211	0.892186	0.369779	7.9941	1.49406	1.59206	0.858744	1.16202	2.16254	0.434972	0.665479	6.34688	0.150354	0.863834	0.554344	0.283074	1.83553	0.454836	0.599919	1.40743	2.57963	0.99513	5.50585	1.18051	1.57861	1.52493	2.69686	1.32144	5.62945	0.838922	1.17111
143	1.87918	0.888042	1.05622	2.09634	1.16766	0.932924	1.32114	0.835821	1.44323	0.916504	0.809083	0.789457	0.804947	1.61925	0.958721	0.60411	1.22713	0.964593	0.942436	1.60902	0.894814	0.899362	0.865392	1.06464	1.51801	1.69605	0.962441	0.740858	0.805731	0.553953	1.22476	1.71546	1.02773	1.16392	0.928154	0.935306	1.07482	1.27263	1.09729	1.12684	1.22013	0.688831	1.23626	1.29572	0.832983	1.07999	0.963236	0.812041	1.11846
144	1.01406	0.60348	0.669383	1.10009	1	0.979534	1.25027		0.731753	1.0538			0.658011	1.11439	2.10722	12.1113	0.737599	0.680288	1.40081	0.843942	0.582918	0.911335	1.20207		1.19425	0.721948			0.426315	1.40854	1.02352	3.01026	0.983847	0.53083		1.90672	1.5559	0.38649	0.628719	1.26502	0.679993	0.666837	1.31145	0.401829	0.679959	2.56776	1.16684	2.04056	0.875062
158	0.637205	1.41079	0.589707	0.766283	0.681065	0.790646	0.698326	1.02895	1.06804	0.635054	1.09812	0.460989	0.708439	0.676208	0.619717	0.811137	0.825043	0.80786	1.02056	1.28332	0.777475	0.914954	0.988049	0.580573	1.18206	0.966604	1.13472	1.07955	0.757805	0.754724	0.928031	0.584045	0.781339	1.01283	1.7078	1.05343	1.2755	0.73586	0.802057	1.28934	0.724402	0.900634	0.842664	0.851822	0.763358	0.887641	0.787971	0.772712	1.39891
171	0.700126	0.525998	0.455572	0.755471	1.23856	1.11351	0.447639	1.30806	0.489645	1.36546	0.83414	0.174431	0.282393	0.156362	0.680066	0.0580418	1.00064	0.328685	1.19192	1.16096	0.225827	1.07333	0.38397	1.1164	1.21499	1.94823	0.412352	1.88241	1.34217	0.414255	0.995824	0.543389	0.565298	0.801251	2.13848	1.56633	1.10583	0.675121	1.12622	1.02566	0.880831	0.66153	1.47886	1.86509	1.0712	1.2988	1.07027	0.439986	0.957173
179	0.808249	0.856331	0.53146	7.89533	0.268524	2.15723	7.82176	0.69774	1.06774	0.875482	1.78221	0.328335	0.117902	0.433415	0.533052		0.369793		1.18443	0.883466	0.993891		1.03803	2.12667	1.23276	0.628106	1.1968	1.06294		1.69203	0.682374		0.709319	1.50788				0.246301	0.530105	0.219408	2.84973	2.97703		0.666842		0.27859	2.27886		1.22069
180	0.703649	3.24398	1.32635	2.29812	2.69147	0.590806	2.73225	3.9723	1.78659	0.883628	2.37552	1.19546	1.21466	2.23976	0.721686	0.196723	0.899802	0.999031	1.96748	3.45886	0.743663	0.487948	0.319349	4.84678	3.43465	1.08804	2.38387	1.01788	0.369421	0.745634	0.534877	0.69322	1.73491	4.80162	2.50503	1.06541	0.835436	0.835718	1.74165	2.50003	0.806796	1.21675	0.688129	1.35193	0.551916	1.32246	0.575113	0.680882	0.793761
181	0.889751	1.35875	0.695172	1.54083	0.805594	0.877912	2.00119	3.16836	0.864162	2.81404	2.14757	0.821448	1.21039	1.07373	0.801219	0.539897	0.835426	1.16642	4.02158	2.03862	0.471273	0.912556	1.17157	3.8634	0.75717	1.50868	5.3766	2.71736	0.667697	0.657711	0.599155	0.523848	0.919158	2.91188	1.76182	1.28491	0.984035	0.651066	1.16571	4.52179	1.89135	4.57281	0.634166	1.42998	0.680237	1.50081	1.40909	0.40341	0.946034
182	1.36948	0.83582	1.029	0.468307	1.85716	1.2404	1.71428	0.705446	1.43505	0.982526	1.13381	0.989219	0.983787	1.93967	1.50363	1.20867	1.13314	0.567067	0.736466	0.532852	1.02564	0.516295	0.681444	0.289839	0.723139	0.577571	0.536389	0.556133	0.503387	1.34355	0.810575	0.668681	2.9316	0.980758	1.17045	2.96452	1.76319	2.61827	1.7871	1.50113	0.400237	1.02994	1.32336	0.883366	1.41187	1.23818	1.25867	2.52099	1.19881
189	1.04148	1.14056	0.671027	0.867733	0.896539	2.82321	0.668648	0.551285	1.15471	0.999482	0.783303	0.863896	1.0452	0.872916	0.820054	1.60232	1.04766	1.37532	0.767468	0.828396	0.994433	1.89445	0.782365	0.554968	1.17637	1.24381	0.754835	1.13845	0.79376	2.20846	0.864914	1.24537	0.766301	1.04168	1.10917	1.46028	1.01156	1.1642	0.8135	1.25758	1.06477	0.792971	0.795332	1.01842	0.998744	1.01091	1.02974	0.726096	1.42811
192	0.83852	0.895482	0.818946	0.802698	0.827165	0.818402	0.753176	0.934819	1.17624	0.772783	0.847732	0.319037	0.485871	0.909342	1.0049	1.03867	0.94465	1.17102	1.23671	0.682665	1.32439	0.9768	1.27106	0.686927	1.52252	0.969249	1.27312	0.913839	0.759072	0.846747	1.41249	0.965465	0.428551	0.684078	1.08906	1.04406	0.742114	0.742859	0.847325	1.27279	0.937936	0.920199	0.811067	0.611043	0.660031	1.09418	1.12443	1.37236	1.30251
194	0.766279	0.905314	0.752197	0.748869	0.960384	0.847487	0.859558	0.672741	1.29288	0.9552	0.809678	0.628177	0.810279	0.829819	1.41518	1.33031	0.829619	0.805482	0.888872	0.705241	0.907669	0.640069	1.01394	0.648722	1.29237	0.974319	0.839239	0.856682	0.855112	0.96057	1.53049	1.44529	0.896431	0.768355	1.04239	1.00414	0.809035	0.923482	0.965087	1.23893	0.958654	0.938117	0.873757	0.781337	0.823554	0.920461	0.786558	1.25799	1.02668
197	0.997788	0.744594	0.750733	0.770246	0.831907	0.872683	0.603817	0.765017	1.62403	0.999383	0.940071	0.751813	0.793069	1.12132	1.00878	0.846448	0.683311	0.757095	0.879628	0.739347	1.11302	0.719491	0.838406	0.712238	0.974982	1.00146	0.739536	0.849003	0.69924	1.56484	0.9292	0.638523	0.902107	0.775099	1.07377	0.828855	1.14479	1.32507	0.784941	0.993741	0.690341	0.887567	1	0.998457	1.11703	0.659283	1.02342	0.97752	1.19906
207	0.794431	0.764636	0.961879	0.890094	1.10735	0.729514	0.754196	0.659958	1.06226	1.00987	0.869657	0.787285	0.729891	1.0265	0.827701	0.952291	0.74292	0.961895	1.10163	0.928347	1.24828	0.685771	1.00742	1.00793	1.00321	0.851678	1.04979	1.2493	0.650944	1.12562	0.80946	0.598138	1.02858	0.780517	1.42928	1.35655	1.07816	0.99823	0.749148	1.40848	1.08907	0.979792	0.919792	1.2056	0.740478	0.985459	0.786843	1.30713	1.02899
208	0.370965	2.45738		3.48885	0.45838	0.666566	1.55407			1.27873	0.838031	1.31246	0.550359	1.34032	0.324244	0.397652	1.21722	1.18954	0.262946	3.97437	0.604724	1.9336	3.0387	1.51056	1.25422	1.16317	1.20936			0.314014	0.746468	0.878256		0.552147		0.634639	0.741303		1.81819		1.11526	0.515313	2.17109		0.55289	1.79239	0.658437	0.864487	0.501537
209	0.836419	1.31185	0.666835	1.69925	0.625696	1.52556	0.927186	0.190653	0.99634	1.39274	0.778566	0.958742	0.798577	1.09214	0.41756	0.598141	2.5598	1.96309	0.49378	1.98084	0.456478	2.30695	1.38643	1.42434	1.54031	1.28661	1.07113	1.21632	1.02315	0.976389	1.22631	0.835102	0.16168	0.405998	0.582966	0.771239	0.560279	0.578944	0.998163	0.17295	1.58614	1.1877	1.52882	0.434875	0.59922	0.993816	0.491975	0.927158	0.576941
212	1.35406	0.851297	0.884161	0.79597	0.967537	0.752814	0.531926	0.716906	2.00033	1.37783	0.769496	0.607475	0.641403	2.1277	0.847793	1.62053	0.412693	0.846064	1.12025	0.761853	1.54805	0.63134	0.673162	0.735031	1.49232	1.23797	0.92411	0.516	0.701206	0.790834	0.534294	1.44224	2.68282	1.32258	0.984491	0.461712	1.02212	1.48847	0.726304	1.95109		0.795346		1.1138	0.857262	1.11136	1.24581	1.37247	1.62391
213	0.670167	0.874743	0.575296	0.536535	0.985308	0.773401	0.769258	0.635489	0.751186	0.776266	0.556303	0.675436	0.827269	0.792062	0.654226	0.748739	0.771245	0.807295	0.697515	0.520184	0.64912	0.532716	0.754587	0.559475	0.745807	0.731971	0.714965	0.682562	0.511242	0.356187	0.502871	0.804158	1.1558	0.998197	0.832563	0.864735	1.3607	1.1574	1.05629	1.07683	0.907614	0.936589	0.96686	1.03578	0.812223	1.21391	1.16489	1.20033	0.825947
229	1.10846	2.2333	0.886598	1.11121	1.08817	0.703518	1.14963	1.26538	1.198	0.708445	1.14856	1.18713	1.33876	1.0765	0.421028	0.408417	1.87724	1.21267	1.15576	1.68081	0.355879	0.625123	0.6647	1.94206	2.02605	1.12239	1.3228	0.886966	0.680233	0.327226	0.485784	1.0528	0.951348	2.86148	1.52328	0.616208	1.08085	0.68406	1.39699	1.81176	0.827538	1.07303	1.17427	1.25351	0.62938	1.00408	0.884524	0.941001	0.554933
231	1.6912	1.48506	1.54693	0.725417	0.985828	1.25738	0.66473	1.32323	1.03976	0.802448	0.717459	0.809425	1.3699	1.01971	0.668043	1.65845	1.08407	1.46892	0.437881	1.19413	0.586649	0.634364	0.459147	0.963223	1.18342	0.666714	0.561187	1.06724	1.19177	1.27005	0.532897	2.00448	1.0983	1.63203	1.5118	1.3199	0.700593	1.26975	1.42579	1.07021	1.15201	2.04877	0.83715	1.27918	1.51918	0.841033	1.48674	0.857503	0.882452
234	0.872507	0.76149	0.788444	1.55737	0.820402	1.40492	0.810901	0.497659	1.15864	1.19893	1.35603	0.959472	1.09203	0.898942	0.876793	0.79884	1.49096	0.97851	0.839899	1.41928	0.656164	1.66602	1.17394	0.562576	1.05192	1.02183	1.01199	1.11107	0.871196	0.896232	1.42827	0.901046	0.508715	0.573736	0.656434	1.42076	0.946501	1.16911	1.1774	0.596031	1.17503	1.23797	1.78649	0.626823	1.15296	1.50891	0.99087	1.11407	0.764378
235	1.60583	0.774576	0.631757	0.816847	0.732306	0.812089	1.83811		2.10124	1.66298	0.37112	0.989446	0.75767	1.42631	1.25203	1.20893	1.10718	0.937514	0.879758	0.587996	0.991397		0.922983		1.37294	1.49372		1.14699	0.755733	1.32003	0.98262	1.54608	1.24567	0.63779	0.689269	1.7216	1.11998	1.84259	0.705194	1.18953	0.862579	1.01724	0.999979	0.725974	0.684184	1.44416	0.659872	1.07097	0.887233
240	0.50238	0.963492	0.503765	0.565671	0.59868	1.04278	0.649561	0.496454	1.63128	1.56962	0.98503	0.768525	1.08403	0.813685	0.744954	0.92189	0.597669	1.07563	0.564398	0.669172	0.69501	0.709947	0.61833	0.527281	1.35661	1.70543	0.78175	0.67155	0.839696	1.46046	1.05703	0.835232	0.909608	0.590525	0.832969	1.13096	0.828854	1.03729	1.18835	1.17426	0.604217	0.726127	0.885287	1.81093	0.767968	1.22137	0.566485	1.6321	0.970324
241	0.630002	0.333403		0.623137	0.497617	1.32964	0.641165	0.643398	1.45272	1.58638	0.796687	0.693639	0.545272	1.32043	0.757973	0.661499	0.59162	0.265985	0.519321	0.405992	0.509351	0.93791	1.03259	0.643554	0.869214	1.46053	0.659878	0.885768	0.431424	1.43072	0.651768	0.505551	1.58417	0.501283	0.726808	1.46943	1.49213	0.810582	1.23327	0.998442	0.623335	1.2384	1.34784		1.84256	1.09998	0.657667	1.35009	0.596656
244	0.632885	0.534897	0.484598	0.874398	1.43915	0.721363	0.422809	2.82762	0.811647	0.712891	0.823149	0.479893	0.856593	0.644663	3.38343	0.771814	1.06485	2.31274	1.51688	0.728184	1.29882	2.90813	0.359599	0.451837	0.932096	0.953162	0.985401	0.413681	1.28525	1.63827	2.17286	1.87465	0.667411	0.665136	0.784663	10.52	1.213	0.614468	0.995975	0.367683	2.21932	0.583716	0.757997	0.479737	2.18093		2.51005	0.682448	0.370658
250	1.0288	1.76567	1.71066	0.671954	1.43926	0.207468	0.77771	0.43434	0.485884	0.465012	0.670635	0.929358	0.76862	0.841018	0.528918	0.687385	1.00941	2.1668	1.79067	1.109	1.90871	0.247415	1.3045	1.16696	0.81183	0.809738	1.15261	1.01981	1.32752	0.419185	1.00138	0.918761	0.57493	0.528	1.2266	0.897838	0.973743	1.01098	0.684992	0.826754	1.58952	0.89432	1.3061	0.895893	0.81582	0.998288	1.07692	1.37049	0.819072
252	0.654259	1.05154	0.689935	1.38414	0.733771	1.27179	0.92808	0.65079	1.06568	0.881774	0.979583	0.953231	0.793431	1.25789	0.944819	0.813662	1.52792	1.30405	0.711258	1.5401	0.710842	1.24942	1.32089	0.747351	1.71501	1.22584	1.25923	0.831777	0.771411	0.839007	0.991941	0.713281	0.548526	0.789125	0.87712	0.744349	0.861556	0.837946	1.18336	0.758685	0.928064	0.918611	1.28617	0.694831	0.799895	1.23932	1.00066	1.09226	0.745863
254	0.761428	16.483	2.36894	1.4672	16.2982	0.747011	4.99113	13.3748	1.10566	0.640498	0.879738	5.28108	2.08953	11.9483	0.909413	0.256758	0.317877	1.41196	1.38889	2.06664	0.465947	0.637027	0.368593	2.16357	1.20537	0.722412	1.75014	0.781295	0.603037	0.781665	1.15693	1.14744	6.45957	18.9223	4.34821	1.13637	0.604109	2.97448	2.69655	4.8988	0.419402	3.46873	0.547072	1.53164	0.644098	0.694701	0.495333	0.997062	0.335852
266	1.39016	0.895782	0.951862	0.973886	0.875255	0.944764	1.14236	0.809247	0.831923	1.68807	0.700432	0.874271	1.33683	0.831115	0.938834	0.48578	1.15809	0.9789	1.00467	0.97788	0.652688	1.03375	0.956997	0.790593	0.98992	1.99087	0.843599	1.0857	1.23967	0.909784	0.905468	0.581418	0.975393	1.18101	1.08526	0.72912	0.908253	0.92426	1.14384	1.29053	1.0495	1.21059	1.35685	0.93255	0.889643	1.0966	1.12526	0.924213	1.17399
267	0.958813	1.20483	1.03695	1.57122	0.658092	1.01182	0.844627	0.671046	1.09024	0.982185	0.962662	0.876994	0.939076	1.20334	0.94153	0.978984	1.41959	1.14956	0.788252	1.47442	0.771563	0.791582	1.01709	1.34151	1.06457	0.941186	0.985936	1.1087	1.13399	0.835687	1.52144	1.03475	0.67397	0.820352	0.759688	0.860328	1.0774	0.841126	0.967099	0.674733	1.00676	1.60093	1.15098	0.831254	0.820863	1.59475	0.822073	0.934165	1.12932
272		0.461382	0.739581	0.599293	0.706005		0.605226	0.460767	3.4868				0.257064		0.642933		0.942337	1.56802	1.48135	0.863782	0.722929	0.798362	0.387218	0.883496	2.32995	0.683913	1.29326	1.32088	1.3633	0.553507	0.45296	0.277272	3.50961		0.403508	1.181	1.46038	0.888372	1.59003	1.14733	1.23171	0.525945	1.55199	1.64539	0.917606		0.67525	0.20594
273	0.482273	0.836813	0.734438	0.802024	0.653076	0.714007	0.483838	1.35544	1.13014	0.504432	0.55644	0.91497	0.718345	0.438099	0.5383	0.626128	0.934603	0.90083	1.11477	0.953673	0.742977	1.35616	0.610866	1.19457	1.08961	1.25576	1.43021	1.17671	0.673413	1.10283	0.694552	0.383249	1.03461	0.947603	0.904221	1.02396	0.835499	0.941272	0.90829	1.08689	0.747823	0.858352	0.856987	1.22394	0.881713	1.45936	0.563959	0.938883	0.721398
275	1.1069	0.894516	0.716878	0.76623	0.821441	0.724288	0.820244	0.818578	1.04135	1.08521	0.619204	0.994174	0.928723	1.2226	1.23376	1.00353	1.09585	1.06611	0.806758	0.788016	0.74223	0.633762	0.823874	0.807652	0.996468	1.09141	0.581543	0.914546	0.9211	1.2003	1.02659	1.02945	1.10226	1.06922	0.872123	1.01626	1.17949	1.10095	0.972847	1.01546	0.893882	0.862728	0.836834	1.03244	0.851699	1.31926	0.99262	1.22118	0.854873
278	0.461374	0.551465	0.584461	1.568	1.06774	0.362423	0.702266	0.443866	0.814511	0.791291	1.10717	0.894804	0.275808	0.508666	0.621953	0.5958	1.16717	0.725068	1.10872	0.955971	1.11476	1.00243	1.0587	0.651091	1.7712	1.86594	1.73282	1.22941	0.863427	1.22244	1.53617	0.180478	0.351324	0.330147	0.522611	0.65323	0.997572	0.287274	0.746591	0.441084	0.191539	0.552941	0.883236	0.979101	0.705009	1.30768	0.458829	0.507029	0.884522
279	0.903892	1.24384	1.13464	0.560259	0.848946	1.27929	0.78616	0.971181	1.11144	1.34495	0.848947	0.522194	1.33352	0.832591	0.930216	1.25216	0.747308	0.940808	0.704655	0.856897	0.804691	0.893789	0.902512	0.999537	0.935012	1.21201	0.782334	1.00356	1.09843	0.860837	1.56702	1.50808	0.935485	1.12411	0.735135	0.712685	0.767429	1.34074	0.984038	1.83257	1.21393	1.02721	1.07473	1.1207	0.76659	0.564414	0.866232	0.998879	0.910961
297	0.363724	0.877575	0.342523	1.72591	0.599029	1.71768	0.775747	0.086358	1.31089	1.57673	1.59883	1.16562	0.944172	0.927001	0.367968	0.932818	1.98508	1.46891	0.521629	2.12215	0.502586	1.99787	1.77277	1.23052	1.04073	1.09267	1.19541	1.22173	0.724475	0.958095	1.31834	1.04332	0.137349	0.151744	0.329124	0.472511	0.657097	0.682244	1.14926	0.23659	0.859606	1.18726	1.68586	0.977273	0.63654	1.42558	0.611917	1.15283	0.697683
302	0.920773	0.971622	0.382418	0.965839		1.52537	0.380429	0.67679	0.557233	0.285506	0.713403	1.11094	0.252777	1.94443	0.747274	1.1798	1.61684	0.989357	1.01173	1.02508		1.26478		0.371666	0.371522		1.18867	0.985654		0.753628	0.739829	0.836973	0.615433	0.587564	0.982206	0.962523	1.54874	0.82201	1.53537	0.62901		1.37342	2.32682	0.647096		1.19853		2.34729	0.378556
310	0.87772	0.649583	0.215515	0.631289	0.825438	1.3978	0.884084	0.300088	0.762053	1.86228	0.497027	0.881546	0.337348	0.683032	1.64983	0.530712	0.622918	1.68646	0.79845	0.503934	0.56568	1.98516	0.545669	0.310623	1.77787	1.45249	0.64412	0.511954	0.825488	2.17926	1.42976	1.17616	0.6644	1.40266	0.417334	1.10163	0.49398	1.32184	0.700307	0.811185	0.636033	0.549809	1.1711	0.874091	1.36881	1.58473	1.06616	1.12419	1.42569
313	0.563778	0.953533	0.379921	1.88616	0.54357	1.95519	1.08664	0.134872	0.914614	1.11445	1.48682	1.2546	0.73441	1.64808	0.546878	0.994578	2.0908	1.61643	0.526933	2.04968	0.417495	2.48703	1.94151	1.37438	0.938425	0.878436	1.28823	1.30071	0.723287	0.780147	1.38545	0.777827	0.163947	0.230791	0.329952	0.486522	0.866495	0.730931	0.932563	0.247455	0.626684	1.07626	1.47789	0.755049	0.810734	2.48477	0.731828	1.04767	0.708762
327	0.890671	0.702674	0.708747	1.16299		0.980417	0.581418	0.933695	1.11279	1.28801	1.03553		0.628813	0.826364	0.692566	0.764865	1.06011	0.988666	0.859477	1.08585		0.85473	1.12798	1.30765	1.08035	1.60041	1.21488	1.48655	0.958619	1.36871	1.00133	0.804862			0.857717	1.20802			0.824366	1.48348	0.93229	0.898445	0.995846	0.723128	0.689045	1.06997		0.893362	1.00916
330	0.519517	0.797154	0.757718	1.15432	1.11476	0.894524	0.705852	0.636287	1.26308	0.683766	1.06607	0.959525	0.859596	0.938182	0.666561	0.86639	1.15925	1.27912	1.08167	1.12779	1.46776	1.21294	1.02314	0.870519	1.53561	1.01251	1.33923	0.922622	0.67997	1.00052	1.13413	0.831047	0.704163	0.624635	0.74636	0.766541	1.07016	0.770366	0.989534	0.99565	0.852743	0.672068	0.988825	0.734282	0.828947	1.1758	0.974777	1.43878	0.999483
331	1.22997	1.35894	0.763489	1.03979	0.858145	0.810984	0.660198	0.941271	0.572719	0.696794	0.546686	0.985629	0.834769	0.9936	1.04766	0.964075	1.45017	1.195	0.803196	0.971754	0.682941	0.616294	0.860194	0.598757	1.59666	1.07829	1.00291	1.19718	0.576214	0.993073	2.57167	0.8613	1.05329	1.0438	0.695335	1.88293	0.658716	1.2427	0.919534	1.25172	1.20805	0.954782	1.40863	1.3473	0.999346	1.64564	0.951391	1.36315	1.16247
338	0.939097	1.31248	1.25235	1.22997	0.854696	1.32375	1.4266	0.717721	0.896704	0.866319	0.955911	0.885634	0.766928	1.27755	1.00501	1.35754	1.46317	2.15248	1.26036	1.44077	1.46537	1.16494	1.65665	1.18556	1.20606	0.883947	0.808862	0.993659	0.821789	0.606959	1.60189	1.53131	0.805725	1.07785	1.10179	0.53078	1.14846	1.07352	0.909291	1.73688	0.972083	0.989867	1.19966	0.5019	1.00841	1.15344	1.11621	1.05788	0.838981
339	0.749722	1.58064	0.317367	0.63353	1.90354	2.21529	1.28204	1.39668	1.30141	0.977162	0.835351	0.851879	3.82137	1.34623		1.91315	1.59626	1.64039	0.448607	1.13445	0.870017	0.905204	0.517241	1.24766	2.34125	1.18849	0.918891	1.62321	0.79735	0.447429	0.89684	1.25848	0.902643	0.960486	0.647109	0.456135	2.95045	1.22793	1.19098	0.961109	1.49543	0.785921	0.72456	0.717946	2.11897	2.14771	11.1699	0.81149	1.86022
340	0.84798	0.627039	1.44195	0.866776	0.816146	1.28189	1.26193	1.23966	0.773693	0.682093	1.00007	0.88209	1.3298	0.592362	0.873228	0.653742	0.928011	0.876452	1.07349	0.996243	0.769586	1.27611	1.68419	1.28029	1.3127	0.884753	0.986302	1.12347	1.40768	0.72789	1.56478	0.903576	1.13366	0.937245	0.961358	0.837731	0.66632	0.725761	1.08885	0.847909	1.43102	0.897629	1.25937	0.980755	0.913447	0.590065	0.765946	0.629338	1.61075
342	0.626951	1.66919	1.49308	1.42235	1.26069	1.10438	2.50824	0.202117	2.1265	6.56818	1.07449	0.216987	0.29015	1.04956	0.86841	7.7933	0.540938	3.07929	0.381321	0.495462	0.251611	0.788667	0.806924	0.326777	0.294471	2.22507	1.09335	0.840087	1.40154	1.06693	0.361521	0.228913	1.06022	0.364975	0.314547	0.450937	0.640906	0.340382	0.210995	0.587239	1.97904	2.75283	2.01713	0.838374	1.62449	3.13494	4.89985	1.88457	2.75369
344	1.242	0.943766	0.785677	1.12	0.684724	0.73593	0.878482	1.01985	0.776641	1.07364	0.740645	1.13199	0.733787	0.48608	0.900254	1.00964	1.10054	1.01789	0.768305	1.0294	0.588218	1.00376	0.645765	0.948344	1.57907	1.43863	0.495769	1.26983	1.53338	1.16967	1.86086	0.987142	0.498757	1.90923	0.91933	0.981495	0.414234	0.72761	1.07184	0.726421	0.799643	0.774747	1.33932	1.0134	0.706029	1.72633	1.49366	0.647672	1.4918
355	0.859357	0.884705	0.891346	0.940436	0.704418	1.23881	0.700103	0.904498	0.841377	0.681076	0.997538	0.792341	0.996818	0.765675	0.67182	0.918083	0.884829	0.875528	0.702318	0.807457	0.740287	0.76591	0.875161	0.796266	0.722917	0.891483	1.03634	0.849329	0.83828	0.801441	0.801403	0.864428	0.756028	0.792796	1.06855	0.995869	0.869065	1.01421	0.959688	1.04071	1.21145	1.19907	1.0359	0.883484	1.27997	0.956446	0.804329	0.852996	0.888048
356	0.295363	0.638546	0.814928	0.539042	0.901874	0.643514	0.704843	0.963986	1.32505	0.330395	0.272734	1.00148	0.808978	0.28525	0.573385	0.552145	0.775169	1.13779	0.949261	0.593277	0.772172	0.765224	0.765195	0.985463	1.213	0.963696	0.911479	1.04384	0.915419	1.22183	0.746395	0.748398	1.46581	0.425073	0.636056	1.18826	1.09708	0.868729	1.27646	1.33348	1.39426	0.839501	0.88836	1.13121	0.88044	0.775697	0.576534	1.22525	0.423142
358	0.923751	1.58452	0.676668	1.48259	0.954906	1.5495	1.06891	0.197925	0.425141	1.54622	2.22629	0.981982	1.07666	0.456818	0.324365	0.581627	2.65568	3.02037	1.72198	1.21518	1.18446	3.43992	2.8166	1.32352	1.78196	1.39383	3.45885	1.34049	1.39184	0.410351	3.5578	0.932561		0.576652	1.11088	0.621402	0.429818	0.25528	1.01076	0.167288	1.11988	0.574919	0.454726	0.226934	0.755076	1.76406	0.771345	0.235024	0.861088
361	0.522639		0.436583	0.433679	0.847345	0.872997		3.11765		1.57647	1.02445		0.37146		0.546875		0.487416	0.455822	0.903029	0.817179		1.48401	0.562787	1.4107	1.06766	1.86286	0.457903	2.38986	1.3263	0.567131	0.655062	0.619488	0.438761	0.576521	1.86149	0.96088	0.954442	0.643991	0.821281	0.981668	0.854617	0.423842	1.08295	2.48957	0.735915	1.01285	0.910628	0.872803	0.569974
362	0.78291	1.2529		3.99945	0.821514	1.68536	1.25622	0.127369	1.03243	1.16681	1.48309	1.58245	0.937563	0.766103		0.721766	3.38961	2.77606		3.58666	0.511615	1.98147	2.37384	1.99658	1.02196	0.963134	1.33158	1.91052	1.07377	0.452108	1	0.708737	0.139542	0.301296		0.617254	1.10172	0.490249	1.26178	0.12653	0.958359	1.57737	1.99386	0.837858	0.571633	1.9669	0.586893	0.909014	0.751859
363	2.67748	2.10431	1.76609	2.39769	1.87648	1.81329	2.65538	0.991155	2.17945	1.84477	1.80469	2.35971	1.60099	2.64273	2.39725	4.04197	2.7357	2.98397	1.61729	2.99246	2.54503	1.77845	2.37315	1.66059	2.64274	1.90416	2.03847	2.2529	2.29448	1.82043	2.86859	2.91023	0.673848	1.92741	0.651723	0.483614	1.05173	0.735109	0.989112	0.867874	0.541582	0.487267	0.837032	0.576876	0.693082	2.11652	1.29766	1.5586	1.38107
376	0.897103	0.997005	0.830022	0.81182	0.845909	1.10087	0.698155	0.641485	1.17854	1.03367	0.770325	0.834199	0.990871	1.27165	0.80583	0.575976	0.786638	1.30545	0.847295	0.747001	0.656084	0.983583	0.685375	0.628759	1.31617	1.19173	0.906475	0.868658	0.887154	1.61474	1.27354	0.968624	0.893879	0.972083	0.920456	0.898158	0.886103	0.947475	1.06424	0.89536	1.08331	1.11506	1.06502	0.81014	1.16665	0.895366	0.716107	0.94177	0.984152
381	1.00076	1.0473	0.489834	0.646221	0.811542	1.13188	0.635935	0.706645	1.57155	1.36182	0.569764	1.02252	0.843145	1.48154	0.96891	0.858712	1.27608	1.52707	0.527319	0.775503	0.432752	0.820318	0.543806	0.514659	1.30276	1.19641	0.450566	1.15859	0.606494	2.74677	1.10996	1.18509	1.00435	1.38801	0.382629	1.97406	0.719533	1.06228	0.594218	1.42314	0.656141	1.17551	0.957442	1.33417	0.876394	1.24293	1.03125	1.79271	0.83736
391	1.07651	1.19159	0.899155	0.898541	1.10177	1.58778	1.10211	0.986308	0.907798	0.851005	0.942343	0.940244	0.923564	0.971402	1.06752	2.7892	0.69909	1.15946	0.90142	1.11931	1.19252	1.10596	1.19057	0.957185	1.2133	1.04958	1.12814	1.15749	0.985158	1.08453	1.1782	1.15772	0.839692	1.18024	1.07328	1.05202	0.7931	0.9161	1.11445	1.20158	0.854679	0.753614	1.04812	0.930858	0.916547	1.181	1.05497	0.932971	1.21012
397	0.952954	1.08413	0.813387	0.880895	0.78864	1.0484	0.698545	0.69514	1.23511	0.988541	0.78262	0.873362	1.14345	1.21692	0.852995	0.60132	0.884043	1.34904	0.784539	0.756273	0.708733	0.82199	0.747921	0.696039	1.26298	1.21404	0.912424	0.867092	1.05702	1.61162	1.30645	1.01525	0.821686	0.865859	0.837849	1.03471	0.886653	1.03514	1.04224	0.924928	1.16992	1.18885	1.04813	0.791902	1.20675	0.800456	0.675192	0.921327	0.889719
407	0.881629	0.732319	1.03943	0.939704	1.03696	1.02026	0.673282	0.748426	1.15114	0.889865	1.15139	0.86557	1.2955	0.80001	0.84531	1.09911	0.788552	1.10308	0.868037	0.979397	0.963003	0.736416	0.730971	0.737869	1.03465	0.98265	0.983813	0.884819	0.893671	1.24766	0.917461	1.19547	0.793931	0.90853	1.14299	1.18404	0.665344	0.984945	1.25889	1.11095	1.12781	1.27209	1.4015	1.10329	1.03347	0.94578	1.01828	0.960287	0.875394
409	0.526724	0.846223	0.801288	1.17481	0.936321	1.03827	0.839942	0.546046	1.11582	0.7576	1.0561	0.964509	0.853209	1.01471	0.703142	0.895938	1.2401	1.22631	0.952488	1.12409	1.06522	1.1724	0.976189	0.87313	1.43377	1.11663	1.40106	0.866754	0.654126	0.792276	1.02867	0.905605	0.667228	0.567121	0.729151	0.63321	1.00962	0.746407	1.00867	0.822834	0.941348	0.709297	1.09517	0.716953	0.815623	1.06755	0.996094	1.27424	0.863095
415	0.739927	0.886552	1.22827	0.8907	0.752169	1.96197	0.938442	0.921855	1.35427	0.869535	1.20085	1.30694	1.32451	0.846181	0.551801	0.787722	0.857438	1.01326	0.663598	0.988232	0.795452	0.977478	0.708845	0.856828	1.18484	1.24934	0.889517	0.674321	0.853765	1.05217	0.903211	1.29102	0.821578	0.954349	1.43394	0.980285	0.942714	1.02893	1.01487	0.827252	1.30803	1.19489	1.15461	1.00467	1.39651	0.9999	0.783351	0.886042	0.946383
418	0.418685	1.03164	0.663805	0.563823		1.36365	0.0664555	0.543109	0.532993	0.237341	0.935557		0.637373	0.69892			1.75684		0.833738		0.292569		2.66045	0.575727	0.161804	0.475384	2.14538	0.898277					0.572972	1.87615	1.65691	0.888872	1.5443	0.761241	2.93808	1.22934	1.56306	1.03434	1.44113	0.53943	1	1.35337	1.09466	0.675168	0.568379
424	0.73669	2.46128	0.899079	1.22906	1.81308	0.613667	1.36527	2.61342	1.17669	1.1417	1.52217	1.03923	1.197	1.70926	0.879405	0.389023	1.06613	1.11273	1.19863	1.8784	0.565899	0.817726	0.50416	2.97261	2.08529	1.03804	1.70204	1.19451	0.510024	0.755016	0.646588	0.89299	1.27369	3.42433	1.98417	0.879164	0.814901	0.916323	1.52345	2.48594	0.732112	1.64364	0.721597	1.37549	0.60708	1.42773	0.79465	0.846907	0.749978
432	0.857636	1.06404	0.439924	1.04025	0.473736	0.970893	0.732002		0.816703	0.873985	0.878657	0.761046	0.743505	1.51838	0.271002	0.549813	1.75689	2.19731	1.27121	1.34545	0.711957	1.69939	1.73854	1.15413	2.22444	0.701004	1.01887	0.939866	0.295487	1.0357	1.82958	0.762896	0.319872	0.308745	0.461152	0.986158	0.664022	0.582065	0.961256	0.293728	0.708779	0.98483	1.21247	0.868713	0.575072	1.3969	0.545663	1.00368	0.756706
439	0.679245	2.41073	0.909573	1.26211	1.80442	0.627995	0.96564	2.50523	0.867202	0.82936	0.945534	0.932458	1.17825	1.45328	0.790825	0.582071	1.0385	1.22729	1.28945	1.87241	0.808913	0.805854	0.752071	2.60826	1.89632	1.03796	1.94158	1.28353	0.761691	0.797249	0.672852	0.825372	1.01934	2.85513	1.70587	1.00861	0.976743	0.876141	1.13062	1.54429	0.974543	1.3984	0.661487	1.00658	1.11597	1.3488	1.01597	0.934803	0.732737
444	0.552071	0.592506	0.85507	0.99291	0.921781	1.48203	0.931381	0.627377	1.32482	0.952284	1.27264	0.827391	1.57316	0.61187	0.815016	1.43357	0.580108	0.929463	0.629164	0.786172	0.842202	0.955747	1.03143	0.541806	1.27858	1.15949	1.09662	0.948521	1	1.15154	1.19191	0.778378	0.421229	0.711305	0.726255	1.16412	0.74903	0.76915	0.826026	0.899947	1.20904	0.937863	1.57622	0.642223	1.14816	0.922125	1.02362	1.02433	0.800178
445	0.733188	0.857165	0.470578	1.28143	0.722928	0.930456	0.79212	0.507397	1.02841	0.59744	1.17497	1.13226	1.02511	0.789048	0.675797	1.12005	1.19068	1.18872	0.896103	1.01368	0.85552	1.05328	1.21941	0.979977	1.50939	0.81175	1.32393	1.65159	1.00736	1.30025	1.4023	0.704493	0.720496	0.733262	0.986144	1.00416	0.782182	0.751742	0.780961	0.826098	0.758702	0.707628	1.409	0.808847	0.719992	1.2056	0.854114	0.967164	1.10836
452	0.631627	3.85478	1.1824	1.01175	2.15459	0.599604	2.87933	5.08051	1.56868	0.866425	5.30715	1.50098	1.0613	2.37365	0.508568	0.452344	0.768606	1.19786	1.46287	2.60035	0.376447	0.840505	0.354908	6.8485	2.19458	1.33917	3.52727	1.11345	0.390441	0.84704	0.428665	1.08467	1.83977	4.32629	3.3897	0.839141	0.726756	0.955359	2.22814	8.73772	0.517707	2.58305	0.560353	2.27706	0.475058	2.61008	0.639185	0.874852	0.835189
460	0.946711	0.788275	0.785793	0.828147	0.808865	1.19655	0.897561	0.709639	1.39404	0.998198	0.854857	0.883765	1.10086	1.34233	0.924839	0.937729	0.809815	0.895106	0.711464	0.703189	0.770802	0.87574	0.855418	0.71016	0.95501	0.921542	0.823772	0.660235	0.93812	0.976426	0.904801	1.03837	1.24942	0.807802	0.754426	1.14204	1.39409	1.11994	1.11836	0.923081	0.938739	1.1269	1.12156	0.787247	1.33311	1.11844	0.936085	1.52253	0.671496
461	1.22215	0.904059	0.908069	1.13806	0.838201	0.801511	0.96855	0.86625	1.10265	0.903247	0.910165	0.881716	0.998123	1.42029	1.24834	1.21657	1.27305	0.822477	0.977089	1.20295	0.988158	0.811939	0.898423	0.853441	1.12869	1.18417	0.968019	0.884767	1.11389	1.05787	0.987157	1.24741	0.912671	1.10364	0.83631	0.961649	0.79942	1.01604	0.881904	1.03074	1.02984	1.22043	0.950943	0.63298	1.03983	0.951359	1.01463	0.938537	1.0729
466	0.481798	2.77097	1.2337	0.851686	0.902931	1.08405	0.659808	1.71084	0.302937	0.232787	0.361731	0.765117	0.760241	3.18779	0.434429	0.38633	0.439429	2.65589	2.16314	1.11632	1.3274	2.41382	1.00509	1.5163	1.40992	0.469911	0.802495	0.533879	0.711015	0.551867	0.951348	0.680214	0.39591	2.05703	3.99731	1.51581	1.2276	1.00909	0.352715	1.87607	1.07011	1.93558	0.669251	0.84905	0.67095	0.415198	1.30969	0.42098	0.352712
480	1.03675	0.911667	0.930004	0.978297	0.724035	1.28094	0.726547	0.663163	0.894582	0.784744	0.970966	1.11311	0.728513	0.659943	0.854003	0.944656	0.863413	0.970077	0.906563	0.703189	0.887211	0.858594	1.04386	0.777933	1.15815	0.783591	1.08907	1.57669	0.968921	1.12174	1.17251	1.14935	0.512898	0.665226	0.941324	1.04941	0.779979	0.78427	0.865327	1.15445	1.09793	1.07878	1.1129	1.31924	1.31702	0.800746	0.993143	0.952515	1.04916
482	0.344887	0.630528	0.292096	0.782889	0.637683	0.665155	0.493372	0.401018	0.985384	0.791377	0.709634	1.18709	0.930098	0.718114	0.897357	0.634828	0.68379	1.28271	0.840246	0.928269	0.914157	1.17857	1.04227	0.788556	1.0672	1.12481	1.18944	0.96672	0.895843	1.09663	1.30504	0.680765	0.291709	0.32659	0.815661	0.612412	0.865002	0.852011	0.48777	0.645705	1.05959	0.558641	0.91766	0.996537	0.746049	1.00306	0.702841	1.22977	0.691056
491	1.01776	1.03395	0.720271	0.956796	1.05115		0.383246	1.07612	0.7966	0.920266	0.823777	0.765749	0.907341	0.8098	0.852618	2.8026	0.976959	0.906664	0.924174	1.12152	0.491477	0.920599	0.598817	0.926799	1.12104	1.02078	0.822936	0.872516	0.837412	0.979673		0.940666	0.934123	0.983917	1.08424	1.2364	0.881503	0.854461	1.015	0.963275	1.00741	0.881569	0.979871	0.991208	0.989889		3.67003	1.94527
498	1.25862	0.985713	0.542134	0.759779	0.719239	0.914396	0.708227	0.681647	0.885161	0.824493	0.483164	1.02655	1.08704	0.996423	1.12045	0.888881	1.54778	1.18753	0.847708	0.805077	1.00241	0.916145	1.0936	1.00477	1.11551	1.52799	0.83069	1.68092	1.37923	1.10662	1.50729	0.956843	0.615548	1.2972	0.712174	0.654004	0.687206	1.35073	0.731259	1.28352	1.04258	0.80033	0.75929	1.24061	0.683138	1.00873	0.797931	0.502717	1.43575
500	1.04839	0.900356	0.585327	0.968635	1.00562	0.738794	2.31774	1.19847	2.79551		0.486178	1.55376	1.64386	1.19321	1.09566	0.902518	0.99188	0.905987		1.34385	0.742548	0.751531	2.0597	0.718415	1.96576	0.674287	0.596606	1.13256	0.922227	0.996087	0.938786	0.809955	0.987204	0.869284	1.2416	0.945322	0.86801	1.2115	1.12862	2.53869	0.771157	1.16889		0.913663	1.0225	1.72774	7.84569	1.38013
501	0.672738	0.582885	0.579248	1.0901	1.91262	0.64167	3.36512	0.549567	0.698331	1.87178	1.19147	0.693392	0.577836	1.02859	6.97953	184.248	0.854091	0.545208	1.20029	0.488617	2.4276	1.33176	2.47916	0.234595	0.607824	0.495142	0.864161	0.562759	1.67999	0.319125	2.02349	29.0195	2.42722	0.977903	0.321623	3.72711	1.08913	1.31481	0.758059	0.766481	1.25999	1.59267	1.08317	2.38602	1.08076	1.04389	1.4324	1.92162	0.838774
503	0.714799	0.929679	1.28031	1.17661	0.922688	1.21237	1.03078	0.987594	0.803732	0.670323	1.08116	0.78356	1.35485	0.68926	0.797813	0.887361	0.737362	2.50113	1.31239	1.15191	0.880529	1.72254	1.19384	0.960543	2.07765	0.763888	1.17926	0.885192	1.33918	0.777338	7.30868	1.41556	0.870845	0.837791	0.911055	0.936724	0.769813	0.873497	1.13832	0.831563	1.29268	1.16726	1.0942	0.835611	1.13186	0.602837	0.695647	0.745248	0.793523
504	0.873285	2.22975	1.15021	2.8063	0.634191	2.01506	1.74265	0.324427	0.635681	1.37686	2.00872	1.00508	0.244308	1.16192	0.349222		2.16582	2.67984	0.738092	2.90571	0.352001	2.10117	2.2919	1.65376	0.879995	1.00127	2.29447	1.25208	0.607764	0.37446	0.80233	0.0657368	0.190407	0.53044	0.30263	0.596584	0.934842	0.565285	1.28116	0.140346	0.841649	1.53274	1.93599	0.130181	0.739696	2.09937	1.04884	1.53078	0.407807
512	1.00313	1.33747	0.901929	1.66663	0.810028	1.36914	1.00119	0.472333	0.818806	1.0174	1.05444	1.18609	0.87887	1.20712	0.666569	1.04711	1.95128	1.37064	0.805618	1.88187	0.738699	1.52241	1.37833	1.05048	1.00599	0.948877	1.13469	1.28837	0.998905	0.744484	1.33291	1.00965	0.507653	0.707972	0.597428	0.745586	0.852774	1.05942	1.19406	0.494754	0.954048	1.2245	1.18343	0.785122	0.761954	1.35622	0.72067	0.781434	0.631885
519	0.855018	2.55675	0.649547	1.36697	1.18586	0.889887	1.87536	3.16754	0.835635	0.875618	2.04512	0.876364	1.12785	1.67997	0.58735	0.472788	0.725882	1.24916	1.50674	1.95976	0.344054	0.912032	0.779467	4.49999	1.25691	0.913891	2.2055	1.15639	0.468852	0.922498	0.499548	0.616422	1.11807	4.34358	2.7809	1.12152	0.672931	0.748145	1.16708	5.77185	0.707354	4.06475	0.507138	1.77814	0.640362	1.87854	1.29121	0.584019	0.790071
533	1.42849	1.35325	0.382595	0.742924	0.995894	1.49786	0.762927	0.457412	1.36681	1.16858	0.735088	0.911073	1.20903	1.12662	0.919423	1.5401	1.68085	1.267	0.629057	0.855404	1.01503	1.00769	0.882792	0.431982	0.878382	1.36791	0.770923	1.09173	0.843064	1.38703	0.984334	1.80448	0.651321	1.17305	0.820388	2.77875	0.947408	0.853618	1.05264	1.29983	0.818919	1.14801	0.847261	1.00383	0.934286	1.08356	1.0798	1.00996	0.686984
535	0.954758	0.740153	0.751976	1.01569	0.896955	0.878968	0.624626	0.658216	1.32588	0.640619	0.943693	0.876228	1.05785	0.938262	0.746029	0.88508	1.10179	0.855737	1.08754	1.07172	1.01891	0.866447	0.770831	0.869683	1.41562	1.06482	1.07813	1.09202	0.923624	0.589092	0.878488	0.871512	0.881199	0.983273	1.02808	0.789152	1.1867	1.19842	1.02229	0.989251	1.15484	1.02147	0.809198	0.941286	0.794972	1.18214	0.829764	0.656034	0.642931
537	0.990812	1.23378	0.596823	0.40462	1.0641	1.44388	3.71653	1.53187	0.989177	0.896692	2.66821	0.28857	0.894928	0.629816	0.527771	0.313954	0.842252	0.345798	0.537365	0.424605	0.630397	0.519219	1.06882	0.797389	0.680874	0.722356	0.951706	2.35552	1.59143	0.631619	1.40557	0.590426	1.04515	1.8616	1.51231	1.40153	0.716921	0.575365	1.14206	1.50279	0.797683	1.54661	0.505525	1.44799	0.814918	1.23562	1.29693	0.538412	1.74294
561	1.13803	1.2761	0.632625	1.17872	0.849115	0.951507	0.756691	0.681894	0.990749	1.27634	0.755986	0.949506	0.792217	1.26592	1.07912	1.18994	1.53285	1.21365	0.765302	1.1802	0.630571	0.84937	0.950954	0.610504	1.45347	1.52548	1.25353	1.00796	0.618571	1.0518	2.06567	1.39652	0.649574	0.962431	0.556522	1.136	0.87022	1.0647	0.870055	0.659567	0.970744	0.766085	1.47035	0.974802	0.951997	1.76738	0.902602	1.55641	0.887974
563	0.965282	1.10077	1.42306	0.971285	0.980662	1.15338	0.876989	1.01113	1.00346	0.78293	1.1457	1.02631	1.12427	0.860493	1.01156	0.873437	0.835332	1.12106	0.931644	0.956998	0.840418	0.878209	0.968682	0.902052	1.02795	0.812981	0.852642	0.79904	1.04656	0.956112	1.19652	0.84069	0.929808	0.996078	1.02024	1.00682	0.861762	1.07397	1.24298	0.950128	1.31067	1.057	1.14667	0.90313	1.032	0.741322	0.924596	0.793442	1.01918
564	0.744908	0.914347	1.47662	0.965278	0.915043	2.31148	0.878269	0.977177	0.950269	0.749066	1.47353	0.733525	1.59479	0.769517	0.736604	0.572722	0.829663	1.03884	0.661111	1.10637	0.901533	1.24222	0.972848	0.923155	1.0231	1.00561	1.42657	0.958702	1.30939	1.44336	1.39882	1.11162	0.688115	0.814623	1.66778	0.912601	0.673696	0.807131	1.37717	1.12635	1.51568	1.21396	1.58311	0.835541	1.38809	0.633396	0.923668	0.765714	0.726541
565	0.918782	0.806807	0.731588	0.758875	0.678221	0.941679	0.6588	0.517113	0.949477	1.0004	0.852499	0.699495	1.09228	0.829348	0.780739	0.729569	1.08156	1.12429	0.852457	0.760361	0.741123	1.01996	0.826842	0.526879	1.23565	1.41675	0.952605	0.821714	1.04905	1.14191	1.02308	0.939727	0.798294	0.767257	0.790855	0.752684	0.802189	0.946572	0.890801	0.875279	1.05051	1.06811	1.03958	0.525327	1.09964	1.01598	0.769911	1.08889	0.878424
566	1.02349	1.07944	0.775179	0.886974	0.777766	0.910181	0.619968	0.60505	1.22038	0.996928	0.713334	0.680496	1.03952	1.32687	1.0632	0.73894	0.874244	1.34401	0.847154	0.711004	0.647838	0.824205	0.802253	0.66795	1.18254	1.21529	0.922443	1.00885	0.976916	1.6751	1.03516	0.987126	0.882089	0.727285	0.700998	0.894915	0.824214	1.02767	1.03854	1.04928	1.05986	1.16201	1.04135	0.730871	1.1637	0.651921	0.831177	0.986078	0.861315
572	0.98891	1.25813	1.14277	0.906031	1.10899	1.07417	0.869914	1.03075	1.01277	1.07706	0.948962	0.974157	0.881392	1.10487	1.00504	0.974228	0.957625	1.53119	1.086	0.975588	0.872117	1.0482	0.855933	1.06836	1.04204	1.01867	0.88595	0.830708	1.03428	0.910209	1.11092	1.88143	0.988865	1.0919	0.984758	0.932282	1.2072	1.00198	1.02565	1.09632	1.26468	0.976909	1.23704	1.00875	0.846364	1.05187	1.02211	1.5734	0.868069
796	0.921297	1.43721	0.266811	0.994534	2.97122	1.49323	1.06926	2.51731	1.8187	1.33875	0.554405	0.563485	0.796723	1.45065	0.416049	0.239525	0.937748	0.861395	0.455798	1.0023	0.481351	0.976653	0.52431	1.02077	1.51421	1.19541	0.46802	0.819684	0.427273	1.14935	0.853637	1.43911	1.37243	2.53664	1.02932	0.73492	1.42124	0.802494	1.60357	2.07033	0.332738	1.55422	0.924946	1.85552	0.584801	1.50561	0.511956	1.24242	0.723336
798		1.25285		1.06214	0.607329	0.904035	0.797347	0.830644		0.934902	0.767234	0.802625	0.800866	0.862362		0.722309	0.962935	1.0961	0.698087	1.04533	0.837079	0.905794		1.1823	0.948415	0.878473	1.06862	0.700154	0.623663	0.711015	0.793173	0.738406	0.859989	0.973852	1.0969	1.36804	1.00096		0.728996	0.792545	1.04099	0.980818	1.22584	0.97106	0.950021	1.32082		0.682577	0.705389
799	1.37476	0.960529	0.939704	1.0344	1.12423	1.10435	0.916862	0.963513	0.993152	0.871226	1.37358	0.925362	1.54124	1.14575	1.02418	1.21786	1.26653	0.764666	0.674156	0.761215	1.07352	0.627474	0.811667	0.836002	0.846341	0.810001	1.05139	0.929957	1.46937	1.0288	0.891443	1.02077	0.99291	0.95633	1.28864	1.06361	1.05712	0.965035	1.29766	1.10376	1.22722	1.14048	1.51246	1.00791	1.07169	1.28174	1.23004	1.25753	0.946059
800	0.996019	0.886251	0.779927	1.0481	0.655906	0.548763	0.819173	0.871907	0.613267	0.975068	0.893117	0.708663	0.459044	0.712538	0.8485	0.722925	0.878719	0.960177	0.970741	1.03602	0.638215	0.808613	0.754051	1.00331	1.11747	1.14281	0.948381	0.920929	0.643791	0.851506	1.80947	0.629241	0.975733	0.837296	0.982679	1.28713	0.830723	0.847875	0.911429	1.12903	0.538862	0.97431	0.819017	1.00951	0.715098	0.973621	0.902013	0.875461	0.918891
803	0.846405	1.5195	1.44601	0.781027	1.64634	0.824576	0.977511	1.47859	1.35609	1.50803	0.729803	1.49041	1.5151	1.56794	1.26303	1.3654	0.688038	2.05118	1.40391	0.98867	0.876546	1.35607	0.550747	1.15086	1.26716	0.97398	0.696485	0.653366	1.06326	0.871239	0.8886	1.69112	1.98095	1.29245	1.08214	1.04299	1.40107	1.33405	1.04803	1.03066	1.00492	0.903227	1.32733	0.885663	0.740494	1.36761	1.41715	2.65702	0.669887
806	2.78667	0.945534	0.907272	0.898588	1.74336	0.989216	0.997124	0.964332	0.932779	0.881709	1.60507	1.18117	1.62129	1.21636	0.781894	0.993787	2.87624	0.713521	0.837522	0.720962	1.35933	0.494665	0.795634	0.769797	0.768724	1.00072	1.62288	1.1963	1.18673	1.2581	0.854322	0.918503	1.42764	1.34085	1.01709	1.27241	1.41931	0.751984	2.74884	1.08523	0.876298	0.880763	0.950324	0.989579	1.08204	0.863153	2.11109	1.17835	1.2106
811	0.756851	0.815237	0.950895	0.761567	0.676768	1.22789	0.740823	0.662412	0.964683	0.875931	1.04004	0.656485	0.863365	0.809909	0.842589	0.900568	0.870838	1.08948	0.842613	0.91034	0.76591	1.18042	1.05247	0.904734	1.1788	1.20437	1.0155	1.05064	1.08491	1.00577	1.61328	1.33164	0.639075	0.702343	0.819816	0.683728	0.869425	0.754811	0.878911	1.08337	1.26426	0.835882	1.14796	1.23406	0.925052	0.851679	0.793652	1.11499	1.14057
815	0.818112	0.945478	0.834915	0.857077	0.689236	1.11829	0.824868	0.619523	1.13466	1.03431	1.09943	0.632709	1.09873	1.30376	0.722794	1.10485	0.649672	1.10443	0.701322	0.693203	0.621607	0.769221	0.870742	0.584575	1.00778	1.11234	0.96792	0.696033	0.879429	1.78235	0.895088	1.3801	0.972275	0.711769	0.737533	1.18228	0.65858	1.04684	1.38869	1.40966	0.980924	1.43212	1.18539	0.969626	1.33166	1.24072	0.885184	1.46855	0.663495
821	0.8226	0.784178	0.396702	0.643697	0.87543	0.431309	0.835732	0.815246	0.634857	0.769204	0.815302	0.663962	0.903013	0.892984	0.903692	1.00018	1.05281	0.625369	0.728182	0.750109	1.03843	0.532633	0.952595	0.637551	0.813152	0.782127	0.763661	1.0239	0.716717	0.890988	0.816198	0.697679	1.01327	0.836859	0.992318	1.18356	1.04056	1.358	0.888813	1.4099	0.912319	0.889564	0.766201	0.999819	0.88187	1.00054	0.873704	0.85706	1.10475
823	0.527054	0.630364	0.297466	1.10089	0.929532	0.828957	0.809029	0.67262	1.07335	0.876731	0.986667	0.801776	0.9562	0.631505	0.782274	0.983785	0.844088	1.10358	0.900931	0.998867	1.06977	0.949992	1.357	0.81642	0.864963	1.05623	1.11661	1.00292	1.00266	1.22576	1.49666	0.843579	0.386073	0.450126	0.684885	0.337906	0.99199	0.85031	0.726843	0.961937	0.917098	0.695219	1.05069	1.09439	0.997808	0.947493	0.58175	0.907094	0.990758
825	1.06136	0.994581	0.546612	1.17001	1.03953	1.04241	0.801553	0.586746	1.8056	0.69127	1.67233	1.08174	1.21643	1.58687	1.56213	1.39946	1.41321	0.957397	0.713593	1.81241	0.75271	0.86743	0.888947	0.563881	1.15168	0.770831	1.36087	0.801273	0.784415	0.79616	0.861822	1.22028	1.28801	0.939115	0.733371	2.12601	1.74326	1.68123	1.03171	0.607953	0.893324	1.15672	0.864311	1.29081	0.578011	1.58506	1.02775	1.01327	0.563768
826	0.896214		0.642125	1.00414			1.24058		0.946697	0.820772	0.798743		7.13199	3.74567	1.19454	2.77519	0.541404	0.956892	1.04493			0.558658	0.326247			1.2409	0.865735		1.00558	1.05356	1.30153	1.72663	0.649525	1.10681		1.98873			1.4466	1.56286	0.816407	1.85954	1.04501	1.52765	0.700891		3.29086		1.49773
827	0.758383	1.06553		1.19278	0.948105	0.934836	1.23955		0.779976	1.27392	0.752843	0.655219	0.852211	1.47246	0.833923	0.83129	1.39697	1.6528	0.526881	1.79168	0.810554	0.782195	1.02746		1.91275	0.630121	0.707895	0.721975	0.761673	0.453254	0.912799	0.640512	0.765591	0.752154	0.922088	3.53375	0.966485	1.1224	1.50402	0.479332	1.37178	0.879712	1.21301	1.28695	0.644767	1.51786	1.1509	0.867545	0.766356
828	0.235984	0.612772	0.90572	1.0831	0.489415	0.456284	1.46583	0.24946	0.957217	1.21538	1.20013		0.758326		1.18625	1.5534	1.27743	1.626	0.972889		0.962723	0.975337	0.230544	0.609739	0.632594	0.78625	0.927495	0.368948	0.861195	0.929992		1.45847	1.13251	0.987491		1.42946	0.342605	0.65092	0.985432	1.52134	1.64191	1.58536	1.21327	0.858445	1.00186	0.414639	1.62871		1.4322
849	0.391055	2.42386	0.539258	0.0866537	1.27937	0.544121	0.369911	0.227696	2.05567	1.93627	0.0244421	0.791305	0.162444	2.12482	2.16065	1.96733	2.5213	1.12647	1.27572	0.151195	2.74849	0.207294	0.702391	0.0863084	3.29413	0.959514	0.0850489	1.83373	0.975365		1.58795	1.2031	0.0432427	1	0.937085	1.28146	1.11724	2.71246	0.104475	2.78885	2.22601	1.60436	2.99649	1.86267	0.256072	1.21772	1.51685	4.51984	0.0917248
878	1.45717	0.921647	0.5898	0.620687	0.893707	2.80156	0.859128	0.230853	2.44452	0.629274	1.17308	0.276574	0.957458	1.12883	0.864591	4.5823	7.9384	0.959545	0.620482	0.480706	0.946403	2.18005	0.927445	0.482983	1.23966	1.13347	1.01754	0.556863	0.519536	0.542283	1.27201	2.27552	0.373144	0.696353	0.489232	0.532066	3.60744	0.785293	0.730741	0.431249	1.98391	1.14858	1.36094	0.574464	0.542055	0.896532	2.28537	1.18975	2.13833
880	0.915907	1.17019	0.645898	1.01455	1.01519	1.11044	0.741032	1.15206	1.10185	0.746325	0.891164	0.837298	0.80297	1.39762		1.06974	1.21156	0.623052	0.613511	1.10823	0.990297		0.549383	0.916378	0.651161	0.827168	0.919774	0.800544	0.553631	0.571891		1.06379	1.54947	1.35246	0.537533	0.684064	1.78218	1.47463	1.27742	1.297	0.521303	1.14262	0.760747	0.968406	0.922729	1.40376	1.00309	0.802367	0.959762
881	1.3004	1.05813	0.447339	0.966208	1.43024	1.24854	1.66184	0.416609	1.2047	0.426251	0.436896	1.5707	0.995738	1.66361	1.43061	1.19555		0.547908	0.242673		0.473892	0.39866	0.4667		0.430451	0.346208		0.498675	0.469004	3.27226	0.369028	0.414146	2.59273	0.993735	0.521456	3.12421	2.02941	1.66724	0.790588	1.07333	0.516121	1.42756	0.956128	1.31794	1.80186	2.21207	1.75891	1.00426	0.563069
888	1.93164	1.07034	1.16466	3.00031	0.58033	2.54267	1.70723	1.28613	0.620487	1.0674	1.06278	0.730706	0.879221	0.875246	0.498036	0.678289	0.498839	3.22334	2.15979	1.12515	0.467916	0.980214	4.87435	1.62899	0.560695	0.761674	1.87413	1.02018	0.620882	1.22787	0.752791	1.58103	0.529574	1.27854	1.28139	1.67408	0.924779	0.459446	0.610316	5.48139	0.777874	9.46028	0.843995	0.805273	1.81151	1.07477	2.6225	0.409315	1.27437
891	0.81294	3.43282	0.683626	1.20952	1.8411	0.742471	1.09875	3.18723	1.07445	0.538385	0.782827	1.14282	1.09355	1.55619	0.502739	0.39528	1.19926	1.57686	1.06893	2.11804	0.406064	1.07902	0.504346	3.37236	2.1622	0.666474	1.1874	1.26017	0.452404	0.892787	0.525206	0.963548	1.16355	4.29339	2.30265	1.13832	0.745013	0.878977	1.20911	2.93713	1.0243	1.95604	0.466893	1.33476	0.53539	1.23615	0.986494	0.727333	0.695438
892	1.06482	2.61928	0.682485	1.73204	2.22359	0.938318	0.930115	2.52867	0.541292	0.699217	0.674715	1.21696	0.90951	1.16974	0.823982	0.449917	0.950757	2.1431	1.21805	2.48543	0.539814	1.26862	0.613922	2.23607	1.67688	1.00313	1.19245	0.945753	0.461693	1.06033	0.485636	1.07778	1.17474	4.07437	1.61627	1.53931	0.906746	0.752642	1.14234	1.97312	0.996866	1.6121	0.668157	1.13084	0.693767	1.27518	1.69837	0.996363	0.540573
893	0.679696	2.01781	0.461358	1.47589	1.116	0.925019	0.921497	1.72714	0.849884	1.08878	0.940586	0.749919	1.05813	1.33184	1.08192	0.728427	1.2137	1.10553	1.03858	1.19509	0.958078	0.891495	1.00822	1.65295	1.55064	0.882545	1.93992	1.64992	0.374294	0.899533	1.13302	0.686603	0.657564	1.84331	1.06126	0.880181	1.03023	0.449313	0.808038	1.78825	0.970095	1.23126	0.76152	0.834166	1.35293	1.27589	1.06422	0.877199	0.771818
913	0.50447	1.19814	0.396347	1.17762	0.404815	1.27361	0.84822	0.0558813	0.286512	0.605875	0.490334	0.585477	0.307879	0.830642	0.198985	0.489872	2.34614	1.61601	0.23207	1.68059	0.295363	0.79868	1.04684	0.703516	0.784458	0.614849	0.811382	0.510972	0.460036	0.0563876	0.74596	1.00058	0.159264	0.360171	0.125065	0.385201	0.620985	0.752296	1.06626	0.191094	0.875727	1.51295	1.27951	0.579224	0.389512	1.37176	0.409762	0.581817	0.288916
917	0.85982	0.806835	1.36032	1.11311	0.936519	1.15893	0.944193	0.788472	0.955155	0.766665	1.22476	0.925446	1.23323	0.885701	0.937523	0.806344	0.872816	1.06515	0.879859	0.870601	0.886257	0.87536	1.00079	0.866807	1.11344	0.999711	1.01444	0.747174	1.14872	0.970406	1.37703	1.19387	0.761617	0.904839	1.03071	0.976473	0.977548	0.895264	1.28021	0.825449	1.28141	1.24682	1.10875	0.870947	1.10182	0.744093	0.850287	0.96798	0.682213
922	0.74883	1.77875		0.592809	1.53581	0.833647	0.694911		0.998734	1.43097	0.59751	0.801113	1.05203	2.67767	0.842313		0.86745	1.28814	0.381175	1.2991		2.02854		0.538248	0.516831	0.993691	0.621859	0.76623	0.323917	1.37519	1.53085	0.722342	0.857464	0.730192	1.05971	0.327615	0.651488		1.96304	1.4513		1.78139	1.48694	0.573395	0.561224	2.24467	0.552233	1.80868	0.407161
923	0.282857		0.355235		1.4381		0.214184	2.22787	3.66331	0.462314	1.00067	0.933566	1.98286	0.161803	3.42864	2.90037			3.04087		4.13776	0.416487		0.250036	0.600912	0.933633	0.172331	0.721835	1.60769	4.76056	1.27161	0.286102	1.32813	1.63024	2.62139		0.593409	0.636723		3.76124	0.480823	0.390627	0.680505	0.876714	1.05333		0.986429	0.330665	2.40466
925	1.62003	1.41693	2.35729	2.87237	1.08169	0.808959	1.45743	0.693936	1.07616	0.864454	0.699701	0.771693	0.977197	1.48683	3.06991	1.22727	1.20154	0.796187	0.891692	0.667412	1.18874	0.685604	1.00562	0.88242	0.825703	0.801861	0.998923	1.07681	1.03361	0.463904	1.14944	2.12383	0.886728	1.08094	1.44373	1.09472	1.63059	1.51013	1.07595	1.64004	1.26238	1.5167	0.818939	0.68581	0.888518	1.15637	0.80908	0.882109	0.962786
926	1.08157	0.763308	0.799617	0.920973	0.839368	1.13989	1.02003	0.865427	1.04958	0.935314	0.905965	0.692151	1.02483	0.762163	0.72712	0.735877	0.848422	2.57014	1.09281	0.668152	0.641597	0.691115	1.13136	0.895209	0.92621	0.842192	1.20998	0.816701	0.824833	1.86314	0.669051	1.14306	0.876157	0.680827	0.965066	0.944331	1.14007	1.08281	0.937627	1.02011	1.09572	3.92069	0.956793	2.14301	1.01044	0.742629	1.08013	0.947674	0.643225
932	1.56352	0.720601	2.40936	2.38538	1.11519	2.75066	0.95186	0.579844	0.979468	2.10938	1.21757	0.50675	0.836588	0.719458	0.688934	0.582551	0.500332	3.03002	3.49162	0.696677	0.49757	1.44678	4.1039	0.598883	0.646845	0.607703	1.28884	1.08273	1.08575	1.23265	0.723075	2.21539	0.446711	1.19266	0.701127	1.29179	2.01716	0.557185	0.651804	1.95744	1.16581	6.20165	1.01891		2.19705	0.853778	1.53576	0.711477	0.87238
935	2.35777	0.244995	0.728068		2.21241	12.7867			1.49304	1.45854	1.64061	0.694365		1.79274	3.44235	2.09628	2.59055	0.180668	1.00163		2.82791	5.11301	0.41217			0.342864	1.37657	1.23373			0.577432	2.31483	0.357956	1.20176		0.660718	5.1137	0.383484	0.664074	0.234429	5.13747	0.313549		1.08836	0.451228	1.09004	0.474138	1.54083	6.01889
980	0.931424	2.86076	0.679285	1.20717	1.03811	1.08223	1.27513	2.33601	0.927909	0.591702	0.908233	0.9852	1.05432	1.47173	0.527893	0.591906	0.99417	1.45461	1.04984	1.47273	0.401194	1.40241	0.771627	3.10837	1.45844	0.674416	0.992138	1.07888	0.52258	0.907429	0.51955	0.9078	0.994132	3.13829	2.6264	1.18913	0.815958	0.851855	0.966804	5.10415	0.884949	3.30754	0.54052	1.63164	0.686611	1.59905	1.26925	0.679232	0.813159
1001	0.787954	0.625391	0.599304	0.820295	0.92524	3.56741	0.49201	0.602142	0.718732	0.956254	0.860064	0.7562	1.10323	0.900442	0.730124	1.26626	1.05221	1.69795	1.05034	0.700608	1.34064	3.20965	0.669332	0.641717	0.991641	1.37436	1.13731	3.1631	2.31684	2.13424	0.927509	1.22267	0.547351	0.667227	0.813278	3.08485	0.662022	0.658776	0.683419	1.03039	2.30118	0.577827	0.538002	1.52038	0.915261	0.823773	0.889998	0.594122	1.6533
1002	1.43691	1.36916	0.900592	1.26911	1.10662	0.814978	1.1743	0.569662	0.719311	0.931004	0.667849	0.803441	1.00526	1.20392	1.21547	0.880513	1.14696	1.08493	0.787951	1.10488	0.694637	0.567469	0.966193	0.696172	0.916776	0.806097	0.705836	0.870999	0.897764	0.647744	1.08919	1.01816	0.861341	1.46673	1.12211	1.33421	1.23504	1.04134	1.42286	1.16452	1.06137	1.68845	1.22764	1.27179	0.904811	1.31776	1.74477	1.18616	0.95521
1004	0.761064	0.829137	0.637916	0.665429	0.981331	0.939915	0.766226	1.27556	1.5863	3.39039	1.42682	0.782712	0.786921	0.863255	0.572956	0.449561	1.14351	0.868402	1.32178	1.21651	0.522143	1.41062	0.483588	0.903627	1.93882	2.56628	1.06244	1.20729	1.13856	0.927689	1.37865	1.08428	1.12696	0.991475	1.23498	1.04237	1.12718	1.01746	1.33852	1.45071	0.758327	0.523123	0.891708	1.62605	1.12175	2.81892	0.613562	2.5892	0.772715
1021	0.705452	0.862302	0.878671	1.11553	0.972516	0.907228	0.858284	0.492887	0.995482	0.630932	0.992931	1.02799	1.30054	0.914435	0.939293	0.938812	0.858803	0.812953	0.843234	0.939799	1.16543	0.854365	1.11325	0.681501	1.13108	0.904972	0.958499	0.84794	0.938242	0.847628	1.03948	0.625417	0.718124	0.720292	0.939576	0.806946	0.909138	0.920295	1.05446	0.743108	1.56976	0.903211	1.13959	0.792907	1.17029	1.08335	0.93892	0.927676	1.00288
1022	0.998825	0.942813	0.359149	0.278529	0.943713	0.935568	1.59863		1.09981	0.995961	0.811516	0.686624	1.69255	2.16798	0.743672	1.04162	0.954522	0.716736	0.23915	0.448392	0.833854	1.38018	0.635108	0.241206	0.840215	0.780633	0.5877	1.27277	0.776937	2.14185	1.25657	1.08427	1.27435	1.08681	0.516033	2.82623	2.46318	0.937625	1.5804	0.988013	0.569765	1.28732	0.706042	1.05973	1.68129	2.65724	1.63089	1.45616	0.635935
1023	0.377825	2.51806	2.45649	0.79513	0.842429	0.979661	0.974006	1.82042	0.838562	0.666351	0.999335	0.868065	0.95262	0.762179	1.453	1.30545	0.666376	0.47384	0.502612	0.720952	0.725914	0.827966	0.471607	0.578852	1.02398	1.08351	0.833445	1.74876	1.55596	2.24625	1.52135	1.50342	0.370991	2.40943	1.365	1.30044	0.587182	0.608076	1.17652	0.961335	0.536239	0.83476	1.16607	1.20677	0.693337	1.15552	1.34171	1.36124	1.24978
1024	0.996134	0.844338	0.615889	0.719236	1.07672	0.905619	0.601703	0.550358	1.20199	0.973008	0.676654	1.12857	0.775657	1.03346	0.777423	0.474037	0.973648	0.983939	0.640405	0.828758	0.909534	0.954609	0.819055	0.727039	1.30761	1.18612	0.712986	1.00645	0.699379	0.849757	1.13627	0.877009	1.03638	1.12085	1.22275	1.10443	0.884606	1.14248	1.04297	1.61016	1.05005	1.10066	0.714405	1.31549	0.530035	0.879365	2.92386	1.00715	0.929123
1025	0.775478	0.265864	2.61157	1.20332	0.65373	0.881449	2.9478	6.53738	2.07753	0.664734	0.877025	1.04561	0.866201	0.623122	0.883052	1.3575	0.623358	0.855172	0.392502	1.39547	0.883083	0.336437	3.18701	5.2984	2.4648	0.534922	2.65446	1.00967	4.69378	1.46651	4.959	1.15073	0.405637	0.506203	1.2799	1.06065	1.42253	0.670444	0.588345	1.87682	0.636214	0.770967	1.11795	1.65938	0.57516	0.741039	1.36888	1.08591	0.702438
1026	0.91716	1.43683	0.893706	2.01308	0.806016	1.46117	1.10239	0.290379	0.955524	1.31652	1.27727	1.26405	0.936771	1.24854	0.590135	0.96168	1.98153	1.59625	0.688781	2.38973	0.688183	1.39312	1.40073	1.44194	1.16685	1.13411	1.28769	1.40153	1.05482	0.735416	1.3755	1.02698	0.373765	0.572646	0.527611	0.82755	0.763393	0.774116	1.4332	0.389876	0.87821	1.41124	1.60689	0.837064	0.769677	1.68831	0.742453	1.00041	0.752127
1052	1.38591	1.37053	0.938724	1.88102	1.17235	1.08724	1.98932	0.974689	0.901586	1.05132	1.12777	1.16322	0.999335	1.82167	1.52196	0.998705	1.74156	1.37926	1.06899	1.95727	0.875218	0.849882	1.09348	1.04973	1.30822	0.840014	1.09226	1.00067	0.596971	0.620448	1.32938	0.96513	0.962685	1.56997	1.54423	1.23756	1.29992	1.08518	1.39001	1.05152	1.07491	2.2716	1.1734	1.18863	1.2478	1.35511	2.16083	1.05411	1.01107
1053	0.64438	0.714143	0.810009	0.626778	1.19351	1.61754	0.61634	0.845347	1.149	1.37973	0.893078	0.942152	0.976214	1.28056	0.877274	2.0105	0.903783	0.882786	0.83301	0.755602	1.10482	1.36496	0.790605	1.06076	1.37278	0.895008	0.953957	0.728673	0.965485	1.0694	0.887227	2.08761	1.38026	0.819398	0.73561	1.2949	1.5074	1.14358	0.930826	0.868002	0.736238	0.840445	0.568576	1.00066	1.08132	1.45194	1.02585	2.49071	0.970561
1082	0.89595	0.706602	0.576446	0.815004	0.77637	0.880589	0.72286	0.403008	1.30687	1.08175	0.648463	0.624558	0.762076	1.06035	1.08986	1.06551	0.847867	1.04075	1.07154	0.712	0.676589	0.778207	0.934452	0.554261	1.25482	1.19047	0.827759	0.817678	0.855254	1.11867	1.85756	1.2397	0.679587	0.683829	0.760999	1.27794	0.91332	0.806245	0.79011	0.796346	1.13199	0.991935	1.16142	0.697501	1.19756	0.930038	0.755532	1.14663	0.868994
1083	0.713294	1.10583	0.821992	1.33218	0.924312	0.925582	0.879317	0.714218	1.08577	0.637372	1.335	0.879406	0.898223	0.345852	0.509992	1.59356	0.988091	1.20404	0.754401	1.20776	1.06634	0.882893	1.00785	0.889679	0.859474	0.544677	1.13787	1.14826	0.989191	0.956497	1.08432	1.63175	1.38096	0.831309	1.21296	1.56555	1.08312	0.778509	1.28686	0.761072	1.29398	1.04292	1.11608	0.582231	0.807037	0.490646	0.675297	0.727311	1.19573
1084	0.731205	0.93497	0.635576	0.775205	0.791355	1.02951	0.693925	0.616009	1.18798	0.931536	0.771637	0.670138	0.772705	1.00663	0.873104	1.23728	0.795679	0.948459	0.931536	0.815311	0.747668	0.771906	0.926109	0.691733	1.17365	1.0851	0.857224	0.922302	0.794789	1.12318	1.05042	1.13951	0.938938	0.738555	0.975553	0.901953	0.952531	0.924429	0.869796	1.14846	0.964617	0.92818	0.90975	0.899448	1.01141	1.10583	0.87887	1.01562	1.08062
1087	0.622767	3.20341	0.466061	1.08531	1.84012	2.31195	0.934561	2.00842	1.11072	0.826382	1.55039	0.815119	1.01476	1.40505	0.552161	0.720293	0.999628	1.29539	1.07555	1.03601	1.02163	1.00957	0.766415	1.8691	1.30588	0.709696	1.99068	1.23586	0.246655	0.785226	1.01626	0.857187	0.968072	2.01327	1.71811	0.809515	1.05765	0.506207	0.895872	2.04419	0.708687	1.69863	0.592974	0.953044	0.939959	1.12188	1.05638	0.713059	0.78321
1090	0.878357	1.1193	1.80117	0.806751	1.26584	0.352054	0.922174	0.40145	0.505094	0.620115	0.781523	1.18348	0.645632	1.02138	1.18375	0.680206	1.04709	2.01767	3.00849	1.19357	2.01646	0.48523	1.37976	1.01048	0.762422	0.94567	1.03797	1.00778	1.17214	0.588282	1.16332	0.999812	0.601395	0.66008	1.21355	0.581724	1.0936	1.16545	0.563748	0.630304	0.843395	1.32587	1.27128	0.89409	1.09134	1.00989	1.61106	1.03394	0.903928
1094	0.887485	1.1586	0.873379	0.878789	1.14396	0.765582	0.744234	0.903894	0.895375	0.969818	1.07524	0.869681	1.27447	0.645794	0.749192	0.730295	0.96092	0.93886	0.935096	1.03784	0.8698	0.778217	0.991723	1.00478	1.1298	0.887112	1.1324	0.950712	1.10323	0.664664	0.718503	0.703132	1.10023	0.961641	0.960744	1.04771	0.978592	1.09802	1.09809	1.26134	0.815689	1.19445	0.962998	0.784145	1.09986	0.918975	0.790082	0.923625	1.01132
1102	0.652262	0.920898	0.661403	0.591438	0.664926	1.36059	0.868876	0.508803	1.11925	0.806595	0.961678	0.640015	1.03318	1.3504	0.721568	0.992249	0.726429	0.924365	0.470959	0.567928	0.735633	0.598209	0.845281	0.398695	1.09176	1.0529	0.810041	0.642739	0.763799	1.72571	0.834478	0.685741	0.742984	0.591821	0.788653	1.75081	0.636315	1.1199	1.06111	1.39664	0.939661	1.16651	1.13429	0.923898	1.32822	0.964052	0.846017	1.11245	0.859155
1105	1.15227	0.983488	1.01745	0.989834	0.883474	0.984268	0.84687	0.962581	1.04929	1.16466	0.747052	0.865613	1.28892	1.04129	1.0426	0.515184	1.18041	0.954855	1.01721	0.958427	0.832265	0.940621	0.854917	0.891021	1.11083	1.37779	0.858019	1.079	1.16496	1.0884	0.927639	0.60583	0.883786	1.21291	1.20086	0.623534	0.996248	0.980307	0.894653	1.1967	1.17374	1.12354	1.34762	0.717799	0.861433	1.13967	0.993203	0.930732	1.28678
1110	0.794992	1.01459	0.913706	0.752696	1.06576	0.820584	0.908849	0.748879	1.14175	0.883032	0.970842	0.751724	0.951236	0.998776	0.983561	1.44905	1.02215	1.06178	1.00793	0.851838	1.00873	0.722906	0.941347	0.80209	1.20208	1.00739	0.9479	0.893431	0.933045	0.902209	1.05085	1.41424	1.07785	0.874127	0.998273	0.990487	1.079	1.08787	1.18053	1.27922	0.94351	0.800905	0.895499	0.935249	0.861029	1.11186	0.862994	1.17755	1.0323
1111	0.939983	1.18437	0.815737	0.993014	1.31459	0.911401	1.31642	0.54216	1.55396	1.36361	1.01702	1.04786	0.418339	1.28846	1.04349	0.696866	0.729646	2.48235	0.927819	0.856537	1.25839	0.622653	0.94876	0.525283	1.2238	0.984932	0.835267	1.12271	0.496642	2.50517	0.667985	0.549362	0.860075	0.846863	1.27354	2.03734	1.20754	0.82021	0.742817	1.51102	0.830845	1.13172	1.46037	0.908752	0.836207	1.20097	1.27911	1.37487	0.866317
1113	0.933485	1.21668	1.16935	1.0257	0.816061	0.665796	0.95838	0.704245	0.865381	0.935318	0.74672	0.597921	0.609538	0.858798	1.07197	1.25452	0.742901	1.07942	1.40813	0.832103	1.11624	0.794607	1.08759	0.670373	1.86891	1.09711	0.84381	1.02784	1.00562	1.06428	1.44356	1.48848	0.692637	0.832299	0.767467	1.09275	0.53618	0.689277	0.919367	1.3028	0.70023	0.879955	1.02606	0.750754	0.588129	0.893518	0.907894	1.19131	1.71397
1114	0.731797	1.94801	0.712183	0.693352	2.84284	1.19544	1.6327	0.746505	1.54552	0.882279	0.525603	0.966266	0.888817	1.53936	0.648741	1.35035	0.602061	1.77687	0.863302	0.892549	1.84984	0.675428	1.05179	0.617833	1.37774	0.782655	0.71568	1.10277	0.697393	1.1915	0.628404	1.71485	1.16223	1.1912	2.40135	1.46916	0.414722	0.632913	1.72714	1.28499	0.53991	1.22283	0.677837	1.08274	0.731255	0.559924	0.796689	1.26331	0.547096
1124	0.937543	1.1821	1.12061	0.889076	1.15893	0.85774	0.799143	1.12502	0.945238	0.714127	0.993788	0.787002	0.89669	0.878931	0.665041	0.910394	0.754721	1.03693	1.18244	0.821421	1.00057	0.8654	0.94262	1.0177	0.877941	0.789176	0.952197	0.976105	0.846761	0.917038	0.718619	0.986049	0.943797	0.857729	1.34683	1.12322	0.988543	0.80636	1.12213	1.56062	1.10548	1.0565	0.983083	0.889807	0.951928	1.02848	1.01991	1.13315	0.975658
1125	0.568508	0.859268					0.562795		1.00293		1.14715		1.06487	0.97586			0.862369		0.90055			1.6804	0.764649		0.909386	1.00303	0.962213	0.898107		0.665803		0.707956	0.882187		1.10114	1.27825		0.862921	1.36203	1.15679	0.878109		0.60841	1.01663		1.06609	0.791073	0.594465	1.00763
1128	0.826427	1.1535	0.691888	0.935472	1.70196	1.42883	0.973363	0.870473	1.19059	0.794617	0.749904	1.02557	1.40598	1.3451	1.01821	0.41063	0.862313	1.07443	0.432088	1.00749	0.752492	1.30985	0.482167	0.603994	0.817874	0.96756	0.747479	0.760321	0.815062	1.14244	1.45555	1.3101	1.32326	1.46101	1.97249	1.48555	0.775692	0.75763	1.51327	1.50404	1.03517	1.55723	1.46287	1.07568	1.16687	1.60736	0.577181	1.13685	0.655536
1134	1.06468	1.24354	0.528264	0.563422	1.02054	0.765548	0.614741	0.614484	1.16285	1.12	0.720928	0.596438	0.891497	1.265	1.37104	0.99772	1.22815	0.905315	0.741634	0.717221	0.96702	0.543301	0.604826	0.682622	1.0707	1.1808	0.733209	0.861315	0.758602	0.882458	1.02153	1.05427	0.980309	1.08361	0.573656	0.9779	1.31221	1.31711	1.05773	1.0482	0.795524	0.716922	0.673075	1.16516	0.818246	1.34801	0.711207	0.756168	1.08411
1135	0.103164	0.705309	0.234706	0.112848	1.15019	1.55712	0.21838	0.375114	0.263267	4.13699	0.336758	0.473532	0.401612	2.06224	0.290481	0.443313	1.69621	0.165405	1.7452	0.322733	1.08295	2.7087	0.214594	1.33027	0.637838	1.28889	0.721627	0.230795	0.35248	1.48991	0.934593	0.518301	0.126071	0.255976	1.25963	0.127755	3.11829	1.40723	3.42759	0.50321	3.3099	1.27192	1.94859	0.299246	7.65634	2.26954	4.3129	1.12905	0.953068
1136	1.12119	0.869709	0.915596	0.674859	0.985374	1.09778	1.07666	0.829803	0.762682	0.127413	0.730105	0.987419	0.509518	1.08249	0.767891	0.70577	0.756453	1.03683	0.995333	0.499787	0.533246	0.495318	0.764074	0.824547	0.861539	0.819744	1.08602	0.804678	0.433451	0.425113	0.380805	1.3512	1.03978	0.734319	1.34368	0.666547	1.10129	1.34215	0.887541	0.636432	1.13778	1.04657	0.985116	0.815974	1.14465	1.29371	1.18064	1.22987	0.411907
1137	0.466591	1.12707	0.592309	1.13426	1.50585	0.699849	1.24235	1.48144	1.02241	0.725006	1.56398	1.14461	1.33234	1.67344	0.560954	0.634079	0.921131	0.995815	1.41097	1.18747	0.699033	0.788333	0.694729	1.51927	1.83812	1.09042	1.45533	0.777758	0.282077	1.15121	0.745923	0.835844	1.19376	1.00265	1.44847	1.42817	1.11872	0.562484	1.19997	1.43446	0.989548	1.23176	0.829228	1.04977	0.921523	1.22904	0.767794	1.45341	0.675097
1140	0.896816	1.13709	1.56132	1.13601	0.823892	0.767278	0.921608	0.98472	0.782829	0.21218	1.25373	0.854314	1.61523	0.552511	0.446394	0.962174	0.690209	1.16365	1.34044	1.09883	1.1548	0.67778	0.941424	0.946515	1.65365	0.469231	1.24499	0.797206	1.3569	0.638584	1.37815	0.704123	1.16356	0.846612	1.02119	1.1986	0.461265	0.799162	1.28267	0.874352	1.51501	1.05757	0.855726	1.18679	1.11566	0.525839	0.727738	0.431709	1.06632
1143	0.72341	1.00384	0.985263	0.809309	1.04635	0.970094	0.650268	0.574129	0.681622	0.577733	0.742342	0.798813	0.613077	0.830447	1.15516	0.591475	0.717789	1.08701	1.58922	0.580335	0.620648	1.4217	0.572622	0.666735	0.73168	0.861617	0.943585	0.713791	1.0273	0.46318	0.887034	1.46825	0.824219	0.65174	1.20234	1.76468	1.2417	0.777099	0.799563	0.632068	0.763872	0.989687	0.75384	0.771153	1.35961	0.949373	1.43103	0.784331	0.403081
1162	0.774594	0.911124	1.02606	1.18398	0.896285	1.69599	1.51576	0.449367	1.00034	1.13938	1.47945	1.45751	0.979256	1.05734	0.795725	0.810576	1.37394	0.993388	0.791222	1.48628	0.839371	1.54748	1.76421	1.15715	1.03359	0.877507	1.32068	1.35405	1.04698	0.988647	0.896266	0.763543	1.07122	0.708183	0.764606	0.835606	0.938578	0.991254	1.11763	1.15718	0.847742	1.26554	0.818715	0.92272	1.65307	1.81094	0.713815	1.54276	1.01698
1215	1.24493	1.89754	0.617975	1.13031	0.861306	1.24179	0.561637	0.777689	0.655463	1.40125	0.449947	1.01049	0.55064	0.91282	1.06681	0.890479	1.59513	1.78617		1.45463	0.861399	1.00422	0.807136	1.28937	1.32164	1.40698	0.720143	1.11705	1.27334	0.759872		0.986034	0.827094	1.27746		1.03225	1.1327	0.663671	0.76489	0.988116	1.16704	0.744752	0.948486	1.39242	0.280678	1.45893	0.936642	0.94172	1.25937
1221	0.987205	0.596476	0.49055	1.30264	2.57988	1.92203	0.786358	1.50728	1.24597	0.85924	1.28082	0.87035	1.05858	0.461209	0.769364	0.533389	0.627654	0.8989	1.05314	2.33723	0.91476	1.5626	0.641413	0.582224	1.14706	0.966944	1.65569	0.906064	1.12985	0.776152	1.40322	1.16452	1.77214	1.84173	1.83784	1.37007	0.503159	0.568173	0.947033	0.470871	0.582411	1.19258	2.53886	0.836132	1.47299	1.31568	0.680869	0.606916	1.59381
1224	0.632622	0.473529	0.64959	1.08978	1.18531	1.00984	0.642289	0.177422	1.89749	0.97312	1.00059	1.58024	1.82821	0.899682	0.659392	1.18694	1.07833	0.896159	1.2064	0.860861	1.69454	1.416	1.20968	0.564552	1.59526	1.61736	1.12991	1.16148	1.14155	2.15307	0.802348	0.61038	0.348556	0.255449	0.753778	0.892964	0.668845	0.707542	0.68408	0.520824	1.35147	0.696326	1.2362	0.717995	0.805034	0.963533	0.63147	0.846368	0.733497
1231	0.574818	3.65482	1.03186	1.57782	3.10023	0.55755	1.78281	4.27385	1.51165	0.82225	2.19644	1.07087	1.00383	1.71486	0.479806	0.300577	1.00194	1.30845	1.86582	3.8096	0.762661	0.631142	0.429255	4.58052	3.85157	1.29693	3.12229	0.774396	0.592208	0.605923	0.652507	1.04695	1.49963	4.64175	2.42024	1.10701	1.11388	0.855533	1.58103	1.95823	0.702239	0.837882	0.732701	1.4969	0.527527	1.13442	0.57663	0.778433	0.646752
1235	0.920602	0.934541	1.11608	1.02876	0.794124	1.58915	0.702882	0.673155	0.737883	0.763833	0.775158	1.76263	0.945085	0.774927	0.996863	1.0506	1.04703	0.984578	0.859916	0.995783	1.01473	0.948341	0.711669	0.614119	1.09233	1.07613	0.814782	0.789746	0.99919	0.908831	2.04038	0.760796	0.583176	1.07089	1.81641	2.46614	0.877638	0.806123	0.891754	0.94153	1.02324	0.788038	1.02938	0.904545	1.17415	2.08261	0.873637	0.805762	1.92295
1239	1.11395	1.34223	0.955868	1.27895	1.03271	0.796102	0.888567	0.908364	0.800702	0.723049	0.973682	0.962621	1.10556	0.986511	0.701745	0.694927	1.14356	1.31091	1.06102	1.31243	0.703778	0.719888	0.839241	1.03968	1.51355	1.29416	1.27465	0.792666	0.771373	0.712747	0.659935	1.26709	0.827912	1.41638	1.32066	0.771307	1.52081	0.959325	0.976845	0.858674	0.912333	1.1752	1.03816	1.17165	0.913687	0.998125	1.38849	0.919623	0.626997
1242	0.890758	1.00792	0.787431	0.610299	1.05928	1.00192	0.974074	0.97722	1.05927	1.00025	0.882287	0.704165	0.806587	1.06876	1.03819	1.10922	0.830283	0.961517	0.79528	0.566981	0.926603	0.658735	0.959853	0.743355	0.784416	0.907176	0.845829	0.864575	0.703147	0.907864	0.856566	0.789773	1.08964	0.907663	0.887371	1.15302	1.0468	1.17172	0.922514	1.26571	0.997432	0.978264	1.02547	1.04759	0.929838	1.05522	1.05571	1.21125	0.971941
1254	0.445924	1.63185	0.571387	0.520504	0.70193	0.695811	1.85304	1.22515	1.02053	0.838536	1.72379	0.438312	0.666533	1.31611	0.581276	0.400984	0.674004	0.823347	0.913749	1.73032	0.802059	0.908102	1.11535	2.75141	1.12239	0.740544	2.1378	1.27385	0.533858	0.479609	0.416279	0.59704	0.706478	2.22119	1.59428	0.828009	0.9162	0.520805	1.00215	5.13837	0.520574	1.60035	0.627825	1.80656	1.07502	1.50439	0.670025	0.939737	1.11002
1256	1.00829	0.826873	0.702504	0.891279	0.932199	1.16773	1.40172	0.750185	1.46249	1.1593	1.06594	0.83839	1.26718	1.47696	0.982367	1.17437	0.945048	0.912115	0.796192	0.659551	0.977276	0.779846	1.22466	0.707913	0.831938	1.07371	0.876016	1.01357	1.12699	1.32195	1.01216	0.884783	0.759477	0.900718	0.939392	1.34393	0.939308	1.06713	1.10262	1.24734	1.08661	1.04529	1.27226	0.78066	0.981254	1.16623	0.975238	1.51333	0.896608
1258	0.690572	0.741329			0.878639		1.34313		1.01777	0.541504	0.805359	0.696515	1.02206	1.18747	0.896454	1.1186	0.997247	1.01683	0.866119		0.625993	0.461315	0.68435						1.15355	0.84748		0.871681	0.703995	1.06653	0.863382	1.28912	1.28901	1.36346	1.39833	0.896083		0.981229	0.954154	1.1427		1.13608	1.34377	1.01263	0.797894
1268	0.913066	1.08799	0.542775	0.657955	0.923308	1.07134	0.611146	0.437999	1.16767	1.03251	0.563458	0.757536	0.973732	1.41621	1.00219	0.557649	0.796247	1.43035	0.754811	0.654131	0.664573	0.793645	0.652141	0.420503	1.58884	1.30081	0.706127	0.817048	1.00888	1.96691	1.34953	0.879911	0.697974	0.863047	0.646013	1.29125	0.839483	1.03589	0.960332	0.899179	0.940191	0.92371	1.21192	0.770102	1.07131	0.953659	0.826958	1.07646	0.842805
1342	1.10146	0.993764	0.972758	1.15794	1.8044	0.816937	1.19773	0.838679	0.930167	0.666459	1.1401	0.987148	1.06924	0.842681	0.774729	0.861292	0.945373	0.745329	0.576603	1.31152	1.24348	0.592038	0.919758	0.657112	0.889703	0.65022	0.793288	1.12756	0.871287	1.0613	0.736094	1.23321	1.23674	1.46593	1.1553	1.1773	0.953996	0.836422	1.06954	1.16665	1.74008	0.987782	0.928708	0.839164	0.905904	0.745293	1.00045	0.973886	1.1487
1442	0.831652	1.01766	0.441568	0.73111	1.28307	1.22385	0.984868	0.636486	1.21454	0.936356	0.678084	0.68227	1.47274	1.09724	0.917053	0.793121	0.793738	0.740692	0.720734	0.612973	0.534183	0.909921	1.04721	0.454289	0.868183	1.39332	0.889011	0.69892	0.944264	1.07014	0.752106	0.874936	0.977573	1.3596	1.2135	1.51522	1.23042	1.26184	1.18126	0.983826	0.662325	0.972168	0.712479	1.10315	1.02753	0.96502	0.671963	1.12103	0.754042
1488		0.714773	0.813265	0.680974			1.43341		1.40157	0.969573	1.35332	1.44713	1.02921	1.08561		0.681337			1.21021		0.660612			0.82589	1.58434		1.19355	1.14407	0.705405	0.835711	0.764076	0.636102	0.871021		0.877744	1	1.10342	0.921548	1.18484	0.94926		1.07802		1.06344	0.744066	1.05619	0.621811	1.77601	0.725971
1489	0.757726	0.812543	0.537259	1.48569	1.09364	0.715966	0.918102	0.972168	0.682263	0.877759	0.960101	0.988973	1.03249	1.11923	0.662324	0.599795	1.22964	0.867944	1.1277	1.0446	0.504654	0.892144	0.718284	0.787715	1.80124	1.58407	1.30793	0.918362	0.547416	1.23967	0.800493	1.05667	0.954933	1.21301	1.28813	1.0967	1.1133	0.546966	1.09116	1.00443	1.00615	1.0703	0.870654	1.06396	0.913764	1.26561	0.802661	1.32366	1.05782
1518	1.30009	1.04792	0.840444	0.888467	1.3682	1.25944	1.21753	0.867685	0.99014	1.24302	0.732018	0.970102	1.76899	1.21434	1.24116	0.605627	0.998331	1.10637	0.761342	0.767394	0.814715	1.28481	0.85632	0.77484	0.97185	1.22719	0.715782	0.996993	1.09469	0.902051	0.957971	0.725706	1.19281	1.44504	0.975682	1.15061	1.1952	1.22658	1.20311	1.13463	0.992104	1.56315	1.46401	0.990222	0.948896	1.09734	1.23697	1.1517	1.00167
1526	1.36447	0.822382	0.80818	1.17847	0.480754	1.66056	0.625006	0.304175	1.00045	1.90686	0.922818	0.742481	0.993298	1.2942	2.83383	0.86221	1.00054	0.971398	0.485677	0.604697	0.329601	1.31149	0.999803	0.746174	0.990292	2.54659	1.20049	1.16865	0.82993	1.60245	1.38372	0.836146	1.41299	0.751502	0.530115	0.425073	1.01127	1.28846	0.636269	1.56208	0.714729	1.40261	2.35812	1.16523	0.916383	1.56769	1.0589	0.898257	2.08814
1528	0.908158	1.0323	0.872178	1.27834	0.763081	1.39289	0.256032	0.723872	1.49197	2.51216	0.677541	0.980857	0.737652	1.52712	1.63085		1.01068	0.446035	0.96402	0.388055	1.16567	1.18464	1.04571	0.948967	0.723859	2.21035	1.12722	1.13185	0.744687	1.2045	1.52381	0.363205	0.848576	0.687136	0.795588	0.496146	0.376633	1.28274	0.343252	0.925354	0.674386	0.453986	1.64288	1.09454	1.13359	1.5437	0.703396	0.850389	3.02367
1537	0.938912	0.990529	1.09613	1.05491	0.954416	1.07846	0.922868	0.98403	1.00051	1.25067	0.83531	0.849068	0.959924	1.02051	1.1924	0.557163	0.909692	0.96148	0.982668	0.855654	1.12257	1.00054	0.951318	1.05436	1.11236	1.15702	1.01812	0.990738	0.888609	1.13429	1.19159	0.635617	0.903717	0.999428	0.938546	0.837606	0.857444	1.00232	0.897356	1.141	1.01338	0.979082	1.18636	0.825405	1.01405	1.1064	0.932363	0.827283	1.27899
1538	1.09867	1.18366	0.937777	0.995038	1.19494	0.898274	1.08648	0.825897	0.819032	1.057	0.879293	1.20548	1.51162	1.07161	0.935492	0.828054	1.01593	1.07332	0.789567	0.894346	0.976834	0.94	0.881377	0.999625	0.590971	0.718362	0.68515	0.963056	1.21694	0.789235	0.733813	0.987605	1.21613	1.19983	1.06592	1.12422	1.42298	1.00038	1.32131	1.37089	0.821657	1.71462	0.903815	1.08286	1.02893	1.51106	1.11321	1.15636	0.865082
1539	1.17229	1.07036	0.99451	0.757277	0.77484	1.06386	0.770271	0.759014	0.839368	1.22127	0.778947	0.876016	1.0505	0.88553	0.980879	0.839455	1.04697	1.32458	0.810273	0.692262	0.748375	1.45506	0.90294	0.853225	0.797965	1.48763	0.920357	1.22042	1.08361	0.933701	1.25907	0.775741	0.805934	1.03628	1.03245	0.667448	0.87093	1.09783	0.831593	1.49209	0.793424	1.16914	1.05502	1.20731	0.822856	1.27768	1.15902	0.877967	1.39336
1547	1.29969	1.2831	0.541595	0.797387	1.33196	0.918014	0.685544	0.762575	0.856085	1.21541	0.565198	0.937371	1.82185	1.12558	1.02563	0.587468	1.00837	1.28889	0.547485	0.849997	0.677532	1.41999	0.599492	0.831653	0.803841	1.05428	0.721417	0.90927	1.29491	0.923178	1.14393	0.959681	1.16753	1.67894	1.14031	0.884304	0.984868	1.30938	1.4345	1.17872	0.738723	1.59065	1.33282	0.978131	0.649671	1.35389	1.09441	1.10668	1.11598
1628	1.02776	1.5884	1.33121	0.998359	2.06854	1.83855	2.50746	0.277227	2.48274	4.5191	0.739691		0.239017	0.668741	1.36086		0.624002	3.31776	0.351929	0.703677	0.578928	1.20494	0.856432	0.346443	0.411313	1.57211	1.37017	0.958263	0.965578	0.618789	1.05784	0.625568	0.764944	0.41281	0.320219	0.869307	1.52885	0.840069	0.309042	0.719685	2.61066	1.1665	1.14544	0.278149	2.91049	3.11098	5.9146	2.19853	2.7943
1629	1.30918	2.61952	2.68155	1.32	1.69485	2.36042	2.9305	0.288145	2.55812	9.01271	0.464776	0.259438	0.313304	2.38114	1.16492		0.286366	4.99951	0.577868	0.547414	0.316484	2.38433	0.709679	0.35307	0.274256	2.87707	1.67291	0.485639	0.99997	0.48591	0.454105		1.04828	0.662435	0.285021	0.315904	2.56992	0.438812	0.320774	1.12617	1.81486	2.79377			1.77135	4.38442	6.66403	1.61633	0.998562
1648	0.716068	1.8808	3.58664	1.84119	1.04197	1.8913	2.50549	0.150473	1.71493	14.0316	1.30209	0.389059	0.313277	1.49767	0.796844	12.842	0.456917	4.06763	0.402356	0.711395	0.136273	1.3796	0.66077	0.22104	0.185155	4.1813	1.18965	0.560373	1.10811	0.569292	0.500941	0.203018	1.10731	0.343355	0.270962	0.327525	0.856541	0.482564	0.218417	1.07604	1.07382	7.75978	1.59333	0.893648	0.804917	3.42412	4.68531	2.3089	0.961628
1869	0.733041	0.70443	0.630698	1	1.8311	1.18657	3.09648	0.258991	0.575861	2.52575	0.804324	0.457139	0.296198	1.68422	4.82073	257.15	1.35651	0.582718	1.68882	0.334291	2.61772	0.645235	2.65686	0.208896	1.19713	0.943404	1.10703	0.738156	1.20164	0.54379	1.05051	14.9131	1.31031	1.04806	0.429498	2.39697	0.533461	1.23286	0.578701	1.46917	1.52342	1.34405	0.854769	1.28864	0.716036	0.63762	0.710114	2.10767	1.25235
2029	1.52559	1.74845	0.722979	2.73324	1.84141	1.30869	1.58587	0.767296	1.23235	1.61386	0.454217	0.490334	0.718957	1.30975	1.26708	3.85669	0.87852	1.09063	0.767541	0.394609	0.92659	0.523373	1.11605	0.839193	0.853569	0.421208	0.697865	1.25015	1.19407	0.807536	0.963361	1.10602	0.642639	1.28244	0.661501	2.47121	2.19945	0.860167	0.617091	2.14329	1.22202	1.65837	1.43039	0.564644	0.723507	1.2514	1.93187	0.934736	1.17909
2050	0.780199	3.61839	0.806576	0.491687	1.95901	3.78434	1.05079	2.08327	1.13704	0.763543	1.20206	0.834043	1.39309	1.42399	0.342539	0.318813	0.946722	1.70314	1.0955	1.11064	0.417349	1.2405	0.513842	2.80502	1.12522	1.32222	1.10172	0.81547	0.779163	0.424271	0.564236	0.735746	0.766181	4.33779	1.47236	0.545481	0.927928	0.685652	1.03708	6.41971	0.471824	1.3172	0.720241	4.85388	0.43524	1.62364	1.17976	0.869387	0.649663
2051	0.950306	1.77361	1.52142	0.677379	1.84095	1.11057	1.1272	1.10194	0.923183	0.537863	1.26446	2.539	0.635581	1.13455	1.46619	0.889813	1.55811	1.22233	1.26565	1.86273	0.99264	0.717408	0.733413	0.685416	1.0232	0.521077	1.11686	1.44346	0.779688	0.599608	7.18047	1.65868	0.645986	1.47287	0.918281	0.958456	1.00194	1.2508	0.802338	2.96391	0.935379	0.812309	0.891482	0.69833	1.04696	1.03093	1.34591	1.0364	0.632987
2054	0.969827	2.01981	1.5821	0.492182	1.33317	0.714823	0.747319	0.776045	0.289834	0.46073	6.77759	5.63252	0.862412	1.30821	2.95269	0.683712	1.63548	1.57199	1.46917	0.7592	0.987072	0.75319	0.550074	0.569714	0.437141	0.999517	5.60152	3.11016	0.585689	0.90811	2.36793	1.16216	0.570922	1.22854	1.08192	1.05782	1.67145	2.39537	0.661259	1.02279	0.769747	1.04324	0.970627	0.988511	3.95091	0.77599	1.10321	1.12906	0.82304
100000007	1.10108	0.755867	0.918362	0.879367	0.692948	0.889675	0.811627	0.683458	0.877164	0.994483	0.685855	0.952852	1.02579	0.984234	1.28311	1.14789	1.16849	1.16955	1.08415	1.03329	0.627635	0.893639	0.929294	0.636757	1.3696	1.13918	0.754851	0.985146	1.08045	1.199	1.3895	1.15684	1.46452	1.01381	0.94488	0.853768	0.889568	0.959189	1.03084	1.08692	1.14002	0.913212	1.1945	0.874299	0.863317	1.09005	0.735673	0.859667	1.16924
100000008	0.252312	0.173719	0.134534	0.173653	2.22489	1.15028	0.212459	7.39169	1.75289	0.116577	1.21938	0.253822	2.97579	0.318435	10.7358	0.106092	0.152377	0.639116	1.98796	0.132556	2.7624	5.39977	0.70961	0.115803	0.124319	1.96071	0.593373	0.291023	2.23391	1.00582	3.2798	2.52091	0.152826	0.183975	0.205494	19.933	1.88611	1.12704	0.61908	0.319616	4.26514	0.191588	0.178357	0.251564	8.18551	0.348915	6.71262	0.277633	0.145672
100000010	0.874295	1.01656	1.17542	0.486834	0.779079	1.95916		0.568426	0.436151		0.564858	0.713592	1.75894	1.22716	0.439943	2.15128	0.843381	2.80606	2.40938	0.181546	1.0626	1.12719		0.56312	0.223536		0.703079	0.934876	2.12763	3.1517	2.87177	2.5105	0.111213	1.0844	2.75469	0.581127	1.52906	0.221299	0.168988	0.882194	0.381608	1.6909	0.944985	1.26026	0.478964	1.26285	0.129495		0.0883023
100000011	0.731844	0.556301				1.05273	1.24996						0.580641	2.79932		6.05756		0.715617	0.423224			0.716645					0.422855	1.2305		3.4119	1.18821	5.78971	0.501128	0.604735	1.67238	0.923748	2.28428			0.455286		1.31541	3.37969	0.692182	0.653191	2.56592	1.57097	1.16646	0.422978
100000014	0.41132	0.580855	0.901894	1.47771	0.188654	1.18988	0.235539	0.285634	0.327452	0.325248	0.800868	0.481781	2.91447	1.70915	0.291968	1.68302	0.996083	1.3897	2.57594	0.152706	0.557248	0.622793	0.167066	0.428061	1.92489	0.194183	0.538949	0.555588	2.42689	3.30505	1.54838	1.44873	0.100097	0.744953	4.11407	0.684083	0.524911	0.201973	0.314183	2.4497	0.487569	1.08306	1.0042	0.561116	0.502911	4.2453	0.260459	0.379831	0.911821
100000015	0.674594	0.449777	0.31484	0.253759	0.881557	1.72078	1.76209		1.14145	1.64824	0.574997	0.785664	0.529198	1.87727	0.621111	0.180087	1.25571	0.854928	0.1839	0.373796	1.01207	2.76112	1.0398		1.18822	2.07533	0.326685	1.34614	0.581752	2.37204	1.10163	0.424787	0.616195	1.09569	0.456343	1.24531	1.41427	1.43234	0.957727	1.61684	0.256952	1.23232	0.6193	0.469224	1.0367	1.69921	0.610798	1.26318	0.859638
100000016		1.02032	0.398812	0.86089	1.71538	1.6163	0.941004	0.691161	1.71387	1.40324	0.665172	1.09128	0.727013	1.6843	1.16705			0.8796		0.636614	0.627308	0.866534	0.987737	0.730788	0.857582	0.933084	1.0271	1.64894	0.788108	0.919091	0.979192	0.782615	1.0754	1.14235			0.854485	1.24877	0.999627	1.84495	0.695019	1.11036	0.494177	0.488744	0.711709	0.881075	0.995159	1.09287	0.825136
100000036	0.725777	1.13239	0.570954	0.710502	0.835782	0.746637	0.571851	0.77042	1.2206	0.863403	0.574236	0.681284	0.871137	1.1975	0.516817	0.332265	0.924003	1.63141	0.847266	0.781167	0.716895	0.878863	0.39807	0.643878	1.41695	1.40584	0.967971	0.852256	0.77147	1.38769	1.13556	0.793773	0.791022	0.93337	1.21944	0.783382	1.04681	0.983551	0.974462	0.921651	0.749086	1.00665	0.895957	0.62574	0.822739	0.850731	0.50608	1.32515	0.742724
100000039	1.06691	0.995399	1.36717	1.28772	0.740863	1.41893	1.11574	0.684698	1.08033	0.834389	0.941809	0.870726	0.839441	1.25205	0.733455	0.774537	1.026	1.46591	0.883598	1.29301	0.643545	0.686031	1.00584	0.960151	1.68258	0.931438	0.853257	0.733076	1.0079	0.93227	1.18969	1.58006	0.803289	1.09305	1.21524	0.94245	0.739342	0.980904	1.33141	0.873684	1.06374	1.74748	1.46767	0.892746	1.20825	0.689571	1.00326	1.09983	0.807381
100000042	0.633343	0.550082	0.129573	2.03774	1.62586	2.39438	0.31814	0.241128	1.28796	1.01897	0.173	0.28959	0.581454	5.53169	1.9746	1.26672	7.18865	1.94115	2.37835	0.15018	9.93784	0.859071	1.03794	0.547092	0.498643	0.731382	4.09716	1.49188	0.544893	3.14085	1.65994	1.96413	0.40635	1.70027	1.42641	1.13619	0.775732	0.515786	0.202894	15.2724	2.42813	0.622964	0.174841	0.306719	3.41934	6.50994	1.05331	0.341302	1.37032
100000054	0.859772	0.947805	0.810883	0.582801	1.30121	1.7917	1.0002	0.710904	0.936566	1.37292	1.11675	0.673814	1.1363	0.810159	0.783975	0.808113	1.0616	1.88895	0.721443	0.690198	0.874975	1.43707	0.891554	0.499259	1.08271	0.979843	1.05355	0.89033	1.0095	1.11963	0.721171	0.970204	1.0938	1.00386	0.839661	1.25126	0.568427	0.812948	1.13794	0.967578	0.988199	1.6475	1.25893	0.789034	0.983778	0.9587	0.712887	0.959069	1.87039
100000096	1.51303	0.54171	0.49691	1.78232	1.32624	0.90917	1.22075	0.52183	0.96789	1.273	0.520385	0.612818	0.536303	1.49631	1.38207	1.44392	0.990014	0.694263	0.615668	0.577272	1.89907	0.435672	0.974552	0.450935	0.70835	0.9644	0.938294	1.71683	0.806207	2.04938	0.617222	1.51777	0.566992	0.695342	0.581643	1.40141	0.958781	0.794759	0.634328	1.35797	1.28592	2.48048	1.96885	0.535003	1.5541	2.0768	1.20982	1.51111	1.45332
100000257	0.147245	2.84459	0.578772	0.180446	0.0646944	1.19851	0.144925	1.13095	0.129961	0.193138	0.15964	0.0696367	0.289742	0.881537	0.0997936	0.166648	2.05369	0.125993	0.32502	0.148992	0.153892	0.106965	1.82856	0.29882	0.178705	0.233974	0.693898	0.681097	0.067362	0.0294435	0.111715	0.19246	0.990041	1.27859	1.05561	3.56658	1.90165	1.56031	1.20913	1.76862	1.1072	0.815116	1.32507	2.05416	1.18063	2.01963	8.12776	1.95589	1.71081
100000258			0.579287				0.592563	3.62946	1.00743				0.862314		1.22696	0.495751			1.16757		1.04907	0.728962					0.687201		0.634052	1.59889			1.36044	1.30377	2.54494	1.04575				3.82733	0.704069	0.574895			1.11751			0.831226	1.32211
100000263	0.968107	0.8683	0.521037	1.17393	1.36822	0.734149	1.13417	0.764748	0.676309	1.66656	0.592411	1.09327	0.851992	0.952457	1.11713	1.26775	0.657841	1.00119	0.499164	1.35335	0.86016	0.692033	0.782933	0.645656	0.569021	1.52943	0.504425	0.982876	0.875444	0.775689	0.692284	2.30167	0.991427	1.49298	0.687619	0.916061	0.957426	1.17419	1.34406	0.978258	0.747017	0.830181	1.09031	1.34062	0.849248	1.82272	0.682115	1.54506	0.592269
100000265	0.790746	0.633617	0.831651	0.304299	1.35193	1.08801	0.968194	0.499681	1.36695	1.25792	1.08574	0.9512	1.1367	1.24936	1.36188	0.886798	0.948365	0.812308	0.86374	0.444936	0.975063	0.862266	0.756341	0.242382	0.958169	0.914733	0.692709	0.777398	0.548923	1.35982	0.840221	0.623487	1.08801	0.886239	1.02922	1.72784	1.14572	1.49559	1.32481	1.1053	0.825665	0.950024	1.01492	0.735049	1.1266	1.46351	0.902004	1.52303	0.841168
100000269	1.00503	0.985928	0.783581	1.47038	0.655109	1.24638	0.689259	0.444569	0.745928	1.24145	0.890997	0.88747	1.127	0.687657	0.785158	0.716446	1.87574	1.38929	0.921494	1.26465	0.719859	1.29832	1.19146	0.7788	1.00617	1.46399	1.05985	1.28159	1.37502	0.803223	1.20655	0.978172	0.380611	0.748005	0.657211	0.492973	0.633989	0.80089	0.75056	0.533989	1.55167	0.831628	1.40336	0.716321	0.844937	0.896261	1.11602	0.829255	0.994967
100000276	0.875161	2.25354	0.64678	1.8714	0.507755	1.33796	1.23287	0.0914525	0.460753	1.35567	1.20756	0.92014	0.593275	1.06887	0.338786	0.928111	3.18353	2.14438	0.406162	2.78477	0.448179	0.862808	1.70247	1.48026	1.06695	1.05207	1.50966	1.03873	0.560187	0.127223	1.13042	1.51353	0.220491	0.605437	0.162342	0.685955	0.810396	0.841236	1.53792	0.135893	0.900589	1.4995	1.51778	0.807679	0.576033	2.01562	0.584248	1.02462	0.521725
100000282	0.641625	1.05663	1.39196	1.29896	0.222933	1.18456	0.910831	0.746134	0.842236	0.731567	0.895281	0.0660812	0.595314	1.28777	0.035274	0.830924	1.12363	0.57913	1.58066	0.528187	0.871509	0.167958	1.10402	0.654658	0.492669	0.85622	1.1877	1.18699		0.0674687	1.11875	1.05526	0.835261	1.06231	1.12025	1.13039	1.11008	0.822775	1.15239	2.43908	0.935027	1.58271	1.77683	0.821028	1.43813	2.10085	1.39257	2.15188	1.14678
100000285	0.67655		0.579004	0.879146		1.36242	0.988139		1.26353			0.830255	0.694582		1.05953	0.682438		0.502698		1.04294		0.732039			1.58842			0.494168		0.339951	1.05699	0.655219		0.938814	1.00511	0.567505		1.54153	0.609259			1.10855	1.42174	0.819083	0.952167	1.32758	1.59975	0.723102
100000295	1.00118	0.473671	0.474495	0.969776	0.237891	10.9316	0.644855	5.60922			0.273253	1.02975	0.249114	0.973039	0.934356		0.822315	1.86726		1.15469	1.08101	22.7592	0.923602	0.675291	2.0903		1.91982			2.62014	21.5285		0.17486	0.796377	0.736416		0.75435	2.0798	0.612221		0.482528	0.958023	0.487691		0.572749	0.395634	5.44182		0.386664
100000406	0.841048	0.984256	0.868871	0.994749	1.3519	0.993756	0.724792	0.66756	1.03109	0.799154	1.0333	0.812751	0.92714	1.12673	1.12319	1.31824	0.921946	1.21456	0.928266	0.969588	1.39569	1.06418	1.16522	0.820867	1.23321	1.16826	0.94202	0.850946	1.21151	1.16445	1.19148	1.22064	0.71436	0.838155	0.819106	0.604904	0.928343	0.885995	0.883067	1.1507	0.84481	0.635952	0.982862	0.899679	0.919563	1.24435	1.23369	1.2636	0.902901
100000409	4.54128	1.47186	0.330949	1.69582	2.044	1.88247	4.15894		0.80833	0.643041	10.2302	0.619405	1.64127	2.3747	4.07225	3.33314	1.87591	2.41605	0.454878	0.48055	3.99309	1.70257	1.41911	0.383853	2.52199	0.763721	0.814495	0.933896	1.98948	1.09655	5.08383	10.9923	0.380051	1.95249	0.295827	1.88346	0.881032	0.307652	0.900353	0.926357	1.4688	2.60948	1.60651	0.521964	0.589452	0.822477	5.47675	3.09244	1.27458
100000436	0.520529	0.577519	0.29747	2.31614		1.32972	1.21468		1.24053		0.428351			0.94644	0.849157	15.0718		1.16558				0.60484					0.735103	1.35018			0.878474						0.640038	0.480712			0.880701	3.10287	2.76026	0.598505	1.27789	1.73241	1.16887	1.78834
100000437	0.982382	1.80585	1.28058	0.110236	0.392592	0.601914	0.40697	0.475726	2.18527	1.60566	0.0421492	0.700122	0.654988	1.68282	1.23493	1.85478	1.14785	0.632512	1.96695	0.306093	0.994199	0.231223	0.221994	0.334512	2.76079	1.72512	0.0622108	1.23172	1.17503	0.0305315	1.13917	0.136337	0.080201	0.635133	1.04474	0.688913	0.893392	2.51979	0.261143	1.98232	0.805215	0.532527	1.02061	0.925247	0.51838	2.01266	0.514956	2.35483	0.100632
100000442	0.260051	2.4124	0.308053	2.79089	0.681341	0.958336	0.433167	0.22974	0.217046	1.74852	0.222348	0.153617	1.01324	4.0664	2.43724	0.676603	1.38551	0.743881	0.942158	0.414528	1.33591	0.748317	0.73729	0.165444	0.278992	2.96187	0.0647993	1.06534	2.6551	0.612805	3.92703	0.779546	0.118216	1.55721	0.388288	0.517881	0.662592	0.416841	0.815032	3.33783	5.76732	0.768822	2.02005	2.6202	0.749954	2.52077	0.986757	0.842264	1.76977
100000445	0.773752	0.840412	3.94858	0.137243	0.24343	0.553259	0.239268	0.296821	2.2733	1.94103	0.421262	0.516323	0.461401	0.909756	1.41749	1.29233	1.10303	0.69574	3.69829	1.15026	2.64809	0.294753	0.42012	0.166323	1.15885	2.23187	2.65276	1.46171	0.78459	0.0171551	0.934826	0.0936229	0.514617	0.489792	0.433474	0.235926	1.14595	1.4005	0.54414	0.993495	0.596626	0.40033	1.51951	1.44521	3.69114	2.12117	0.448602	4.41458	1.29576
100000453	0.780025	1.6733	0.885124	0.109735	0.575693	0.80375	0.52145	0.139105	2.19742	2.17818		0.731097	0.670138	1.60813	1.35418	2.15396	1.95043	0.650638	2.45008	0.204027	1.4245	0.310179	0.696476	0.185035	2.85985	1.73428	0.0802833	1.65942	1.66734		1.16508	0.183952	0.0824016	0.898135	0.931635	0.800993	1.05446	2.25187	0.209486	2.17342	1.73973	0.614123	0.876027	0.979351	0.713477	2.35218	0.684813	2.755	0.0845311
100000463	0.84794	0.770938	0.552306	0.537259	0.660167	0.916033	0.603933	0.377919	1.23215	1.68918	0.716266	0.751826	0.897991	0.808258	1.14459	0.60868	1.11711	0.997968	0.876812	0.549623	0.90457	0.908274	1.28737	0.540765	1.57628	2.35616	0.823904	1.10979	0.838407	1.05897	1.07949	0.774838	0.842539	0.618881	0.71343	0.451557	0.833793	1.52453	0.753763	1.1848	0.520905	0.534972	0.615521	0.849321	0.689462	1.09873	0.585918	1.12004	1.22357
100000467	0.945614	0.404668	0.877271	0.8267	0.853331	1.15295	1.38497	0.354727	0.816829	0.117198	0.268614	0.3623	0.753704	1.20457	1.07682	1.43417	1.19677	1.45861	1.31845	0.574011	1.25891	0.680755	0.871621	0.312307	0.639817	0.102513	0.563335	0.8971	0.544321	1.28565	1.21822	0.779783	0.389688	0.821568	1.6179	0.554161	2.09263	0.468263	0.53231	1.13765	0.466044	1.2999	1.64404	0.282497	0.867013	1.92905	0.858273	1.09636	0.0705344
100000487				0.515726	0.695705				0.642206		0.713716		2.75728		0.611315		0.356795	0.82586	1.51516	0.320315	2.08058	14.2069	0.859021			2.46173	0.327419	0.348701	2.67428	2.43425	3.85876	0.387322				0.458994	0.315548				3.56578	0.297071			2.19727		0.877012	0.327776
100000491	0.912253	0.697664	0.55303	0.704223	0.871938	1.13126	0.904916	0.442906	1.40404	1.07291	0.698186	0.743682	0.999673	1.83957	1.16248	1.05885	0.796233	0.939602	0.689766	0.583607	0.654714	0.833148	0.689792	0.496378	1.1628	0.957457	0.631161	0.569326	0.904648	1.22594	0.839596	0.817972	1.25502	0.718543	0.536781	1.18629	1.27243	1.11451	0.95	0.864137	0.808207	0.892515	1.20628	0.734181	1.30276	1.26597	0.923177	1.72709	0.700921
100000551	0.846851	1.17635	0.531703	0.809011	0.8809	0.679864	0.555102	0.740803	1.25291	0.813068	0.524409	0.733604	0.908838	1.16325	0.57937	0.319657	0.970856	1.68228	0.795142	0.858546	0.702528	0.719226	0.358409	0.750986	1.3886	1.40741	0.913265	0.777609	0.829275	1.18177	1.14272	0.847228	0.881199	0.88769	1.01358	0.84546	1.17346	1.1041	1.01293	0.937214	0.67033	1.04384	0.894695	0.707759	0.801805	0.842053	0.574228	1.48452	0.60202
100000580	1.04353	0.699674	0.351915	0.630782	1.05374	0.998912	0.804738	1.07635	0.819675	1.00109	0.466527	1.14002	1.31571	1.31681	0.814157	0.8531	1.08939	0.548133	0.314514	0.540194	1.09101	0.782694	0.988571	0.99342	0.664368	0.9905	0.47549	1.37288	1.11135	1.09106	0.836653	0.728137	0.814824	1.06296	0.986405	1.31745	1.31571	0.921019	0.791279	0.922595	1.18917	0.865633	0.845011	0.79974	1.6239	0.92623	1.08246	0.631808	0.925582
100000616	1.52937	1.14684	0.912558	1.03665	0.954129	1.06817	0.713832	0.682186	1.0034	0.992487	0.902958	0.835949	1.13741	0.771462	0.762162	0.579423	1.33533	1.23426	0.853082	0.964025	0.926663	1.20643	1.12955	0.89431	1.03894	1.43903	1.08962	1.17869	1.30944	0.947139	1.18502	0.767786	0.401849	0.945342	0.796574	0.869296	0.615973	1.07307	0.744411	1.4429	0.97131	0.922427	1.56548	1.00023	0.653645	0.692556	0.755181	0.638019	1.46951
100000626	0.658939	0.657318	0.527886	1.42289	0.937365	1.19021	0.93646	0.421977	1.23058	1.14775	0.972821	1.0506	1.27348	0.850713	0.610769	1.00589	1.1377	1.01426	0.934911	1.13152	1.0173	1.36886	1.31499	0.673792	1.26965	1.38192	1.02295	1.23626	1.06189	0.81365	1.06473	0.690684	0.427317	0.340714	0.731995	0.804138	0.821615	0.849504	0.737623	0.478535	0.951352	0.808488	1.27335	0.963123	1.10603	0.869534	0.74107	1.07794	0.860863
100000630	1.03082	2.54388	0.922705	1.7436	0.564895	2.16352	1.16232		0.451541	0.708123	1.17547	0.943395	0.916178	2.09407	0.419909	0.934991	4.95857	1.7932	0.21321	2.16312	0.319266	1.16581	1.59184	1.50444	0.627929	0.62247	1.24575	1.02005	0.852575		1.06671	1.30191				0.248482	2.14574	1.14759	1.378		1.11303	1.28802	1.01256	0.550858	0.745422	1.37179	0.918876	0.989356	0.339922
100000639	1.07578	1.74412	0.99622	2.14	0.50406	2.06483	0.532512	0.230576	0.461762	1.00986	1.50689	1.03812	0.684137	1.38135	0.334982	0.770324	2.14055	1.70266	0.423818	2.34741	0.355324	1.5063	1.43568	1.68872	1.02051	1.04531	1.32909	1.49344	0.367192	0.40172	1.12196	1.69538	0.351706	0.358106	0.349012	0.862441	1.01889	0.664442	1.29582	0.241759	0.840596	1.51493	1.27495	1.18558	0.706585	1.70383	0.609924	1.2892	0.52818
100000656	1.33217	1.54339	0.806127	1.00113	1.33088	1.03294	1.14345	0.513767	0.905434	0.835951	0.831927	0.981819	1.38246	1.51116	1.13153	0.754408	2.26315	1.20307	0.550156	1.02943	0.866975	0.758412	1.02644	0.965694	1.34792	1.36094	1.21793	0.979743	1.33033	0.40229	1.15716	0.885432	0.713699	1.22223	0.85713	0.30311	1.26849	1.53448	0.772961	1.02954	0.983271	0.744581	1.28273	0.847784	0.59551	1.06625	1.80517	0.673744	0.712123
100000657	1.05356	1.02526	1.05845	0.920238	0.858555	1.17756	1.16475	0.648403	1.04448	1.43174	1.072	0.966338	1.10788	1.05366	0.999453	0.898217	0.944766	0.848281	0.911627	0.769641	0.827928	1.04865	1.22345	0.785393	0.935727	1.30426	1.08912	0.981659	1.05369	0.737641	0.865054	0.81869	0.972472	0.941144	0.942145	0.884656	1.38983	1.00136	0.993217	1.18208	0.925281	0.943191	1.0658	1.12326	1.00653	1.12757	1.14878	1.24177	1.06061
100000665	0.532084	2.70762	1.00327	0.952075	2.21682	1.16097	0.997915	1.83791	1.11025	0.718415	1.33639	1.27537	1.372	1.52043	0.372802	0.365831	0.913338	1.39364	1.45007	1.74445	0.776786	0.954475	0.383172	2.79442	2.17998	1.58504	1.58218	0.958241	0.571909	0.628898	0.608094	0.903149	1.08024	3.656	2.03228	0.523512	1.09653	0.680082	1.09246	2.73904	0.658833	1.15103	0.875328	3.02488	0.611431	1.13094	0.995518	0.907783	0.483212
100000672	1.05473	0.890317	0.543024	0.576338	0.238745	1.42356	0.75195	0.859994	0.537364	1.13372	0.5399	0.580234	0.657174	0.72355	0.885389	0.806671	0.657765	1.0521	1.55811	0.50716	0.216016	2.12377	1.69385	0.818561	0.588934	2.46649	2.07686	1.33075	1.45493	1.34654	1.10533	0.370054	0.616298	0.850492	1.07236	0.337501	0.825944	0.845977	0.448891	2.01221	0.778648	1.01643	0.709163	1.34441	0.819708	1.46111	1.49824	0.896586	1.88312
100000706	0.57211	0.84706	0.672274	0.532137	1.05052	1.12774	0.418535	0.664783	1.2044	0.862869	0.694575	0.670114	0.973294	0.943981	0.621693		0.836107	1.29617	0.80069	0.707033	0.738983	1.3899	0.637515	0.585218	1.68808	1.73423	0.923417	0.644826	0.756873	1.77435	1.26607	0.783053	0.675871	0.777121	0.952515	0.85901	0.911903	0.891233	0.999523	0.965571	0.546083	0.698563	0.635869	0.865754	0.746865	0.729799	0.433283	0.967902	0.535454
100000707	0.851793	1.41843	1.16002	0.905029	1.72803	1.99702	0.99778	1.33626	0.883147	1.19833	0.888061	0.915068	0.8055	3.30318	8.76515	1.05551	1.17254	1.02033	1.13008	1.17922	1.18243	1.44234	0.752695	0.917673	1.25821	1.51776	0.926186	0.741102	0.669689	0.759746		1.30202	0.905938	0.768971	1.05176	1.06062	1.39116	1.87132	1.09943	1.50715	1.29966	0.828265	1.13816	1.18827	0.692269	0.820106	1.14068	1.13733	1.43383
100000708	1.31222	1.45002	0.94591	0.676365	0.858762	0.963393	0.835339	0.522812	1.42502	0.710935	0.564172	0.690248	0.90721	1.31438	0.561308	0.366272	1.04401	1.19846	0.790994	0.658368	0.512196	1.09707	0.363211	0.566615	1.37793	1.19576	0.682155	0.83716	0.860471	0.636067	0.860764	1.15405	1.2514	1.38988	1.2775	0.786638	1.09645	1.04115	1.32904	0.643473	0.831628	1.15158	1.09315	0.585881	0.832979	0.976457	1.09956	1.40211	0.451332
100000711	1.36308		0.521229	0.62806	0.87722	0.962759	0.728212		0.729051	1.55613	5.15532			0.733083	1.98641		1.15535	1.54967	1.20942		2.04417	0.640331	0.845724		0.616251	0.58925	0.642485	0.734774	1.83798	0.953364	1.11703	2.4786				0.700663	0.564693		0.532692	2.77686	3.33528	2.48108	1.3319	0.939965		0.84047		4.19824	1.2125
100000715		0.622923	0.531651	0.564975		0.801665	1.0688	0.613221	0.965991	0.849004	0.453993	0.928754	0.871969	1.09662	1.70401		1.40404	2.34827		0.923099	0.595632	0.549774	0.649517	0.973349	1.15339	1.02521		0.65009	0.797412	0.993849	2.12103		0.586476	1.03845	1.17145	0.920956	0.841757	1.33786	1.0107	1.15176	0.762791	1.15589	0.668815	0.652924	0.610772	1.2592	1.2509		1.19626
100000743	1.11223	0.905385	0.728585	0.993728	0.699989	1.23705	3.09232	0.445943	1.41908	2.323	0.598073	0.654678	0.640714	1.23583	2.10888	0.563923	1.03481	1.31484	0.910848	0.374276	2.00639	1.60671	2.33317	0.543106	1.07829	0.998021	1.00046	1.71632	0.633661	0.717233	2.06828	2.19334	0.684917	0.726558	0.626485	0.412944	1.85356	0.970314	0.552429	1.52681	1.11489	0.864142	0.759204	0.232451	1.41531	1.06258	1.25189	0.637203	1.40346
100000765	0.657981	1.36498	0.700829	0.555068	1.45628	1.16724	1.43717	0.778215	1.90074	0.928961	0.727897	1.12934	1.17633	2.15686	1.05196	1.40019	1.46866	1.29419	0.586162	0.693017	1.88191	1.23969			3.60307	0.900242	0.910296	0.723076	1.30855	1.36394	2.28462	1.12976		1.09807						0.947089				3.03964		0.891134			0.514439
100000773	0.861056	1.40673	4.28786	0.754379	2.06938	0.878225	1.4881	0.887139	2.28463	0.801586	0.748045	0.911228	0.859022	1.85696	1.16268	0.534585	0.590645	1.94298	1.87981	0.879344	0.96391	0.714693	0.886481	0.738722	1.68336	0.604964	1.10051	0.947185	0.532362	0.798906	0.872127	1.45272	0.99671	1.22796	1.24762	1.02235	1.80818	0.977297	1.39847	3.14306	1.04587	1.16053	1.28291	0.992479	0.756353	0.944274	1.10278	1.65166	0.468809
100000774	0.575161	0.674229	0.412812	0.867563	0.631767	0.899671	0.661004	0.374499	1.69582	1.32119	0.629555	0.704712	0.651176	1.00586	1.34583	0.852764	0.595369	1.02794	0.753322	0.508332	0.713224	0.686176	1.01153	0.453488	0.960926	1.33576	0.616704	0.596949	0.527009	1.09895	0.94316	0.976987	1.12846	0.416295	0.513581	1.0704	1.4726	1.52929	0.698686	0.733386	0.473696	0.785262	0.89353	1.01021	1.01696	1.22921	0.652113	1.52165	0.723037
100000776	0.983166	0.907552	0.837707	0.760559	1.17976	0.790171	0.600334	0.916	1.2212	1.12852	0.910901	1.32725	1.45137	0.921448	0.861744	0.925107	1.36765	1.13996	1.048	0.741936	1.08947	1.30582	0.654735	0.735135	1.11384	1.01594	1.0181	1.67273	0.968545	0.701634	1.07072	0.701707	0.743608	1.32989	1.2066	0.871078	1.11771	1.20148	1.01874	1.33449	1.07388	0.881393	1.44319	1.04171	0.914648	1.00874	0.694934	1.02207	0.74758
100000781	0.782289	1.14153	0.825139	0.586766	1.11868	0.361786	0.853463	0.965426	1.5111	1.30016	0.925761	1.02454	2.12165	1.95275	0.749831	0.450782	0.715658	1.28589	1.43173	1.72616	0.581801	0.686548	0.367879	0.68692	1.51232	1.28309	1.38618	0.776664	0.708141	0.931072	0.974172	1.15295	1.2943	1.6094	1.02338	1.09243	1.50777	1.35034	1.22737	1.98659	1.33889	1.00488	0.744863	1.59404	0.679222	0.91098	0.590468	1.18647	0.637424
100000784	0.190705	0.809143	0.0859431	0.310665	8.41223	1.99687	1.18088	0.0189269	0.477282	1.67966		0.0821988	1.09418	2.45171	4.57854	1.85438	4.80502	0.489561	0.343379	0.0364856	10.0533	0.63443	5.15691	0.037035	0.874873	0.431301		2.72234	8.30247		0.396014	5.93623		1.78192	0.197151	3.02699	3.02275	0.797565	0.015574	7.19724	8.43576	7.01165	5.99751	3.35336	0.0781723		2.56276	8.14843
100000787	0.917626	1.34686	1.65028	1.1483	0.755497	1.01458	1.17979	0.705178	0.75294	0.54598	0.968602	0.671068	0.696719	1.22863	0.86023	0.888223	1.18226	0.846861	0.97096	1.06233	1.11948	0.737817	1.11606	0.87629	1.25625	0.890652	1.34256	0.962339	0.60285	0.355091	1.12557	1.1275	0.876973	1.37319	1.36096	0.441813	1.11148	1.00287	1.19739	0.822117	1.18048	0.934526	1.11468	0.81523	0.941063	1.07742	1.04018	0.829641	1.04309
100000792	1.69822	1.0347	0.537916	1.55495	0.661086	0.488021	0.388629	0.957173	1.16209	1.21552	0.906423	1.10348	1.01682	1.15037	0.837378	0.724705	1.64369	0.873372	0.846228	1.3187	0.52075	0.579475	0.281665	1.15678	1.52284	1.30391	1.20182	1.21098	1.0201	0.722962	0.936639	0.737385	1.88093	1.69062	1.63661	0.571999	1.85741	1.39383	0.726683	0.492568	0.270892	0.246852	1.44903	2.3859	0.655571	1.78283	0.522387	0.374493	1.24282
100000802	0.696886	1.32617	0.865449	0.805164	1.34779	0.762672	1.10355	1.29792	1.10074	0.733104	0.743918	1.14152	1.06973	1.8489	0.926559	0.687923	0.913427	1.25219	1.08296	1.45259	0.760315	1.12828	0.809165	1.05883	1.31754	0.898712	1.2398	0.920362	0.814096	0.950486	2.05902	0.911714	1.56056	1.3755	1.46709	1.02537	0.690091	1.24502	0.903704	1.74354	1.00568	0.947608	0.835114	1.22503	0.612543	0.795272	0.492918	0.715041	0.989288
100000808		0.587251		1.4228		1.217	0.687454	1.2555	0.385793	0.779379	0.513822	0.471405	1.30408			2.95105	0.865471	0.694235	1.2878	0.354382	0.51157	1.65829		0.823796	1.26169	2.75823	1.5074	1.8862	4.09253	4.03981	2.58006	1.63593	0.589659	0.729969	1.28869	0.700832	0.492031	0.472771		0.450176	0.818017		0.5885	0.6106	0.830491	1.02744	0.728055	2.26526	1.88094
100000827	0.615942	1.69377	0.225837	0.891232	1.20724	0.503641	1.18831	3.17124	0.512786	0.666653	0.978092	0.776506	1.93764	0.836835	1.82521	1.04798	1.80522	0.363748	1.19178	0.737511	2.09168	2.11824	1.25986	1.02341	1.2315	1.13822	1.22875	0.743414	0.425846	0.243829	0.315069	6.50017	0.252333	4.59735	6.17234	1.5922	1.10709	0.389085	0.34549	1.6143	0.560635	0.524785	0.581191	1.4055	2.06739	1.09968	1.96134	0.529143	6.17816
100000840	1.3912	1.70001	0.866233	1.95947	1.11488	0.993687	2.10437	0.848006	0.522785	0.647297	0.899407	1.22875	0.940211	2.22183	1.81992	0.761817	1.88265	1.13615	0.917902	2.00232	0.648761	0.410667	1.37091	1.18242	1.04851	0.751195	1.06444	0.673513	0.293939		0.756888	0.876652	1.113	2.15212	1.69038	0.832694	1.57172	1.61558	1.92867	1.04686	1.42526	2.98285	1.30156	1.48404	1.31626	1.4111	3.1952	0.815538	1.10321
100000841	1.14226	1.28866	1.21112	2.14003	0.836285	1.36164	1.56623	0.979237	0.673509	0.871804	1.27729	1.07984	0.735022	1.89581	1.99517	0.919627	1.74974	0.954542	1.16686	1.83819	0.730803	0.774277	1.17521	0.961383	1.09138	0.807219	1.0809	0.872699	0.323813	0.329279	0.871867	0.782091	1.24953	1.70465	1.52328	0.845119	1.19291	0.980825	1.23149	0.851302	1.32505	2.17293	1.39354	1.06294	1.55704	1.24061	2.21603	0.729028	1.09051
100000846	1.07906	1.1205	0.76307	0.476094		0.889119	0.652013	0.734513	0.699225	0.898855	0.886928		0.685849	0.621037	1.08893	2.20131	1.03567		0.703532	0.475425	0.940815		0.805993	0.751922	0.814528	1.14882	0.578543	0.732474	0.709961	0.989999		1.25817	0.9548	0.940262	0.771774	0.915163	1.62697	1.02438	1.03981	1.55523	0.965893	0.774724	0.765184	1.19379	0.876304	1.34229	1.13119	0.799793	1.16791
100000856	8.01911	0.511302	0.303938	13.7011	2.60619	0.524594	0.333012	7.74249	0.292201	3.94001	0.625582	5.66651	1.01148	0.777746	0.742815	5.92082	9.07452	0.479472	0.730309	0.469801	2.03832	0.571995	0.486741	0.508461	0.35478	3.04138	0.739438	0.861318	0.305025	0.420329	0.360768	0.506357	1.47193	3.16824	0.323569	1.43976	0.723315	5.10498	0.678018	1.60725	2.66667	0.894566	2.68627	28.0783	0.49275	0.473581	0.788775	2.28158	8.19398
100000863	0.638377	2.21051	0.542727	0.998642	3.54715	1.22208	1.14887	2.12759	1.02603	0.441369	1.87404	1.21966	0.797778	2.69319	1.54924	0.509452	1.0604	1.01298	1.16127	1.10758	0.487785	1.00358	0.962018	0.602694	1.33851	0.989522	1.59927	1.49799	0.593067	0.685433	2.2499	0.988918	0.972703	2.46496	0.701378	0.583196	0.838624	1.11174	1.10701	1.36991	0.597171	1.07855	0.685578	1.33769	0.98704	1.36764	0.926083	1.22342	0.613307
100000900	1.02228	1.86187	2.4897	1.27735	0.860609	0.753535	1.14761	1.40328	0.641156	0.706931	0.892888	0.556361	0.655168	1.27149	1.64057	1.17664	1.02209	1.01813	0.889654	1.35078	0.661663	0.713162	0.893697	1.08546	1.60114	0.887936	1.05585	1.1645	1.3874	1.06523	1.1894	1.7472	0.822944	2.38179	1.11126	0.742171	0.540289	0.712227	1.61228	0.764736	0.618435	1.29857	0.956859	0.976804	0.590727	0.904352	1.46096	1.43572	0.876268
100000924	0.766373	1.51907	0.442219	0.196019	1.64627	1.43075	1.30325	1.58726	1.67131	1.33033	0.196005	0.309448	1.91501	0.900222	2.39999	1.21331	1.19287	1.28439	0.458777	0.164674	2.53665	1.11519	1.116	1.1076	2.51312	0.656684	0.609383	0.636748	0.295665	1.01968	0.888419	1.30709	1.14922	1.96197	1.18194	0.488903	1.3461	0.711316	0.31394	4.77877	1.64876	1.685	0.781796	1.27465	1.46824	0.697473	2.00625	0.657352	1.43419
100000936	0.820821	1.19903	0.570886	0.765925	0.934523	0.703695	0.622026	0.847507	1.08175	0.781638	0.556824	0.694365	0.878942	1.0465	0.600819	0.372677	0.984123	1.17825	0.902249	0.915414	0.820511	0.825508	0.476027	0.825958	1.1448	1.2638	0.969491	1.03707	0.864396	1.03036	0.917913	0.562629	0.843736	0.835324	1.08621	0.72433	1.08706	0.916512	0.847152	1.17881	0.725905	0.879141	0.821841	0.940364	0.713836	1.00357	0.641491	1.10282	0.854415
100000943	0.684724	3.20741				0.699599	5.21181	6.78909	2.8682	1.26644		0.822227	8.73644	0.599776	1.93803	1.77437	1.56685	0.957271	0.953398			0.845167	3.00172	0.729487	0.971718	1.47907	0.301737	1.95445	0.238269	0.83435	0.825344	0.508107	0.966534	0.687991			0.531628	0.395491		2.44585	1.7712	0.914863	1.3809	0.351723			1.25196	1.68017	3.77281
100000961	0.988804	1.1772	1.04133	0.986416	1.13845	0.896095	0.429961	0.602465	1.69085	0.843805	1.04166	0.949867	0.97923	1.03834	1.02981	1.66951	0.791969	0.948646	0.577721	1.40825	0.893685	0.374763	0.430385	0.448905	0.862368	0.959011	0.92921	1.21878	0.63887	1.25274	0.776471	1.70407	0.573317	1.01716	1.60962	0.603381	0.716508	1.1861	1.41892	0.994441	0.778859	1.52073	1.11778	0.830048	1.03254	0.958787	0.906933	1.40202	0.618684
100000963	0.539217	0.747534	0.441151	0.53284	0.994345	1.55148	0.924611	0.59501	0.54943	0.832218	0.354637	1.51295	0.743593	0.870962	1.40947	1.76162	1.14094	2.94555	0.833685	0.432466	0.663489	0.702734	1.20158	0.622492	0.634913	1.92741	0.601573	1.79122	1.0551	3.13058	0.972643	1.36809	0.936778	0.966375	0.985102	2.25573	1.80354	0.794437	0.59648	2.89512	0.762221	0.612437	0.391498	1.29687	0.839449	2.06471	0.736789	0.96375	2.33692
100000997	0.497581	1.51245	3.555	0.715856	1.51358	0.724356	1.53383	1.46895	1.832	0.611253	0.808633	1.0836	1.12141	1.31632	0.728972	0.32148	0.368266	1.47718	2.09661	1.6503	0.837336	1.08574	0.618932	1.36356	2.00001	0.945518	1.70183	0.701137	0.507936	0.726556	0.890408	1.35041	0.893803	1.35649	1.79458	0.858506	1.23082	0.771609	1.16822	2.5831	0.842274	1.13768	0.848782	1.08013	0.452244	0.794123	0.757697	1.24421	0.433352
100001002	0.838375	0.892308	0.72746	0.765884	0.846544	0.747757	0.756511	1.23107	1	1.09543	0.980503	0.859922	1.01035	0.779487	0.819514	0.869541	0.408189	0.652115	0.920738	0.661082	0.791967	0.692649	0.976323	1.02195	0.496732	0.822299	0.843979	1.05541	0.829191	1.42433	0.609267	0.653483	1.18121	0.717408	1.13051	1.65987	0.957167	0.953595	0.977879	1.32281	0.996615	1.15003	1.06121	1.16259	1.08861	1.17199	0.899753	1.15383	1.17953
100001006	0.804209	1.57359	1.55635	1.17348	2.8509	0.825946	2.72927	3.27311	0.769544	0.508044	1.06117	1.50129	2.29637	1.42805	0.789567	0.862831	0.769006	0.953274	1.3027	1.3285	0.867243	0.990656	1.21013	2.14249	0.84541	0.671932	1.18274	0.789043	0.764953	0.369073	0.999741	1.21237	5.58437	3.07797	1.86251	1.42457	1.30824	1.40185	1.88571	0.922246	1.20828	1.72503	1.00026	0.891153	1.10245	0.646282	0.708141	0.636437	1.53509
100001007	1.07076	1.14097	0.811518	1.1677	1.1074	1.07807	1.1531	0.566061	0.888012	0.785198	0.981844	1.00697	0.77699	1.25822	1.53974	1.26189	1.63135	1.43931	1.17227	1.09033	1.29238	1.21241	1.16042	0.930651	1.25083	1.03388	0.933522	1.21492	1.15544	0.921888	1.89112	1.53777	0.760587	0.973007	0.819722	0.548578	1.25209	0.982052	0.999411	1.29373	1.05672	0.659591	0.954673	1.02848	0.956611	1.15286	1.17132	1.13728	1.27394
100001022	0.659768	1.04046	0.759639	1.31921	0.71652	0.87693	1.13449	1.09701	0.727256	0.552536	1.09846	0.773206	0.734607	1.07977	1.08578	0.846471	1.4452	1.19085	1.01126	1.05022	0.680254	0.595784	1.18345	0.818392	0.694367	0.618104	0.825839	0.823193	0.302035	0.411679	1.28678	0.625969	0.909087	0.870969	1.31697	0.827906	1.21752	0.873315	0.850025	1.02645	1.40507	2.07825	1.07758	0.949992	1.34156	0.861696	1.36298	0.701704	1.14273
100001026	2.45876			2.75483	0.225531	2.30748	1.46577			1.86829	1.49571	3.65192		1.17198	2.62085	1.054	1.44981		1.87392		3.14474	0.205684	0.953101	0.741335	1.34096	2.22538	0.858926	0.548217	1.43762	4.42656	3.16828	0.870511	0.694126	2.05479		0.676428	0.275608		0.08397	0.430924	1.31401	0.357727	0.226539	0.178349	0.602324	7.80832	1.49817	2.08547	2.04571
100001034	0.726846	1.0246	0.698654	0.871414	0.659871	5.39024	1.05818	0.361019	0.763588	1.13393	0.806627	0.492691	0.740296	1.77692	1.08718	4.88482	0.977958	0.954943	0.834758	0.323276	1.12381	3.62781	0.778116	0.507752	0.809655	1.30674	0.619496	1.25511	0.839376	2.08527	1.11231	6.97499	0.675206	0.372727	0.899086	0.98968	0.951974	0.918497	0.583264	1.31902	0.452629	0.87797	0.862149	0.634924	1.01666	0.643138	1.38404	4.46699	2.63371
100001040	1.90148	0.881221	0.474262	1.369	2.45571	1.09528	0.4469	1.88099	0.622632	1.13856	0.243051	0.750667	0.702716	0.75142	3.79147	0.311859	1.68761	1.41966	1.40722	2.17911	0.579623	0.651837	0.293306	1.25872	6.46716	2.4096	1.12521	0.225499	0.557933	1.78991	0.463689	2.1282	4.18643	3.96553	0.496722	1.23538	0.72798	0.609601	0.836746	1.35154	1.05411	0.490674	2.58386	0.884413	0.426143	1.5309	2.17254	1.21273	0.843458
100001048		1.13769	0.147562	0.272677	0.3997	1.15561	1.57275	3.67513		2.09513	0.49259	0.2576	0.965712	0.796072	1.01213	0.515417	1.99092	0.334487	0.348304	0.137466	1.27402	1.13298	1.35808	0.420104	1.88429	0.480045	0.814339	0.973966	0.145965	0.104073	0.551297	2.72952	0.233486	2.28195	4.5818	0.5151	1.34934	0.169558	0.209235	1.78212	0.998531	0.736951	0.499544	0.503018	3.16501	0.744259	0.793088	0.493806	4.02576
100001051	0.908033	0.827397	0.387212	0.596027	0.880072	1.45191	0.615023	0.506801	1.06685	0.844207	0.390864	0.760488	0.713108	1.5251	1.07143	0.994596	1.66465	0.764004	0.675351	0.620605	1.29121	1.01423	0.591102	0.518697	0.843035	1.13712	0.527993	1.06355	0.56967	1.91942	0.742822	0.93093	1.08902	0.991767	0.929392	1.37353	1.20471	1.25557	0.952737	1.67876	1.05446	0.81382	0.826407	1.04912	0.707828	1.40285	0.882445	0.729543	0.997705
100001054	0.773111	1.01788	0.884116	0.356752	0.782688	0.561307	0.551469	0.632918	0.779565	0.729947	5.54655	6.3293	1.04209	1.28675	3.3939	0.721303	1.05689	1.19989	1.1409	0.798821	0.567669	0.755025	0.367973	0.465383	0.938421	1.12994	11.9909	2.92842	1.08647	1.69035	4.26243	1.07229	0.717401	0.97194	0.922416	0.999363	1.06585	1.92308	0.512388	1.05634	1.03119	0.797991	0.96658	1.00578	3.48896	0.962174	0.503824	1.08907	1.68871
100001055	0.928907	0.644479	0.282175	0.655447	0.530315	1.09764	0.842637	0.432096	0.721657	2.64444		0.754003	1.10117	2.50187	1.13746	3.3087	1.34945	1.44331	0.800509	0.665074	0.674929	0.737649	0.92729	0.60052	0.517345	1.79977		2.71508	1.07425	5.15973	1.79701	3.28784	0.76021	0.435362	0.862436	1.81951	1.14435	0.404398	0.411053	1.56936	0.74052	0.842349	1.99461	1.46845	1.49081	1.57961	0.952607	1.08304	0.56999
100001064	1.32416		0.248072	1.19058		2.84573	1.21429	0.435165	0.884647		0.398329	0.265446		0.874017	0.641781	2.3922	0.398021	3.6224		0.399066		0.625278		0.30489			0.467783	1.48515	1.02194	0.816225	1.82787	0.655726		0.158935	0.621334	1.61489	5.39998			0.594211	0.323231	2.6785	1.66232	0.462945	3.09338	0.633942		1.33816
100001073	1.24029	1.53931	0.24108	1.25977	0.430821	0.404866	0.508676	0.6627	0.575283	1.88263	0.731226	1.5217	0.613254	0.814943	0.923165	0.781757	1.37713	1.43183	0.682209	1.39676	0.490779	0.525222	0.583714	1.18074	0.740572	2.03895	1.08113	1.83546	0.679789	0.658424	1.33467	1.0777	3.83306	1.97681	1.20849	0.716843	1.59951	1.30427	0.410186	0.590063	0.464245	0.71718	1.70939	3.17869	0.533141	1.79342	0.620849	0.704613	3.00089
100001083	0.525527	1.19692	2.1512	0.802445	0.903484	0.923568	2.25588	0.761513	4.56956	0.0411696	1.31859	0.98745	3.39564	0.218979	0.464797	1.38666	0.496499	0.872938	1.54843	0.762269	0.0410983				5.94619	0.128026	1.99028	2.75831	6.94931	0.682661	0.364641	0.79464	0.0279565	0.587117	1.40305	0.20143	2.92341	0.414348	3.66257	1.05553	0.45351	0.971826	0.518302	5.78552	0.674937	1.15404	0.30482	0.319446	1.67371
100001086	0.671965			0.438981	0.23902	5.11016	3.18569		0.590923	1.2241	0.935039			0.379646	0.895838	0.837446	0.996673	1.51545	0.323228		1.33151	2.6137	4.82899		0.338812	0.631945	0.858588	0.454494	1.26675	1.40892	1.09566	12.1201		0.44705		1.51256	0.259419			1.34438	1.65622	1.90403	1.28715	2.86463	2.01435	0.387679	1.0243	1.63359	2.13872
100001092	1.23481	1.51237	1.5466	1.94839	1.32818	0.511426	1.424	2.00982	1.22719	1.294	1.00468	0.452524	0.219798	0.770359	2.81511	3.82358	0.29551	0.403074	1.05819	0.741743	1.28339	0.325394	1.63588	1.7177	1.1313	1.6509	1.05441	0.782312	2.31707	3.66533	3.35164	1.55936	0.981328	0.804008	0.447856	1.0734	0.549422	1.68538	0.787199	1.75425	2.53513	1.70136	0.991178	1.01661	0.807135	0.889778	0.529215	0.458976	2.51625
100001102	1.11444	1.28667	0.838126	2.16695	1.01531	1.09521	1.40841	6.11661	0.59339	1.26944	1.22936	1.27162	0.580859	2.00936	0.988427	1.32063	0.646608	1.30742	2.80728	2.01759	0.375387	0.713347	1.3244	3.47625	0.600473	0.495428	5.19911	2.5543	1.09861	0.600362	0.955867	2.72013	0.917345	3.74749	0.982403	0.795819	1.16231	0.95966	1.26784	2.06928	1.02301	5.89906	1.11231	0.686304	0.987475	0.812037	1.59525	0.505233	0.492242
100001104	0.783349	0.729625	0.73354	0.791436	0.473646	1.05063	0.724863	0.453677	0.935027	0.952999	0.817274	0.505888	0.711368	1.23674	0.829604	1.42699	0.769157	0.955173	0.940513	0.57003	0.601667	0.771836	0.666442	0.572062	1.09064	1.22133	0.689452	0.530632	0.622475	1.58647	1.62345	1.19267	0.753502	0.663685	0.848017	1.70826	0.784855	0.921653	0.804057	1.11119	0.908861	0.988637	1.04266	0.703445	1.10044	1.08242	1.29054	1.55585	0.748087
100001106	0.918195	0.962963	1.0181		0.376293	0.998399	0.520826	0.254502	2.78932	2.49599		0.632921	1.53076	1.40567	0.865918	1.64813	1.26787		2.19392	0.252187	1.30826		0.548246	0.367646	3.73585	2.56563		1.55192	2.67244		2.05911			0.742165	1.82482	0.736263	0.751284	2.23935	0.239293	2.18884	1.02782		0.45126	0.570577	0.469038	0.821856	0.640385	2.2489
100001108	0.948066	1.23065	3.82569	0.192879	0.11989	0.594743	0.203415	0.235327	2.13853	1.34784	0.30143	0.271487	1.65579	0.403118	0.398234	2.3106	0.991674	0.923683	3.60388	1.8021	1.28569	0.204966	0.202201	0.325183	1.74894	3.19831	2.24249	1.87081	2.69928		0.963182	0.115217	0.176951	0.618064	0.665476	0.550352	0.340762	0.984557	0.616887	0.595384	0.752648	0.175043	1.27806	1.50518	1.27768	0.68626		0.921493	0.534632
100001112	0.223295	1.79135	1.83575	0.435295	1.25402	0.448748	1.17851	2.82418	3.08055	0.505143	0.958884	1.24471	1.75759	1.22925	0.278157	0.255424	0.52145	1.32977	1.70662	3.61942	0.73947	2.70062	0.230684	3.18945	3.37992	2.16828	3.16094	0.70499	0.468247	0.560918	0.5947	1.94211	0.950331	3.02233	2.47374	0.975069	0.946005	0.750565	2.13429	4.90635	0.4664	1.05427	0.581324	2.50931	0.258628	0.731828	0.553087	0.912391	0.303206
100001121	0.879161	0.886198	0.861338	1.13962	0.692165	0.653841	0.929459	0.674662	1.38888	0.827995	0.89979	0.965585	1.18856	1.93064	1.46716	54.8053	1.2858	0.596897	0.828347	0.779916	1.26746	0.336104	0.864308	1.12421	1.42697	0.819083	0.792191	1.17064	0.539421	1.19506	0.95526	2.15345	1.39972	0.70102	2.01576	1.72469	1.05166	0.970676	1.40942	1.76779	1.08353	1.4941	0.910819	1.48994	0.517393	2.6671	29.5478	17.1043	1.26594
100001125	1.0916	1.94638	0.730516	3.56758	0.471183	0.924587	0.54377			0.636074	1.17107	0.982867					2.32189	2.86976		3.1484	0.455806	1.34447	2.02403	0.852625	1.03755	1.1745	1.05592	1.39785	0.999435		0.924829					1.26854			0.915264		1.53885	0.838217	0.903055		0.622533		0.476975
100001126	0.971841	1.3895	0.620696	0.811921	0.479188	1.14024	0.383215	0.222837	0.921073	1.12253	0.50971	0.641688	1.06086	1.42159	1.07104	0.510582	0.880434	1.5177	0.638076	0.698303	0.417668	0.725708	0.487133	0.285477	1.34739	1.63204	0.625772	0.624677	1.02053	1.66696	1.01213	0.44811	0.655561	0.663415	1.01719	1.30485	0.623012	0.400862	0.915994	1.01631	1.24611	0.596605	1.12496	0.709066	1.07806	1.27178	0.921296	1.32775	1.12221
100001145	0.874704	1.84486	4.46577	1.3083	3.79255	0.930535	1.53497	6.29072	1.53707	0.644302	0.903606	1.80518	0.522085	2.98723	0.752706	0.441926	0.689071	1.13398	1.86763	2.21694	0.486645	0.605344	0.63299	2.20768	1.2707		1.66699	1.14783	0.278937	0.737238	0.662999	1.39908	1.49173	2.31275	1.83471	1.08501	0.807979	1.48828	1.4444	2.7912	0.551655	1.84305	1.37113	1.13118	0.738145	0.888372	1.36564	1	0.331799
100001148		1.01096				1.70168	0.791221	0.600723	0.815472	0.888835	0.558877	0.973214	0.658001	3.04306	0.640001	1.56781	1.04135		0.637928	0.508944	0.746818		0.869483		0.940898	0.600667	1.3942	0.853376	0.899401	0.76457	0.855032	1.77939		0.847406	1.23124	0.980637	1.04532		0.625346	0.732636		1.27806	0.98904	1.68041			0.746018	0.761168	0.869619
100001149	0.499145			0.672935				0.642711	0.782856	1.04498		0.767151	0.704323	0.764635	1.51293				0.806683		0.496555		1.85339	0.575972		0.950167		0.799913		1.28997	0.682794	0.885695			1.04219	1.20001					0.704895		1.57116	2.73575		1.59387	1.11277	1.00242
100001150	0.539127	0.448266	0.648467	0.469637	0.560753	1.37066	1.17645	0.344348	1.29229	0.760886	0.760964	0.454249	0.444719	0.594345	0.651567	2.03933	0.432389	0.780528	0.93702	0.38425	0.425461	0.872688	1.2101	1.0289	2.90608	0.79009	1.292	0.938511	1.34871	0.807275	2.0219	2.56128	0.513486	1.00946	1.06572	0.395925	0.290242		1.53505	0.269686	0.897955	0.72381	1.63855	1.61346	1.31337	0.814479	0.910596		2.06457
100001151		0.742011	1.06418		0.830195		1.13713	0.783617			1.20444	0.97039		0.870115	0.752341				1.64016		0.464246	0.654562		0.870495			2.30697	0.859968	0.905451		1.80694	1.17205	0.962012	1.284	0.816165			0.684763	0.448699			0.900799			1.29026				0.746595
100001162	0.785601	0.513249	0.298345	0.469583	0.456558	0.970865	0.577372	0.312718	3.0231	0.894896	0.532966	0.456779	0.850289	1.08769	1.00145	2.2619	1.39203	1.09834	0.626707	0.757542	0.496555	0.944024	0.680788	0.417063	3.86675	0.825336	1.02099	1.14757	0.871162	2.10524	1.82463	1.5915	0.628123	0.737027	0.802815	0.953886	0.788023	0.591202	1.26254	1.18291	1.10534	1.03836	1.38237	1.47013	0.982133	1.05348	0.43629	0.782363	1.07777
100001167	0.368136	0.905229	0.713417	0.354288	0.66492	1.39336	0.448793	0.432565	1.33235	1.11003	1.10125	0.55158	1.26861	0.316877	0.783142	1.07916	0.79748	0.968662	0.659671	1.08342	0.693267	1.07711	0.479217	0.565767	2.39195	3.16577	1.44274	1.12172	2.32818	1.53718	1.1483	0.966667	0.785067	1.13114	0.896259	1.186	0.686694	1.35653	1.14204	0.762998	1.23611	0.676589	0.367496	1.02325	0.942191	0.793361	0.710414	0.367036	1.52504
100001170	0.742358	1.58437	0.330335	0.377684	0.934347	1.1603	0.778541	0.625923	0.876129	0.634999	0.36769	0.747639	0.788884	1.83558	0.690457	0.614526	1.50104	1.06236	0.469787	0.622147	0.505191	1.23584	0.517306	0.574805	0.868803	0.72547	0.431142	1.03196	0.512065	1.37223	0.842684	1.36826	0.680382	0.917805	1.31209	1.37455	0.876577	1.13502	0.777264	1.54384	0.851375	0.972212	0.936789	1.3747	0.594794	1.05875	0.607232	0.943182	0.597748
100001178	0.307524	2.99407	1.86783	0.423089	6.53175	4.71751	0.483759	0.494615	0.413388	1.57885	0.803946	1.60949	2.10237	0.854797	0.730316	1.71785	0.280234	2.87628	1.56232	0.332946	4.33373	3.2449	0.421728	0.468394	0.389451	1.23724	0.621106	1.25893	1.12642	0.492279	0.880057	1.75357	0.636493	0.798076	0.425659	0.609958	1.74548	2.5423	0.698176	1.54597	4.66987	0.553701	0.76489	1.3216	0.615037	1.34844	1.61259	1.19736	0.550696
100001181	0.717514	5.52529	0.816127	0.660456	4.90446	1.44565	1.07115	3.91281	1.13894	0.675631	1.4691	0.956989	1.63353	1.28196	0.306842	0.346136	1.13143	1.78831	1.24982	2.0691	0.593222	1.16592	0.312406	4.42663	2.03379	1.33735	1.7532	0.820335	0.695008	0.356059	0.426865	1.03028	0.863322	5.36238	2.20494	0.869426	0.869079	0.827787	1.15128	10.6356	0.590509	1.19578	0.681103	3.05743	0.291618	1.46592	1	0.481914	0.37248
100001182	0.768809	2.56754	0.775357	2.00224	2.78213	0.690194	0.955847	2.19379	1.18106	1.03788	1.55283	1.30532	0.802615	1.31203	0.61798	0.346306	0.803434	1.79578	1.56921	3.33004	0.672117	0.862457	0.501352	2.00071	3.25794	1.64383	2.27077	0.758603	0.453951	1.01927	0.52667	1.16898	1.739	3.70818	1.4919	1.31731	0.851723	0.69527	1.51245	1.02396	0.606729	0.774976	0.93444	0.956462	0.53582	1.6345	0.817094	1.19444	0.580827
100001193	0.825661	3.24918	0.756216	0.930544	1.21959	0.6001	1.28492	2.447	1.47949	0.755181	1.70383	1.41365	1.19783	1.14677	0.806584	0.46315	1.67184	1.42248	1.12624	4.78479	0.719158	0.507061	0.339812	2.895	2.72033	1.30705	1.99859	1.11999	0.838066	0.363474	2.29139	1.29757	1.16645	5.42995	2.03288	0.825641	0.96838	0.784993	1.41599	2.31903	0.65832	0.891376	0.769204	1.2435	0.528945	1.09755	0.609864	1.00313	2.57974
100001195	0.459482	1.81907	0.695069	1.37942	1.7525	0.533666	0.691775	3.25412	1.89282	0.874298	1.63993		0.981777	1.72807	0.568321		1.45913	1.50509	1.77098	2.17361	0.524321	0.83514		3.34612	3.80574	1.54255	2.7879	0.829918	0.855454	0.527	0.603183	0.977996	0.925483	3.91141	1.75324	0.928153	0.914468	0.83937	1.07337	2.02906	0.42843	0.768211	0.580299	1.52381	0.588264	1.84357	0.56197	0.929912	0.591745
100001197	1.03803	3.36982	0.77573	0.511098	1.56981	0.62689	1.07424	1.48732	0.901945	0.744682	0.633213	1.48945	1.19291	2.03873	0.943837	2.4418	1.15139	1.94619	0.739995	0.901645	0.677616	1.16799	0.521647	0.883782	0.757355	0.399469	0.591512	1.20157	0.606219	0.412272	0.342727	1.35229	1.00906	1.79657	1.82824	1.05909	2.41618	1.63112	0.695446	2.79186	0.620136	1.72657	1.10686	0.696727	0.62967	1.73825	0.828496	1.10948	0.405074
100001198	0.577702	2.78853	1.1233	1.03196	1.18431	0.734577	2.37191	3.54632	1.17948	0.589041	3.72258	0.946778	1.13312	1.42657	0.321619	0.430963	0.485821	1.38863	1.88921	2.54797	0.463735	0.965829	0.637063	5.11787	1.58352	1.09364	3.66501	0.991922	0.458155	1.00808	0.48703	0.756498	1.19047	2.79188	2.99335	0.959373	0.852652	0.674703	1.26154	7.75194	0.445244	3.28512	0.385366	1.7421	0.422768	1.73644	0.8582	0.554349	0.734725
100001207	1.13497	0.849537	1.03745	1.17407	0.552206	0.981824	0.764681		0.703731	0.700638	0.834242	0.762485	0.734927	0.753598	1.05278	1.07957	0.777744	1.18513	1.03633	1.25975	0.702523	0.631187	0.744723	0.377022	0.858908	1.01457	0.595445	0.743901	1.2259	0.622744	0.459963	1.31063	0.553096	0.927703	0.620275	0.982023	0.721324	0.683904	1.49219	0.901489	1.15658	1.1664	1.89609	1.37037	1.11455	1.14002	1.25187	1.28758	1.17814
100001208	1.0041	1.63407	0.623323	1.29932	1.02058	1.51447	1.2734	0.795763	0.761646	1.06419	0.852616	0.63122	0.819894		1.52911	1.10617	0.944209	0.694107		0.715461	1.20995	0.926932	0.591196	0.507978	1.3821	1.50088	0.446609	0.729438	0.525603	0.755757	0.615283		1.02267	1.55114	0.831946	3.12197	0.881839	0.753133	0.817475		1.39527	0.861268	1.57418	1.94368	0.770266	1.56805	1.1248	1.22202	3.86387
100001211	1.22956	0.90673	0.706908	2.34712	1.4523	1.26828	1.29906	2.94625	1.06784	0.90635	0.672303	1.00543	0.47477	1.34719	1.28865	0.339608		1.28298	0.890863	0.849767	0.441574	0.9603	1.46549	0.886258	0.546062	0.37872	1.19727	1.20808	0.828022	1.01002	0.756938	1.03152	0.657526	1.3409	0.606038	3.56623	1.11596	0.702272	0.628083	3.274	1.30836	5.30454	1.65849	0.524305	1.41359	0.914766	2.09702	1	0.54523
100001212	2.02197	0.601415	0.428991	0.820048	1.21742	0.284538	1.48021	0.45422	0.601532	1.03122	0.471739	0.972056	1.20203	0.675729	1.06496	1.06331	1.49758	2.08491	1.26717	0.99026	0.839152	0.625175	1.1867	0.762645	1.14665	0.932523	0.482519	0.649969	0.903117	0.503272	0.791779	2.26538	1.27458	1.15649	0.296144	2.6024	1.00974	0.592603	1.19929	1.36161	0.975414	1.17864	0.5754	0.840163	0.568023	0.907494	1.97803	1.12429	0.360887
100001229		2.64927	0.863745		1.13988	1.13881	1.54871	2.92469	0.555061	0.606377	2.83434			1.12681			0.686618	1.05363	1.51815	1.76407	0.489809	0.969607	0.451575	3.77033		1.252	2.78876	1.41862		0.588478	0.655141			2.40984	0.697518			0.398302	0.455944	6.71047		1.19485		2.03131		0.889085			0.952296
100001232	0.768157		1.10678	0.941827		1.44341	1.60973	1.95967		0.806877	4.90303				1.02914	0.617305	0.745243		2.10014		0.705194	0.95808	1.27808	2.36543	1.40798	2.73232	3.09318	0.760977	0.722885	0.757711	0.68798	0.812722	1.11795		1.52786	1.04911	1.11103	0.811169	1.09575	3.21517	0.693466	1.96732	0.817249	1.23539	0.7774	2.14371	0.858858	0.648968	1.42744
100001247	0.643428	0.773648	1.24895	0.398722	1.11278	0.318585	1.04882	0.531806	1.86222	1.50855	1.25858	1.4272	3.50348	2.1358	0.584648	0.506988	0.660595	0.993916	1.2615	1.25215	0.973244	0.80054	0.217459	0.612033	1.69543	1.77054	1.62107	0.817453	1.07246	1.00043	0.68887	1.3656	0.815613	1.11538	1.14772	1.43943	1.93535	1.18822	1.27387	1.87849	1.3072	0.985726	0.668319	0.989577	0.613112	0.851885	0.51213	1.39363	0.446475
100001251	0.732833	1.13451	1.71911	0.335955	1.21985	0.398518	1.35375	0.796653	2.61441	1.38864	1.61649	1.61689	4.53991	2.70913	0.623487	0.662542	0.849913	0.940024	1.14648	1.16361	1.09761	0.763686	0.276544	0.899199	1.2119	1.47482	2.06774	0.941749	0.988142	0.829853	1.00652	1.46202	0.798342	1.24251	1.56825	1.51181	2.54411	1.62892	1.62389	2.86795	1.52847	1.39789	0.610601	1.13041	0.771537	0.881419	0.498125	1.86887	0.390124
100001253	0.542344	0.719369	1.08268	0.571525	0.567307	0.631576	0.534799	0.627274	0.612802	0.351555	0.563815	0.426851	0.464756	0.594012	1.26168	0.987272	0.834516	0.529159	1.26714	0.599986	0.437462	0.514777	0.745018	0.479013	0.677772	0.545913	0.519303	0.440845	0.436837	0.293675	1.65535	0.851281	0.776997	0.749014	0.916137	1.44851	0.780685	1.20651	0.794908	0.873229	1.32399	0.767202	0.898468	0.758834	0.831454	1.32139	1.48176	1.25751	0.673582
100001254	0.764411	0.682041	0.593113	0.654572	0.474607	0.770073	0.972045	0.253897	1.58004	1.31969	0.591382	0.457905	0.810724	0.67956	0.677049	0.59992	0.882503	0.85519	1.01365	0.679457	0.487155	0.81699	0.853973	0.4439	1.88741	1.64896	0.941275	0.966087	1.30848	0.855774	1.13839	0.662211	0.529123	0.665054	0.892434	0.452216	0.816174	1.14288	0.684957	0.931254	0.997663	0.779524	1.02924	1.21089	0.838382	1.23471	0.580472	1.23048	1.2957
100001256	0.791767	0.585281	0.522491	0.709817	0.617888	0.923425	0.833766	0.534614	1.71908	1.22647	0.674349	0.637092	0.740472	1.4174	1.36917	1.08728	0.697845	0.625457	0.886236	0.540224	0.635908	0.789824	0.726643	0.595941	0.953058	1.08718	0.630633	0.637475	0.701232	1.0409	1.20644	0.878898	1.05461	0.723795	0.691286	1.37224	1.29416	1.18031	0.815443	0.90012	0.829038	0.757657	0.937063	0.871964	1.04003	1.85206	0.985059	2.03889	0.669396
100001257		1.41108	1.43513	0.607775	0.6682	0.869077	0.836059	0.895917				0.438674	0.610458		0.905122	0.892645	0.675173	0.990009	0.689175	0.770023		0.725316	0.757376	0.569101	0.603031	0.727795			0.773576	0.590368	1.56374	0.752697	1.07421	1.39775		1.09908	1.13988	1.00536			0.800347	1.0329	1.01031	1.10501	0.846357	1	1.20113
100001263	1.14935	0.9454	0.776486	1.06608	0.8854	0.974984	0.600582	0.713117	1.07705	1.29777	0.863121	0.878703	1.25122	0.655074	0.942857	0.648348	1.19712	1.08538	0.99942	0.776957	0.929188	1.13229	1.00689	0.747736	1.05995	1.63449	0.919593	1.2284	1.27591	1.14869	1.25032	0.629212	0.516039	0.934985	1.04276	0.617609	0.570546	0.956979	0.682681	0.987157	1.12189	0.909275	1.24425	0.932077	0.886878	0.856991	0.987174	0.762187	1.37388
100001266	1.70725	0.88273	1.14867	0.660348	0.559035	1.70516	0.550609	0.640316	0.960115	0.586255	0.648861	0.507437	0.83506	0.696241	1.44045	3.22693	1.11196	0.77015	1.00643	0.793266	0.412229	0.590062	0.584333	0.42369	0.777808	0.792086	0.514157	0.881527	0.746988	1.13999	1.5946	1.90544	0.704294	0.768049	1.14199	2.30618	0.566822	0.797867	0.759272	1.04801	1.10273	0.757285	1.12739	0.712497	0.997298	1.70275	1.79923	1.41806	1.1189
100001267	3.48315	7.30887	1.99522	0.435316	0.0334301	0.0178837		0.819604	2.86425	4.61028	0.220454	0.116531	0.634489	1.88461	1.03985	3.74843	16.5437	18.2895	5.46377		0.894473	0.0258994	0.229641	2.66708	0.0917289	0.121901	3.16862		0.486065	0.161581	0.160071	0.149054	1.8945	0.255905	2.66854	7.21906	2.36406	0.714453	0.213772	12.2669		4.58726	0.094929	0.170907	1.63994	2.86426	1.04983	0.681315	27.8947
100001270	0.767478	1.47545	0.737407	0.554584	1.48138	0.833976	0.560811	1.06745	0.89699	1.14757	0.998796	1.50056	1.4767	1.40396	0.599209	0.933233	0.87202	1.41877	1.30859	1.00098	0.660027	1.85209	0.718577	0.666715	0.903042	0.889565	1.76319	1.13571	0.820408	0.836226	0.80643	0.866052	0.901286	1.95253	1.36789	1.18042	1.30451	1.22918	0.992138	1.98213	1.12739	1.23408	1.09868	1.91317	0.766479	1.15261	0.792595	1.46719	0.514714
100001271	1.30018	0.847473	0.782428	1.29222	0.777568	0.963131	0.585817	0.739964	0.935461	1.23751	0.806656	0.770256	1.25358	0.654099	0.8907	0.521839	1.33177	1.02251	1.1118	1.05775	1.00041	1.06887	1.21416	0.730393	1.0095	1.83284	0.962272	1.39809	1.28792	1.31096	1.17633	0.558347	0.376778	0.911698	1.16525	0.663729	0.513248	0.77957	0.620725	0.991072	1.50691	0.80316	1.29206	0.710215	0.979728	0.675966	1.03045	0.683995	1.44958
100001272	1.24379	1.06946	1.05645	1.12555	0.714291	0.87729	0.598547	0.708372	0.668756	1.09278	0.838904	0.7721	1.25455	0.522376	0.890284	0.762921	1.29937	1.4384	1.04071	0.835797	0.843035	1.16895	1.11632	0.701676	0.74653	1.55045	0.835704	1.79005	1.26276	1.03443	1.08753	0.80997	0.465619	0.955354	1.19911	0.681614	0.493002	0.96133	0.5951	1.24971	1.56264	1.00282	0.997181	0.910853	0.990495	0.737944	1.5857	0.577804	1.28486
100001274	0.788386	1.36725	0.698751	0.402424	0.725198	0.825368	1.00342	0.612942	1.20608	0.935824	0.847511	0.703632	0.920311	1.09102	0.779558	1.43456	0.973677	0.831674	0.791027	0.695221	1.18314	0.625031	0.902667	0.883069	0.98767	0.911136	1.01569	1.1898	0.675406	0.895115	1.04157	0.978803	1.13595	0.783895	1.18115	1.26704	1.2538	1.19499	0.906061	1.53517	0.993137	1.09364	0.678964	0.722146	1.10283	0.946688	0.838884	0.881056	1.07991
100001276	0.85858	0.759217	0.728541	0.784821	0.828662	1.06366	0.726153	0.508001	1.15947	0.996424	0.664162	0.605869	0.779171	1.10063	0.931577	0.673505	0.68438	1.02515	1.03418	0.879224	0.641469	0.96885	0.814635	0.621207	1.27042	1.22693	0.804843	0.709344	0.774961	1.28918	1.32109	1.19851	0.743774	0.857688	1.0128	0.974747	0.859011	0.865345	0.885588	0.780094	0.88011	0.96677	1.28401	0.728332	1.16558	0.984727	0.87542	1.04892	0.945604
100001277	0.735597	4.26006	0.677813	1.11291	2.12208	0.748699	1.13256	4.14523	0.664327	0.57323	1.06728	1.11784	0.960433	1.53314	0.360409	0.347907	0.922903	1.82765	1.09793	2.08446	0.380479	1.14637	0.47608	4.0635	1.34525	0.665335	1.50122	1.11346	0.434447	0.82048	0.471539	1.0146	1.12586	3.8097	3.03639	1.1041	0.944338	1.10897	1.13548	3.91012	0.666175	2.3538	0.392317	1.5605	0.523302	1.26387	1.09154	0.726892	0.501885
100001278	0.794485	4.17258	0.770606	1.00229	1.70659	0.758791	1.54662	3.80429	1.09501	0.5682	1.72856	1.34031	0.957669	2.05276	0.450173	0.415416	1.16914	1.51605	1.06517	2.06057	0.316236	1.07361	0.38966	4.79595	1.81142	0.792903	1.52104	1.38001	0.38282	0.918999	0.427358	1.08949	1.43616	4.16861	3.03635	0.979013	0.640297	0.965898	1.55326	6.53954	0.735384	2.4326	0.452655	1.86968	0.437012	2.08592	0.824052	0.694589	0.781931
100001279	0.409192	5.80398	0.565238		2.65883	1.38968	1.41281	1.12107	2.35046	0.495331	0.368554	6.34323	0.355446	4.26501	2.46042	0.448372	0.785345	4.01154	1.41992		0.533671	0.670296	1.22704	4.02598	0.966293	0.886452	0.767927	1.02451	0.288218	0.642658		0.687132	0.169456	0.178276	1.12654	0.530533	1.23483	2.97776	4.27994		5.24596	0.513316		0.379837	1.80208	0.665177	5.74435		0.34952
100001287	1.62691	1.90017	0.162442	1.02421	0.394289	0.520273	0.428451	0.473001	0.57067	1.66063	0.521013	1.40165	0.602227	0.670945	0.87454	0.961224	1.82762	1.81431	0.684798	1.07467	0.549345	0.650778	0.587214	1.17644	0.938044	1.89333	1.01941	1.83899	0.689732	0.719421	1.54765	1.5062	3.00216	1.99424	1.3984	1.02624	1.40135	1.12639	0.303532	0.612374	0.720193	0.65745	1.51004	3.10283	0.537375	1.39804	0.528239	0.427767	2.82224
100001293	0.893628	0.922663	0.943753	0.779794	0.673359	0.907654	0.792563	0.889557	0.857717	0.808231	0.8802	0.486634	0.833393	0.961316	1.14081	1.63308	1.06	1.00094	1.09795	1.02641	1.09581	0.695987	0.923877	0.782996	0.83489	1.06135	0.98743	0.624082	0.843326	0.858544	1.34947	1.25488	0.431099	0.769264	1.29821	1.00338	0.728968	1.04501	0.7537	1.1952	1.42864	0.887861	0.656947	0.782797	0.994662	1.22837	0.880022	0.822016	1.21611
100001294	0.786709	0.604171	1.37805	0.699482	0.774052	1.19717	1.17826	1.12984	0.776471	0.624984	0.827111	0.981628	1.34924	0.643	0.989821	0.670577	0.837918	0.878847	1.06893	0.86906	0.809046	1.23571	1.71831	1.08607	1.83473	0.909451	0.960597	1.03436	1.58739	0.758278	1.86634	0.778234	0.999851	0.762103	0.987066	1.0297	0.606924	0.734009	1.05465	0.889967	1.33776	0.677206	1.18987	0.964072	0.775949	0.708054	0.740899	0.581247	1.82457
100001295	0.740661	1.06434		0.593749	0.512431	1.11496	0.741594	0.695263	0.839374	0.668893	0.990468	0.666361	1.08094	0.886406	0.569516	0.577127	1.09107	0.97284	0.735347	0.877125	0.874791	0.852137	0.905218		1.57591	1.26593	1.06285	0.88567	0.944998	1.31465	1.21872	0.434452	0.758127	0.818964	0.692462	1.35911	0.691008	1.02935	0.994525	1.02474	0.961459	0.94279	0.941946	0.745113	0.8062	0.903634	0.579101	0.944944	0.719102
100001296	1.4005	1.42591	0.627874	2.4959	0.905299	1.70438	0.134486	2.02325	2.76948	0.760498	0.967076	2.54601	1.68672	1.01986	0.330409	0.538977	1.14544	1.63634	0.288911	0.744822	0.66445	0.34341	0.0541867	0.489457	0.172502	0.777453	0.0856647	0.940345	0.268095	0.82991	0.285049	5.3028	4.29198	0.745508	1.4274	1.6405	5.08005	1.16548	1.55365	3.68629	3.13321	1.06597	0.732621	1.89161	1.39896	1.42494	1.58427	0.803603	2.15522
100001300	0.668308	1.47278	0.388798	0.40864	0.732244	0.883277	0.459157	0.579689	1.38646	1.42597	0.793811	0.672026	0.62078	0.763284	1.07709	0.565611	0.893174	1.68535	0.687974	0.50536	0.761727	0.989276	0.773206	0.641272	1.59049	1.66664	1.11575	1.3698	0.611642	0.966418	1.43317	0.917418	0.54969	0.435827	0.754545	0.852127	0.859927	0.755532	0.707072	0.815796	0.553839	0.487044	0.522304	2.4175	0.502124	1.01251	0.575195	0.74064	0.994393
100001310	0.428493	0.611419			0.547338	0.65648			1.28168	0.839446			0.998334		0.913548			1.10533	1.09198		0.686032	1.60169	0.949099	0.475932	1.37473	1.23858		0.948615	0.958637	0.92104	0.765994	0.961166	0.553282	0.673412	0.674145			0.542874	0.892814	1.15563				1.15451			0.909512	0.887382
100001313	0.560883	0.609258	1.11205	0.613342	0.752936	1.06754	0.698688	0.689859	1.4503	0.416278	0.893167	0.844558	1.41241	0.844557	0.518229	0.583374	0.578032	1.09211	0.715151	0.629025	0.618399	0.785651	0.559251	0.460462	2.06133	0.801888	0.863943	0.609	1.19686	1.22062	0.99395	1.05853	0.707633	0.716469	0.891726	0.954388	0.685374	0.964659	1.12969	0.874166	1.0736	1.17952	1.11531	1.06329	1.5402	0.599915	0.806339	0.891227	0.616025
100001314	0.907048	1.20642	1.63762	0.921337	0.942219	1.98958	0.918078	1.0285	1.10678	0.709921	1.71333	0.567136	1.70698	0.797613	0.780184	0.566352	1.10884	0.886147	0.692017	0.954335	1.00641	0.957394	0.816164	0.929506	0.95103	0.871239	1.68874	1.04868	0.933017	1.54686	1.03751	0.835606	0.609663	0.70778	1.87403	0.733901	0.776801	0.868246	1.24379	1.64382	1.52554	1.20683	1.38529	0.731789	1.38839	0.59114	0.796028	0.710657	0.893917
100001315	0.411591	1.22933	0.130016	0.449608	0.567209	0.767077	2.31849	0.968148	0.586137	0.117194	0.533998	0.601363	1.40192	6.40126	0.0865115	8.02264	0.666096	0.710339	1.07188	0.826734	0.556973	0.682703	0.108153	1.301	0.608978	0.0440803	0.925449	2.92929	0.721838	4.34104	0.368692	6.84105	0.0230857	0.48039	2.70343	1.42308	3.25503	1.26107	0.0518436	0.559229	0.271787	0.832896	3.93942	0.486151	0.486821	2.95477	1.54045	1.41324	0.877155
100001320	1.0543	1.13026	0.749929	0.858995	0.885136	0.885185	0.857046	0.645898	1.01747	1.15672	0.872435	0.792454	0.705791	1.14905	1.31949	1.42405	1.43885	1.11656	0.925027	0.887494	1.03303	0.945055	1.01992	0.814303	1.25308	1.35786	0.864545	0.940652	0.689825	0.675031	1.41447	1.39594	0.856908	0.890296	0.758294	0.803791	1.36775	1.21391	0.951858	1.29654	1.03264	0.834378	0.990999	1.15659	0.768146	1.57529	1.1514	1.13918	1.17744
100001322					3.36882			17.2108	0.428749	0.163898	0.670621		1.75195		8.12461			0.19649	1.06724		1.53416	6.28093	0.198617	0.236734		0.478716	0.0986798	0.139608	2.16924	0.53973	0.988378	7.01918				9.20515	2.3294	1.15707	0.649206	0.128947	3.32055		0.190543	0.0809889	2.80924		5.88394	0.406728
100001323		1.26763	0.138319		2.19068		0.0794916	21.1388	0.237336	1.67668	0.574082	0.259588	1.0222	0.235408	7.42769			0.41624	0.644809		0.641943	2.62127	0.200503	1.01373		0.482256	0.0958805	1.4147	1.44085	0.260046	1.09412	7.4151			0.125231	29.8332	4.22929	0.845184	1.2009	0.15818	4.80412	0.109372	0.729174	0.149808	2.35172		5.25666	3.10417
100001324		0.839539			1.10191			10.8961	0.228443	0.900418	0.316911		0.770982		8.22411				0.627469		0.799419	2.15373		0.432291		0.390688		0.502999	1.02715	0.432863	0.848718	3.792	0.498923		0.15021	15.6642	2.3813	0.848567	0.640449		4.48809	0.301041	0.670486		1.56898		4.18859	1.52989
100001334		1.56479	1.16248	0.40375		1.47586	1.12552		1.53431	1.70603	1.22325		0.609265	0.998219		1.35285		0.378123	0.757648	0.400679	1.29561		1.11918	1.0882	0.598114		1.03357	2.51826	1.40469	0.888236	0.656813	1.54506		0.92602	0.741275	1.22322		0.761482	0.798106	2.48261	1.21756	1.6018	1.44178	2.19656	0.716676				0.906502
100001335	0.722491	4.71035	1.06116	1.37077	3.21626	0.802925	1.51954	4.32062	1.09816	0.837038	1.90638	1.09548	0.991236	1.76028	0.607005	0.346775	0.989795	1.55127	1.26192	2.70265	0.5804	0.729072	0.391168	3.7954	1.9614	0.836132	2.27567	0.919239	0.389788	0.750907	0.722825	1.13661	1.53289	4.35124	2.66632	1.09433	1.08536	1.23134	1.49763	3.12546	0.602777	1.52506	0.586221	1.32822	0.512038	1.3539	0.839409	1.00459	0.542809
100001337	0.569682	4.3524	1.46359	1.10946	1.89786	0.628849	2.29872	4.11034	1.58057	0.763784	3.45556	0.919846	1.05535	1.96607	0.546993	0.301072	0.845394	1.29018	1.83198	2.55852	0.613422	0.682022	0.469606	5.87329	2.994	1.19056	3.04453	1.28291	0.403964	0.704089	0.589933	0.616451	1.1226	4.45982	2.15271	0.807184	0.635458	0.510546	1.52674	7.54822	0.627877	2.12788	0.464002	1.49241	0.459127	1.33997	0.702166	0.509115	0.968438
100001359	0.844502	1.23784	0.918245	1.05311	1.16716	0.886017	0.815946	0.585064	0.889187	0.694702	0.888433	0.697103	0.801996	1.13895	0.655526	0.988965	1.24338	1.22918	1.07776	1.01865	1.08428	1.08791	0.900125	0.858917	1.30194	0.912698	1.06614	0.823254	0.757267	0.726517	0.88273	1.2136	0.606232	0.753629	0.922371	0.796847	0.992056	0.728295	1.02925	1.34106	1.01131	0.911776	0.962681	0.739726	0.820667	1.05454	0.895133	1.17558	0.844885
100001386	1.34914	2.26606	1.13029	0.559604	1.19027	0.827997	0.779859	1.82374	1	1.92571	0.746215	1.70744	2.43867	0.954747	0.911596	0.391006	2.1798	1.29812	0.712166	0.643651	0.693779	1.26221	0.71812	2.25683	1.08976	1.88297	1.08497	2.1718	0.93237	1.92826	0.750814	0.453653	0.459453	0.335089	2.02461	10.54	1.62938	0.578974	1.28231	1.0454	8.15442	0.648412	4.04544	1.036	1.86975	1.62022	0.71834	2.86719	1.20027
100001391	1.1361	0.782222	0.713493	0.973355	1.04731	0.695505	0.573357	0.829946	0.687056	0.845579	0.570119	0.921333	1.71159	0.64483	0.775657	0.746074	1.37524	1.37574	1.00409	0.907904	1.05278	1.34668	0.659605	0.583934	0.742645	0.932845	0.720112	1.68746	1.00479	0.707612	1.1082	0.542014	0.554844	1.3746	1.2428	1.13052	0.99974	0.98882	0.861051	1.02351	2.32204	1.00359	1.2911	0.771084	1.0798	0.738802	0.919071	0.768915	0.82953
100001392	0.723897	0.979571	0.969261	0.376886	1.35468	0.353422	0.684081	0.755808	1.40587	1.92241	1.35207	1.38916	2.24974	1.63984	0.720644	0.512242	0.769819	1.14804	1.56782	1.30717	0.691727	1.39104	0.191508	0.581376	1.31554	1.27012	2.24571	0.784928	1.00597	0.699751	0.749571	1.09766	0.887521	1.97907	1.16235	1.49653	1.70186	1.00745	1.43116	1.7613	1.12481	1.03288	0.881889	2.17042	0.752829	0.945619	0.544271	1.82605	0.270295
100001393	0.98707	0.911231	0.31707	0.371281	1.12211	0.988528	0.954624	0.491039	1.62844	1.82967	0.809072	0.498905	0.900885	1.44025	0.661465	0.697149	1.13025	0.923053	0.476237	0.441076	0.325693	0.401447	0.52835	0.263078	0.844714	1.14347	0.693886	1.84027	1.0378	2.01573	1.09918	1.08505	0.651963	1.02242	0.896773	1.57445	1.30844	0.943179	0.981883	0.872002	0.842774	1.03327	0.995472	1.1035	1.08003	1.24064	0.781576	1.21983	0.74592
100001395	1.1758	1.21859	1.42841	1.48768	0.745132	0.996445	0.699775	0.800345	0.797925	1.46103	0.816199	0.731335	1.15278	0.573876	1.05411	0.533391	1.26517	1.05042	1.33609	0.926458	1.10739	0.856101	1.04875	0.727808	1.01053	1.48656	0.879372	1.75432	1.18821	1.02063	0.992572	0.605972	0.563183	1.33017	1.00667	0.915141	0.554672	0.908875	0.68129	1.11512	2.06501	0.856664	0.994595	0.6306	1.43068	0.691729	1.43346	0.459801	1.63647
100001396	0.839526	0.690636	2.82858	0.263016	0.48963	0.993385	0.433045	0.227717	1.52698	2.15075	0.191156	0.607977	1.76298	0.523938	1.84153	1.07459	0.800248	0.840267	4.19159	1.5663	2.24522	0.796872	0.35824	0.197916	1.68765	3.82651	0.893019	1.1555	4.85722	0.0440128	0.942833			0.812516	0.529297	0.516038	0.636096	1	0.653331	0.319551	0.688687		0.893573	1.06796	4.59781	2.10001	0.400549	2.19642	0.725356
100001397	0.242286	0.845375	0.203965		1.07999	0.624898	0.571897		2.34772	2.31524		0.543972	0.214267	1.85915	1.69322	1.83333	1.44298	0.523198	1.12981		3.60934	0.30588	0.797577		4.06928	1.0557		1.93147	1.84183		1.26246	0.62764		0.732567	0.744598	1.02415	0.96314	1.57964		2.35472	1.98618	0.65726	1.81365	0.975695	0.119498	1.76476	0.587684	3.08308	0.0958703
100001398	0.571651		1.49744				0.489393		1.21149	1.3207		0.351068	0.708341	0.614934	0.791685	0.837715	0.733272	0.32027	1.67036	0.770712	1.78415				0.816654	1.49039	1.48378	1.17758	0.990659		0.295638					0.32208	0.746418	0.684908		0.838214	0.494449		0.879974		1.56735	1.53916		1.69278	0.585471
100001399	0.891136	1.66653	0.73771	0.0756791	0.638924	0.701068	0.544064	0.207226	2.91759	2.13909		0.607471	0.575205	1.9803	1.23014	1.86352	1.61604	0.803136	2.03035	0.211729	1.34074	0.256651	0.582304	0.222399	3.11063	2.24402	0.0849016	1.60766	1.44917		1.22552	0.186212		0.932324	1.24602	1.15291	0.754902	2.86112	0.233154	2.57449	0.906113	0.329711	0.776608	0.761466	0.407121	2.43817	0.502561	1.88392
100001400	0.810215	1.08353	0.834229	0.0824445	0.266261	1.05329	0.65633	0.191426	1.69856	1.73214	0.131349	0.209965	1.6752	1.78676	0.539121	2.17214	1.74377	0.227572	2.00459	0.143844	0.973804	0.149066	1.01222	0.249593	0.890045	2.04292	0.171605	1.34109	1.5937	0.0758836	0.561626	0.173428	0.173781	0.92662	1.01399	1.05802	0.897034	1.8768	0.247494	1.92357	2.01293	0.240222	0.298249	0.458766	1.0945	1.78104	0.287319	0.792507	0.227667
100001402	0.689165	2.21851	0.471851		0.826851	2.39646	0.310445	0.70105	5.6091	0.524882		0.289066	1.99997	0.830844	3.37355	0.679675		0.921632	1.45316	0.414795	2.01048	1.18006	0.248457	1.00674	4.71853	0.87192		0.90866	9.17908		2.14053			0.681173	0.881736	1.09761		2.9917		5.28197	0.823233		0.610685	1.29049		0.226478	0.511142	1.9419
100001403	1.39486	2.01246	0.812346	0.217466	0.869676	2.56139	0.684208	0.239642	3.7537	1.54187		0.342865	3.62605	1.22539	2.28909	2.46729	1.43604	0.938631	2.15465	0.329555	1.54756	0.917442	0.909517	0.435733	4.47917	3.339	0.0370877	1.17242	7.12501	0.0674073	1.93219	0.102198		0.938518	0.790955	0.856154	0.311022	3.32197	0.287473	2.1958	1.57602	0.233081	0.620655	0.765196	0.786581	1.11398	0.519063	1.50753	0.196258
100001404					0.882994	5.03827	0.792616	0.649632	1.26936		1.75327		0.66008	1.01632		1.09244						1.8914	0.888614		0.993052	1.21329	1.13401	0.918132	1.14673	0.868266		1.24453					0.641619		1.81971	1.20663				0.871593				0.828057	2.23582
100001405	0.996625	1.13022	1.59016	0.17434	0.361721	1.34354	1.21917	0.148962	1.44447	2.05014		0.638947	2.12856	1.08442	0.439167	2.39337	3.00175	0.357436	3.5837	0.253016	1.39282	0.569614	1	0.282174	1.34128	2.93873	0.212644	2.11156	3.27242	0.0853873	0.645012	0.16923		1.32788	1.18744	1.16644	0.467085	1.17958	0.133863	0.900062	2.03591	0.453156	0.303852	0.573107	1.20999	1.56767	0.286995	0.454398	0.107875
100001409	0.854253	0.929535	0.803496	0.539864	1.28207	0.806446	1.07068	0.510371	1.67689	0.974796	0.9405	0.674797	1.15078	1.16032	1.24281	1.2759	0.839968	0.86377	1.02485	0.592251	1.41579	0.389589	0.905	0.75643	1.29748	0.700625	1.0253	0.914791	1.00793	0.860757	0.763681	0.81882	1.21553	0.876523	0.657617		1.17179	1.41987	1.0516	1.43132	0.997813	0.694512	0.80271	1.00314	0.876735	1.36407	1.01418	1.85653	0.848956
100001412	0.768272	0.852192	0.690882	0.693407	1.04061	0.669308	0.995921	0.634547	1.27617	0.971573	0.851844	0.708604	0.723278	1.02012	1.12188	0.814585	0.786361	0.82461	1.01487	0.58911	1.03752	0.573064	0.866232	0.676813	1.20624	0.997256	0.724524	0.799731	0.844663	0.849794	0.961351	0.731134	1.20501	0.927888	0.881229	1.25748	1.12389	1.15649	1.23627	1.38029	0.797413	0.653367	0.942235	1.01427	0.801636	1.43844	0.924491	1.33112	0.877722
100001413	0.653004	0.558041	0.455687	1.04116	1.29386	1.56205	0.803527	0.875305	1.63609	1.27086	1.36347	0.929935	1.56767	1.07023	1.41087	1.1219	0.52597	0.372155	0.543919	1.76135	1.93392	0.814871	0.824091	0.822857	1.01501	0.832968	0.895216	1.16266	0.942818	2.44015	1.24286	0.425223	1.01552	1.09122	1.39602	1.66542	1.03249	1.35666	0.95984	1.34983	1.5614	1.07126	0.923088	1.97477	0.85215	1.35343	0.76732	1.00384	2.46072
100001415	0.844589	1.08625	0.788254	0.573501	0.958372	0.875125	1.05385	0.731283	1.13362	0.999776	0.893563	0.860924	0.83328	1.40143	1.06802	1.02698	1.05753	0.922081	0.918502	0.608989	1.1225	0.671543	0.945068	0.691095	1.14652	0.852565	0.810626	0.965618	0.80341	0.96389	1.00224	0.629026	1.31876	0.901611	0.958597	1.25786	1.26949	1.42236	0.896108	1.37992	0.848291	0.882175	0.874525	0.990969	0.81751	1.25851	0.733597	1.35796	1.15636
100001416	0.880428	1.32989	0.798071	0.585457	0.506036	1.20502	0.785915	0.510361	0.946723	0.890748	0.848439	0.892311	1.11437	1.01918	1.18649	1.41197	1.55094	0.905097	0.830288	0.687658	0.796232	0.85146	1.08739	0.571546	1.03885	0.799895	0.937522	1.18732	1.15223	1.09695	1.39745	1.06097	1.00746	0.929776	1.02274	1.2372	1.01473	1.22236	0.88479	1.17607	0.946527	0.696067	0.884404	0.686413	0.803241	1.14522	1.06314	1.14526	1.37935
100001417	0.980775	0.973639	0.560218	0.453696	0.514016	1.76329	1.72957	0.558523	0.673666	0.424311	0.310664	0.198489	0.783324	4.5847	0.459743	5.46345	0.661426	1.26048	0.863993	0.26719	0.344725	1.00213	0.457997	0.62671	0.15098	0.241107	0.663583	1.52344	0.367692	4.03284	1.07192	4.96874	0.404979	0.920965	1.88597	1.42639	1.72646	0.284598	0.308926	1.13375	0.259824	1.26601	2.74866	0.331138	0.749876	1.73452	1.5518	1.64569	0.585416
100001423	0.707439	0.525198	0.533333	0.682641	0.696784	0.713959	3.43742	0.170915	0.174432	0.578256	0.467649	0.508896	0.811624	2.05731	0.803849	3.74693	1.19711	1.04776	2.47398	0.999574	1.05156	0.544544	1.28898	0.209528	3.02763	2.95616	0.623766	0.495652	2.37121	2.18932	0.583943	2.03025	0.480426	0.389538	1.45669	0.793774	0.514854	1.14506	1.12397	1.75381	0.627915	1.08055	1.5055	0.294363	0.646177	1.00895	0.972259	6.27247	3.10676
100001425	0.82549	0.772264	0.695529	0.630204	0.834896	0.895377	1.02402	0.777969	1.15973	0.638182	0.883262	0.563761	1.06234	1.10943	0.718347	0.98491	1.03614	0.518254	0.589659	0.769335	1.11601	0.475992	0.980164	0.658203	0.732868	0.624045	0.75984	0.897361	0.747013	0.816664	0.857149	0.61042	0.969518	0.709231	0.995933	0.971269	1.20278	1.45455	0.807573	1.41384	1.07926	1.11636	0.730526	0.999889	1.01529	0.920901	0.798462	0.699093	1.23222
100001426	0.961638	0.956861	0.657634		0.952295	0.750917	0.819146	0.6317	1.13618	0.991824	0.809259	0.712749	0.908261	0.949571	0.889575	1.00617	1.08125	0.790803	0.758165	0.660315	1.04681		0.467548		1.02658	0.753808	0.736107	0.950242	0.731959	0.765162	0.7713	0.663102	1.4547	0.808086	0.8539	1.3111	1.35792	1.19249	1.07417	1.1791	0.925145	0.773625	0.870177	1.04924	0.889386	0.989237	0.648773	1.04637	1.2445
100001433	1.49648	1.54219		1.16619	1.0619	0.61273	0.670366		0.458337		0.65639	0.781987	0.600841	0.714785	0.518455		1.3746	1.26501		2.76086	0.284931	0.525782			2.18147	1.99839	0.677693	0.802863			0.490713	1.32489	1.89173	3.32466	0.88902	0.880462	0.801618		0.979306	1.02542	0.470201	0.464744		1.18834	0.506393	0.960676	1.64829	1.32871
100001437	1.23648	0.807176	2.01475	1.93138	2.48927	0.665296	1.21354	0.798927	0.625155	0.211423	1.18848	0.73466	2.98895	0.345809	0.305764	0.730875	0.48062	1.65804	3.0024	2.15922	3.46452	0.942188	1.71884	1.45945	1.60662	0.355512	1.02131	0.791175	3.06349	0.486416	0.736599	0.497999	0.928873	0.625142	1.04537	2.97608	0.210662	0.784085	1.79745	0.705705	2.20785	1.284	0.825914	2.11894	1.31728	0.284625	0.840593	0.367007	0.660095
100001445	0.851056			0.584877	0.993046	1.35133			0.848938	0.654343	0.827121	0.439465	0.804624	1.09423	0.596543	0.894996	1.97225		0.457486	0.657928	0.772101	1.17669	1.96054		0.982607	0.790054	1.0025	0.911655	0.529176	0.392937	1.2901	0.515373	0.754176			0.614592	1.07406	0.710916	0.432458	0.898245	1.94102	1.13692	0.851439	0.583947	1.67893	0.723152	0.877502	0.679773	1.49278
100001446	1.18435	0.819496	0.694821	1.10647	0.388198	0.762081	0.816091	0.842124	1.20479	0.847521	0.767525	0.738904	0.871664	0.845989	0.477127	0.914919	0.980494	0.943712	0.912241	0.775712	0.76838	0.664324	0.562943	1.08295	1.09978	0.987998	0.919667	1.25265	0.907709	0.836885	0.798144	0.782396	0.842771	0.764746	1.00028	1.00546	1.27527	0.838872	1.05369	1.10656	1.2167	1.24206	0.75146	1.02206	0.77453	0.97908	0.555648	0.551453	0.804291
100001452	1.32494	0.518012	0.843348	0.937278	0.671555	1.14121	1.40963	0.421312	1.22122	1.11238	0.567334	0.474992	0.546909	1.14325	1.01994	0.706211	0.636046	1.23913	0.840149	0.811761	0.282926	0.918074	1.79042	0.538013	1.62433	1.40492	0.880072	0.705912	0.679931	1.37258	0.644682	1.08759	0.547592	0.568453	0.795756	1.02042	0.708184	0.799356	0.834746	0.59571	0.998474	1.11569	1.61672	0.954233	1.24643	0.565771	1	0.878043	0.80681
100001454	0.625702	2.12753	3.22115	1.23042	3.30549	0.671875	1.48123	6.33879	1.2837		0.869001	1.28179	0.660413	2.92648	0.732428		0.55175	1.06387	2.18055	3.23198		0.565202		3.50799	1.46322		2.82137	1.14302			0.597476	1.13677	1.22695	4.14035	1.48793	0.776681	0.874425	1.46335	1.54076	2.75332	0.495632	2.44403	0.997257	0.813784	0.46667	0.798887	0.955773	1.03312	0.338027
100001456	0.720745	0.923493	0.799761	0.686192	0.901226	0.751067	0.756742	0.612318	1.04508	0.885136	0.920221	0.767223	1.00274	0.956192	0.878538	0.892236	0.836388	1.11923	1.0837	0.572973	1.02483	0.758199	1.01329	0.613328	1.11174	0.942034	0.997386	0.887891	0.863069	0.902054	0.950749	0.72014	0.872827	0.757268	0.940125	0.876741	0.884914	0.988257	0.961193	1.12172	0.957779	0.75636	0.850801	0.905539	0.857252	0.974136	0.784032	1.0945	1.08785
100001461	1.37307	0.923035	0.774748	1.62031	0.769107	1.23252	0.821159	0.549407	0.908653	1.35463	0.902101	0.834148	1.18887	0.808102	0.991713	0.652833	1.51751	1.04962	0.676965	1.30976	0.593978	1.12635	1.42783	0.884779	1.08147	2.01566	1.03974	1.36305	1.16391	1.07863	1.23519	0.781023	0.624578	0.922987	0.691954	0.510124	0.64764	0.946821	0.724684	0.875481	1.1609	1.20915	1.88944	0.796979	0.908034	0.878512	0.993248	0.550327	1.6607
100001462	1.26535	1.27605	0.738304	1.25499	1.0234	1.05619	0.448982	0.643665	0.87132	1.10377	0.709257	0.544268	1.16265	0.705754	1.80206	0.558062	1.33178	1.15324	0.929133	0.744771	0.510251	1.25561	0.764191	0.704817	1.524	2.08859	1.06525	1.45769	0.813928	1.42147	1.07622	0.758628	0.618644	1.37698	0.985752	0.374644	0.718619	0.839129	0.6177	1.21302	2.32429	1.07237	2.14191	0.984831	0.700955	0.865184	1.2424	0.713353	1.51676
100001466	0.968287			0.604904	0.995029			1.0144		1.43206	0.79217	0.719755	0.730286		1.45898				0.765834	0.731686		0.702874			0.806667	1.40188		0.556969	0.997788	1.00017		0.647817	1.55772	1.49259	0.818425	1.31465	0.880513	2.03011	1.05136	0.658246	0.777937		0.854653	1.41033		1.23793	2.00181	1.00863	0.855089
100001467	1.27141	0.806577	0.993177	1.15081	1.17411	0.718094	0.820695	1.07743	0.60993	1.21611	0.856035		0.743877	0.568556			0.862156		1.36785	1.39081	0.82494	1.14389	0.73457	1.05357	1.10237	1.06911	0.784808	1.01372	1.1563		0.662092	0.923066	1.60319	1.5534	1.21842	1.22464	0.721645	0.866842	1.31386	0.938426	0.687894	0.692927	1.23379	1.4948	0.736582	1.62844		0.945519
100001468	1.14023	0.5671	0.158185	0.428255	0.755035	0.459555	0.602615	0.375289	0.979239	0.206385	0.328384	0.589448	1.29981	0.91897	0.768938	0.586879	1.7443	7.51593	4.06098	0.663432	1.07622	9.70039	6.23743	1.79987	11.0789	0.546322	2.42573	0.634519	0.306313	0.881252	6.94702	1.15024	0.766453	0.407245	0.881692	1.88205	0.514858	0.956659	1.06473	1.5133	0.347249	1.01569	0.501617	0.844026	0.937665	0.740561	7.91815	1.14282	1.19746
100001485	0.967121	1.24685	0.699856	0.592036	0.91897	1.30083	0.570881	0.523617	1.371	1.37178	0.626119	0.715191	0.955635	1.58515	1.00764	0.616903	0.999836	1.36027	0.758139	0.574877	0.679399	0.976099	0.672813	0.394964	1.63284	1.38247	0.842615	0.821569	0.795602	2.28451	1.48825	0.813358	0.756217	0.91566	0.917687	1.10455	0.834544	0.965597	0.972053	1.17132	1.0133	0.898986	1.24941	0.660564	0.985898	0.857508	0.79879	1.1943	1.13206
100001501	0.681509	0.931302	0.921645	0.913193	1.39187	0.746395	0.662321	0.792629	1.28967	0.718386	1.07732	1.49191	1.33737	0.908564	0.78018	0.976887	0.885178	1.46267	1.25507	0.877426	1.28838	1.13085	0.611213	0.762548	1.18011	0.745579	1.08809	1.31549	0.859435	0.879712	1.14916	0.680853	0.728872	1.07904	1.34628	0.953164	0.863847	1.01197	0.757749	1.36547	0.912054	0.871814	1.48663	1.05779	0.753893	1.02984	0.630413	1.00278	0.616323
100001509	0.957751	0.865315	0.268928	0.4203	0.876284	1.38879	0.651242	0.30852	1.00188	2.70697	0.640509	1.01556	0.946281	1.68641	1.17784	1.69726	1.32152	1.246	0.473826	0.499556	0.747658	1.30931		0.371491	1.23552	1.69301	0.729373	1.05492	0.630155	2.61971	0.898715	1.4939	0.960645	0.725778	0.731728	1.90379	1.76879	0.853636	0.794261	1.30196	0.712362	0.949094	1.36976	1.65085	1.03361	1.14374	0.671061	1.25767	0.678828
100001510	2.51053	1.09988	0.892482	2.7462	4.42863	0.538607	0.408838	0.584074	3.60658	0.506792	0.525659	0.45639	2.74715	0.729249	0.85086	1.01179	1.43373	1.05583	0.554079	1.21017	1.38355	0.258884	0.293271	0.667415	0.968626	0.324846	0.467007	0.844191	0.608164	1.06712	0.508636	3.92211	0.904494	2.03038	1.71126	1.20768	2.61702	2.77929	3.22538	1.10773	1.26103	1.21844	1.19735	0.981873	3.13699	3.1629	5.75621	0.335505	0.777583
100001511	1.04222	1.15695	0.768687	0.89528	0.535943	0.963154	0.519715	0.919987	0.787787	1.18063	1.18443	0.78584	0.782288	0.468765	0.654923	0.742861	1.17598	1.23728	0.912172	0.811736	0.575413	1.22475	1.07105	0.898984	0.86506	2.12464	1.17706	1.53949	1.2969	1.30314	0.905145	0.63829	0.37845	0.829732	1.19649	0.513206	0.420828	0.712408	0.449895	1.59688	1.00275	0.923909	1.21212	0.917319	0.935525	1.12219	1.02678	0.561528	1.7951
100001526	0.954332	0.664391	0.529516	0.748758	0.909221	0.84413			0.82483	0.919064		0.939326		0.784377	0.871384					1.32811	0.719709	0.617778			0.853657	1.14626			0.561533	1.04982			1.17315	0.961841	0.519555	1.15573	0.891517	1.17895	0.920085				0.908306			1.60233	0.687656		0.792414
100001540	1.34291	1.32567	0.545556	0.359527	0.398918	0.370635	0.815171	0.664425	0.69683	1.53735	0.172639	1.14553	1.25022	1.96277	1.51253	1.18487	2.09648	1.82782	0.319065	0.58674	0.457505	0.396778	0.528315	0.467343	0.995951	2.63224	0.133755	1.28353	1.4963	1.27693	2.52948	1.90263	0.356576	1.72639	0.468499	0.692588	0.850476	1.94302	0.832438	0.691557	2.07911	0.577963	0.285034	0.990467	0.475201	3.24842	1.18962	1.15182	0.492826
100001541	0.709994	1.13402	0.510635	0.363696	0.782773	0.904698	0.430718	0.565641	1.44884	1.26071	0.778081	0.922652	0.63226	1.17752	1.20349	1.83829	0.874152	1.99148	0.727871	0.41763	0.576591	1.03341	0.627072	0.460631	1.72117	1.95305	0.775943	1.08144	0.650196	1.13947	1.31395	0.924518	0.625141	0.192117	0.332401	1.18239	1.19382	0.999014	0.960267	0.274174	0.479524	0.609933	0.689108	1.68559	0.839583	0.787208	0.570682	1.13931	0.896826
100001550	1.50957	1.17675	0.426811	1.77707	3.712	1.54621	0.656378	0.647103	0.60555	0.925247	0.621522	0.918293	2.23106	1.49415	1.62325	3.58332	1.02004	0.215748	0.117996	0.576039	1.44588	0.224775	0.431449	0.276574	0.157272	1.06303	0.329494	0.634082	1.97283	1.69298	0.388513	1.09553	1.18701	2.02596	2.92267	0.977664	0.956645	1.35355	1.17804	5.05809	1.16445	1.7992	2.88657	0.749727	1.66643	2.15058	1.04959	1.14303	1.02393
100001551	1.69376	1.37836	0.837892	0.913065	0.58156	0.79663	0.753093	0.508721	1.03625	0.975813	0.881788	1.19264	1.69764	0.443067	0.571819	0.963577	1.97827	1.14706	1.03011	0.767449	0.480251	0.899433	0.981142	0.551787	1.02837	1.38213	0.850029	1.52505	1.66829	0.598124	0.621204	1.05096	0.556382	1.67251	1.25631	0.690588	0.670043	0.568401	0.849176	1.11419	1.69729	0.911428	1.2121	1.07077	1.05742	0.639871	1.11508	0.749886	1.11719
100001562	1.22573	1.16836	0.799801	1.26251	0.990185	0.947594	0.587131	0.77223	1.11583	1.25487	0.842916	0.844509	1.2697	0.678332	1.00715	0.544366	1.415	1.1944	0.934342	0.830437	0.893412	0.990572	0.813959	0.913564	1.52217	1.90195	1.02792	1.12945	1.28952	1.06021	1.15515	0.786692	0.504551	1.24647	1.26154	0.564509	0.534077	1.0012	0.632353	1.24232	1.29675	0.882646	1.32249	0.985191	0.891998	0.838578	0.921977	0.67238	1.23614
100001567	1.2807	0.785571	0.820886	1.17871	0.969547	1.40554	0.615826	0.739393	0.887941	1.63557	0.926525	0.836374	1.39182	0.682459	1.18804	0.793549	1.1921	0.924666	0.77393	0.797633	0.570961	1.19175	1.0791	0.751786	0.927258	2.23453	0.971735	1.20211	1.29385	1.10038	1.24503	0.864559	0.865655	1.15398	0.931399	0.582944	0.796597	1.08189	0.617921	1.00779	0.931484	1.25563	1.63105	1.18837	0.981885	0.844388	0.999155	0.531322	1.7511
100001569	1.44555	1.07044	1.63432	2.11453	0.448021	1.22435	0.760548	0.711092	0.844279	1.69336	0.774578	0.80719	1.00826	0.593261	1.83207	0.800934	1.17605	1.52467	0.896649	0.664611	0.645239	1.125	1.25501	0.718316	0.715769	1.59472	0.865018	2.57789	1.03627	1.52515	1.32164	0.832344	0.589931	1.12839	0.767866	0.771248	0.595761	0.799805	0.45858	1.96615	1.92119	1.24176	1.26086	0.702882	1.37219	0.847394	2.05982	0.714106	2.00005
100001570	1.53837	1.10251	1.62449	2.18343	0.805836	1.08717	0.788318	1.31582	0.752158	1.8945	0.825391	0.66716	1.02866	0.49859	1.52803	0.496476	0.984015	1.12896	1.19556	0.907557	0.995976	0.820906	1.20484	1.00402	1.06386	1.81026	0.980568	1.77937	1.08847	1.38166	1.18677	0.609514	0.747676	1.52528	0.90729	1.00924	0.493912	0.910964	0.532682	1.28752	1.96102	1.05356	1.01731	0.556528	1.33354	0.820356	1.78408	0.494153	2.7288
100001571	1.58362	1.22319	1.19974	1.09093	0.873746	0.96643	0.806585	1.0029	0.854198	1.24753	1.02181	1.10397	1.51241	0.444609	0.718864	0.75086	1.24595	1.26016	1.11339	1.01057	0.587386	1.00298	0.928206	1.00003	0.94628	1.09174	1.015	1.34281	1.47894	0.766934	0.820794	0.896126	0.860117	1.73858	1.14379	1.04505	0.570542	0.72813	0.787202	1.3392	1.29548	1.31296	1.16595	0.968826	0.947782	0.655806	1.25789	0.756422	1.36475
100001577	1.41023	0.799767	0.593496	0.6705		4.24631	0.789347		1.8197	0.483979		0.271263	0.347594	0.944702	3.73339	5.50271	1.47677	0.704807	0.977096	0.36572		1.36308	0.46892		0.898115	0.869344	0.367067	0.759891	0.343821	1.86065	4.60355	2.48428	0.39323	1.19703	0.89275	3.41169	0.630956	0.851859	0.254248	0.85686	0.591005		0.706785	0.475333	1.04244	3.5336	1.38239	1.54245	1.16582
100001579	1.08993	1.4773	1.03331	1.27142	1.09242	0.858691	1.03072	0.843442	0.861407	0.789232	0.920275	1.09029	1.11025	1.06742	0.706947	0.607435	1.20444	1.27202	1.20434	1.31136	0.550202	0.707091	0.732579	1.0046	1.58251	1.26309	1.10544	0.666255	0.742127	0.596252	0.619404	1.1765	0.957289	1.50621	1.40881	0.76433	1.57887	1.29244	1.20135	0.986892	0.815705	1.15618	1.08528	1.2975	0.756186	0.941498	1.64115	0.921625	0.686234
100001580	0.876889	1.83783	0.765388	1.05896		0.490759	1.20233	1.86365	1.28836	0.561879	1.3558	1.38345	1.08955	1.2811	0.435743	0.490472	1.71203	1.11532	1.3231	2.08465	0.398457	0.490403	0.447933	2.92226	2.73662	1.17258	1.97433	0.937446	0.672888	0.396375	0.610942	1.39346	1.20931	4.29138	2.2527	0.718336	0.858889	0.553846	1.51473		0.501183	1.27987	0.76551	2.0052	0.602109	0.74361	0.851984	1.09162	0.524879
100001586	1.13914	1.68937	0.935781	1.01243	1.33974	1.38185	1.54826	0.75911	1.14544	1.46306	1.18433	1.16782	1.20421	1.74716	1.56627	1.26931	1.58733	1.74899	0.98481	1.21088	1.71694	1.30929	1.49918	1.34343	1.91988	1.66355	1.00152	1.63011	1.23218	1.28486	2.13943	1.58806	0.754	1.17213	1.18096	1.19433	1.22082	0.787254	0.991557	2.2279	0.705456	0.779788	1.14844	1.02528	0.538747	1.35658	1.64956	1.38515	1.45323
100001590	1.28373	0.494661	0.623015	1.17054	0.290609	1.48184	0.86013	0.343362	1.2591	1.53587	0.348351	0.307852	1.00001	0.872375	0.859215	1.46851	0.969646	1.10975	0.598686	1.00117	0.456943	0.610466	2.02927	0.573121	1.4447	1.89885	0.544889	0.864917	0.811612	1.03486	0.511292	0.850364	0.633861	0.524134	0.489511	1.10393	0.843982	0.641816	0.417984	1.02354	1.02403	0.818964	1.76347	0.907251	0.873152	0.922227	1.52362	1.12175	0.677074
100001593	1.25383	1.08436	0.304773	0.613335	0.700457	0.611593	1.0048	1.0999	0.903556	2.59259	0.863501	0.798167	3.8744	0.936139	1.25594	0.729515	1.21806	1.02387	0.278201	0.760957	0.793092	0.809252	0.86729	1.04503	0.785743	2.01044	0.764875	1.38776	2.34674	1.03807	0.697137	1.0759	0.948506	0.947912	0.643118	0.84045	1.7334	0.969128	0.534671	1.20336	1.24441	0.860879	0.678052	0.742019	0.899075	1.29554	1.04773	0.912302	0.773156
100001594	1.1527	0.713384	0.524997	0.996202	1.12078	1.18662	0.952453	0.539787	1.00083	1.12057	1.23848	1.03356	1.8737	1.10448	1.21456	1.12112	1.65073	0.669521	0.36242	1.00563	0.876696	1.11638	1.112	0.579343	0.644581	1.76288	1.59439	1.10631	1.47485	1.33593	1.01526	0.98323	0.735479	1.53196	0.884984	1.11633	0.859811	1.01163	1.05199	1.13426	0.671774	1.1478	0.804983	0.739023	0.919692	0.767009	0.649567	0.798462	0.934247
100001597	1.16283	0.845784	0.407789	0.611474	1.53905	2.84777	0.947126	0.792361	1.39099	1.1467	0.794868	0.986999	1.40549	1.62759	0.845636	1.25039	1.77974	0.769662		0.500733	1.04566	2.17364	0.50679	0.702471	0.673203	1.28888	0.811184	1.11572	0.486755	1.33478	0.955053	1.95125	1.29547	1.10911	1.67529	1.83425	1.02974	0.903698	0.885345	2.70774	0.649368	1.18051	0.958003	1.65719	0.648477	1.29448	0.592993	1.13768	0.526662
100001604	1.17139	0.3621	0.653126	1.10457	2.52702	1.03846	0.422069		1.11571	0.528763	0.436562	0.368812	4.1105	0.426326	0.797423	0.72099	0.888171	0.386234	1.73115	0.501509	2.27404	0.655807	0.959063	0.35907	0.563584	1.36051	1.07663	0.861672	1.44039	0.889635	0.873778	1.46422	0.550227	0.633215	1.50573	0.627371	2.22049	0.584125	1.10719	0.976699	3.43845	1.97374	1.36216	1.57004	4.49894	1.97177	2.84649	0.283887	0.767872
100001605	0.245355	1.18859	3.21257	0.709559	0.197645	0.816225	0.575192	0.209454	0.387136	0.360163	0.82502	0.650414	1.57244	0.310418	0.492302	1.20262	1.14624	1.10097	3.04615	0.448282	0.939122	0.464953	1.04815	0.379977	1.88736	1.78188	0.50552	0.792889	1.96442	0.993266	2.73876	0.541449	0.247576	0.574841	1.65567	0.390309	0.649516	0.572915	1.98511	1.19028	0.998955	0.876604	0.481488	1.25292	0.870418	1.08222	0.56724	0.829051	1.19058
100001606	1.51641	0.705943	0.731056	1.44398	0.587664	1.04247	1.31336	0.6542	1.37913	1.24836	0.998325	0.944298	1.04271	1.34914	1.19491	1.15708	1.25012	1.03211	0.735879	0.927671	1.05868	1.03188	1.08152	1.0466	1.45751	1.59016	1.28334	1.87347	1.29395	1.77948	1.37936	0.907482	0.428699	1.18335	0.784853	0.499451	0.658397	0.828656	0.918446	0.982031	0.722383	0.809081	0.916413	0.78412	0.956269	1.07216	0.989133	0.838204	0.892737
100001609	1.22116	1.13954	0.67533	0.947306	0.712664	0.921473	0.729054	0.804642	1.4657	0.928833	1.09034	0.809226	0.980622	1.00151	0.814878	1.163	1.43088	0.773045	0.861632	0.918682	1.0666	0.982573	0.659333	0.817017	1.5942	1.05786	0.934804	1.1272	0.942412	0.692196	1.33082	0.574904	1.07617	1.09058	0.842703	0.977598	1.02344	0.796278	0.786693	1.36227	1.18135	0.821566	0.695235	0.951346	1.07632	1.36175	2.31373	1.02485	1.23613
100001612	1.18536	0.835163	0.682201	1.13413	0.996107	1.17532	1.08611	1.23661	1.21706	1.14831	0.865803	2.88441	0.641837	1.19248	1.01636	1.03387	1.52045	0.739318	0.939779	1.1594	1.20111	0.859849	0.715276	0.95843	1.05226	0.724895	0.939527	3.51007	0.737861	1.31715	0.728144	0.54034	0.418139	0.833689	1.56234	0.827361	1.42455	0.847241		1.0739	0.661563		0.838274	0.912137	2.17583	1.50327	0.852079		0.687438
100001613	0.735027	2.55116	0.803376	2.0804	1.03425	0.953794	1.09095	8.15847	0.65683	0.342595	1.22741	2.15351	0.525127	2.02783	0.586127	0.603574	0.264667	1.74134	1.18185	2.21192	0.164448	0.548382	0.827478	5.09204	0.644681	0.411904	2.53739	1.56704	0.372798	0.525447	0.890943	1.07442	1.34025	6.49007	1.32078	0.746635	0.36616	1.50082	1.28889	2.18503	0.565824	7.76626	1.01777	0.713598	0.985407	1.11623	1.39588	1.21926	0.421801
100001614	0.672368	3.28229	0.698416	1.57363	1.10057	1.05717	0.85866	7.06006	1.05899	0.411227	1.29994	1.92774	0.696466	1.75229	1.07699	0.585343	0.382818	2.02857	0.823953	1.99202	0.466806	0.775531	0.81676	2.78102	1.43763	0.472499	2.79185	2.85517	0.372381	0.710082	0.827188	0.95265	1.09106	4.82846	0.797445	0.740576	0.925194	1.24754	1.29359	1.61645	0.717744	5.28444	1.2883	0.505011	0.866566	1.40959	0.898992	1.3808	0.430243
100001615	0.546349	1.99757	0.816387	1.90022	0.967332	0.936739	0.587649	1.85131	1.02109	0.560879	0.595432	1.02523	0.858222	1.0627	1.87295	0.331717	0.82611	1.29469	1.19795	0.936864	0.99716	1.26011	0.65333	1.03498	1.40853	0.640083	1.44422	1.80017	0.608808	0.990812	0.740986	0.644629	0.763764	1.2314	0.933333	2.4719	1.0109	0.86968	0.782828	0.456284	1.75044	1.18595	0.985961	0.213351	1.28421	0.888706	1.30914	0.889571	0.812484
100001617	1.24969	0.807481	0.564313	1.08378	0.982585	1.00987	1.14161	1.19293	0.667058	1.36129	0.836241	0.493959	0.507397	0.891425	1.1739	0.61201	0.717316	1.23862	0.65585		0.596267	0.685995	0.895191	1.00062	0.897873	0.625328	0.773057	0.815858	1.21869	0.600093	1.38383	1.59562	0.743514	0.750023	0.975926	1.38252	1.4371	0.699268	0.585917	1.42846	1.09502	1.7907	1.11644	0.789825	1.21429		1.17593	0.8672	0.648528
100001619	0.744959	1.01252	0.549259	1	0.749527	1.93827	0.826866	0.290113	0.692985	1.01896	1.1123	0.899881	0.702277	1.1401	1.58313	1.36178	1.85509	1.21054	0.568072	1.03261	1.29607	1.36407	2.86735	0.649051	1.45835	1.17886	1.09884	1.66755	0.57608	0.863066	1.77672	1.47195	0.417759	0.578857	0.462617	0.844169	0.893806	0.680952	0.83464	1.00488	1.45773	0.968288	1.86306	1.09841	2.78916	1.32748	1.06661	1.18166	1.31977
100001620	1.14162	1.06105	0.883839	1.85542	0.647528	1.6444	0.903596	0.344358	0.784039	1.46219	1.1238	1.08225	1.14748	1.02294	0.735468	0.807018	2.42142	1.27168	0.881815	1.75449	0.711788	1.43785	1.40323	1.05281	0.927901	1.42684	1.32016	1.60779	1.00761	0.843166	1.3321	0.965241	0.421104	0.68256	0.544671	0.660239	0.662703	0.862984	0.884951	0.476166	1.25229	1.06833	1.57959	0.791689	0.885694	1.44512	0.967972	0.788653	0.970263
100001624				1.82414	0.49023	0.370037	3.28836			0.410365	0.367164	0.239051	3.56177		0.324004	0.47398	0.729409	2.26107	1.75939	1.73717	3.07518	0.551671		0.301889	0.516574		0.360534	0.203075	2.72958	1.13375	1.49311	0.171165			2.38118		0.459954		0.326018	1.85222	0.268309	2.6398	0.35689	0.928394	1.81851	6.10789	1.39656	4.87705	3.4282
100001635	1.49793	0.979063		1.91984	1.48809		1.03472	0.650177	1.54843	1.90948	0.552447	0.566493	0.959189	2.50131	1.73866	1.32643	3.01607	1.01189	1.45174	0.558764	4.73436	0.507929	0.374239		1.41002	0.843009	0.906201	3.07546	0.752303		1.31688	1.756	0.545721	1.52797	0.439389	0.388937	1.36919	2.73299	0.84235	1.46341	0.47431	1.07207	1.18288	0.964613	4.17712		0.8557	1.05367
100001654	1.16117	2.00863	1.02313	0.744529	0.964752	0.817795	0.809735	0.743286	1.25014	1.01819	0.82515	0.899745	1.00977	1.12915	0.746985	0.733845	1.86731	1.3263	1.22017	0.82458	0.58211	0.703497	0.672188	0.839671	1.46609	1.16541	1.21737	0.987348	0.746448	0.606679	0.6671	0.794341	0.717105	1.83072	1.077	0.532182	1.10388	1.25343	0.991839	1.41189	1.31555	1.03367	1.32088	0.772048	1.05631	1.44015	1.39906	0.827051	0.852002
100001655	1.35999	1.57949	0.70874		0.845706	1.22907			0.727903	1.07153		1.09897	1.27702	1.2984	1.04517	0.634175	2.47915	1.0653	0.572526		0.664621	1.15551	0.97654		1.06475	2.37813	1.33108	0.977193	1.26248	0.295111	1.22132	0.437806	0.445565		0.778404		1.20665	1.71159		0.93977	0.835567	0.944172	0.895367	0.936548	0.819061	1.2271	1.98187	0.699565	1.1363
100001657	0.976078	1.41189	1.38029	1.75887	0.019432	1.33325	0.706776	0.888412	3.34519	0.070772	0.756886	0.766624	0.482491	3.49233	1.09279	3.73496	1.31043	1.25491	0.370654	0.704452	0.0142988	1.18373	0.0261211	0.52552	0.173664	0.0357121	1.74114	1.80199	0.775281	0.685368	1.89604	0.88647	0.184257	0.79621	0.464416	1.88354	1.99194	0.498241	0.0487483	0.3311	0.189824	3.95279	3.34847	0.485821	0.950336	1.51279	0.0869259	4.68104	0.297779
100001658	1.03541	1.84318	2.21366	1.65177		1.47515	0.904637	0.498633	2.54658	0.169843	1.46193	1.14686	0.524763	4.40763	1.48566	7.50289	1.47089	1.87971	0.496322	0.883555		1.97777	0.0443033	0.467612	0.226423	0.0667829	2.15686	1.52747	0.61944	0.409788	2.2311	0.617803	0.451939	0.734762	0.304415	1.3903	1.8022	0.61169	0.057646	0.429224	0.151746	9.0266	2.93238	0.526485	0.79502	1.35802	0.0354897	3.34292	0.0571303
100001662	0.854823	0.693143	0.717693	0.682384	0.72708	0.815032	0.839293	0.499285	0.894656	0.911552	0.605818	0.847187	0.896941	1.01443	0.944839	1.15557	0.979329	2.23997	1.03798	1.17238	1.22921	2.69641	1.55999	1.12684	1.58893	0.936237	1.22476	0.86382	0.92167	0.982045	1.04677	2.68477	1.09079	0.661422	0.820908	1.1905	0.805242	1.01855	0.95322	0.870939	1.1143	1.07176	0.875628	0.659881	0.654776	1.10891	0.764658	1.23949	0.871067
100001664	0.743195	0.962205	0.930652	0.534735	1.05055	0.996695	0.896407	0.852933			1.00164	0.603202	1.05214		0.925291	1.14151	0.987369		0.759424	0.617008	1.25641	0.589812	1.19659		0.920151		0.659258	0.937457		0.835014	1.08298	1.18878		0.898928	0.940566		1.00947	1.3112	1.17583	1.27685	1.0189		0.735411		0.821429	0.577481	1.06127	0.787354	1.40843
100001668	1.20227	1.10398	0.601635	0.983754	0.62084	0.859883	0.725276	0.338079	1.59575	0.900474	0.428546	0.480532	0.495092	0.990495	1.62422	0.901517	0.53542	0.912507	0.732351	0.574441	0.730262	0.67307	0.442789	0.355296	0.990311	1.22754	0.299185	0.602652	0.669227	1.02064	0.752693	1.4684	0.732642	0.931055	0.558724	1.28207	0.696343	0.818302	1.24096	1.09304	0.839663	0.719599	1.61619	2.22681	0.559453	1.42038	1.31143	1.32515	1.78096
100001723	0.638332	0.637072	0.821789	1.16066	2.93673	1.16744	0.989423	0.629548	0.807589	0.584489	0.817003		0.963313		0.750367	0.986661	0.531374	1.10056	1.84153	0.948278	1.46161	3.25409	1	0.63357	1.9141	0.618898	1.19779	0.69341	1.10581	0.43572	1.85792	0.862098	0.601427	0.598786	0.620946			0.706071	0.706192	0.935811	1.16318		0.981075	0.842362	0.464313	0.676151	0.550953	1.09352	1.63322
100001730	1.05516	1.22597	0.902338	0.617849	1.54307	1.14069	1.43465	0.796824	1.14709	0.968126	0.741549	1.2227	1.22595	1.28292	1.42528	1.22613	0.845049	1.13278	0.909982	0.609908	0.827925	0.827312	1.11403	0.663639	0.970357	0.867797	0.682555	0.795892	0.893298	0.660907	0.88592	1.28668	1.57095	1.14576	0.863555	1.16983	1.46121	1.39651	1.06229	1.0601	0.924582	1.10204	1.15798	1.11293	1.23902	1.22487	1.35723	1.5306	0.940698
100001731	0.544276	0.718959		0.407328		3.27677	0.595771			1.27764	0.506961			0.833719	0.819513	2.31537	0.730378	0.789274			0.39143	1.50354	0.538797			2.07577	0.447349	0.765136		1.44752	0.673567	4.28797				1.24927		0.900678		1.05516		0.587233	1.32773		0.646358		1.37867	4.77329	2.62437
100001733	0.604214	4.22694	0.551489	1.02907	12.5622	0.598138	2.13888	2.62607	3.16399	1.1915	1.12511	1	0.958125	3.51778	0.7798	0.392124	0.594396	1.47822	0.472858	1.3211	1.37582	0.451417	1.0345	0.814774	3.10378	0.346162	1.90207	0.330813	0.331908	0.531744	0.464548	0.961937	1.32702	6.07054	2.68926	1.71924	1.29247	2.50045	3.16931	2.84936	0.71062	1.74284	0.587621	0.709932	0.57629	0.835573	0.930969	2.01335	0.360119
100001734	0.770317	0.866676	0.698706	0.755354	0.852674	0.901311	0.849316	0.596335	0.84825	0.793626	1.18191	0.707521	0.780788	0.843716	0.917251	1.07715	0.759673	0.942595	0.837707	0.747118	0.999626	0.74429	1.12201	0.643759	0.863359	0.906288	1.38054	0.999882	0.63387	1.17895	0.740489	0.806162	1.01555	0.756981	1.15753	1.37072	1.00012	0.913724	0.825452	1.43126	0.880328	0.998841	0.963537	0.918235	1.15276	1.13581	0.977336	0.852948	1.14774
100001739	1.03671	2.42767	0.886581	1.1268	1.25425	0.60948	1.07117	2.97152	1.77162	0.935741	1.38703	0.894604	1.06551	1.67339	0.605088	0.328801	1.56515	1.24764	1.59668	2.31376	0.340444	0.844521	0.51956	3.67638	3.25669	1.78992	2.01936	0.824168	0.838466	0.431187	0.78	0.853063	1.10134	3.66831	1.55251	0.682203	0.890478	0.837597	1.19042	2.36164	0.574576	0.861116	0.812036	1.55183	0.581822	1.76708	1.20633	0.707462	0.838598
100001740	1.80852	1.45863	0.661674	0.797021	1.49234	1.05913	0.878718	0.534634	0.981254	0.604221	0.667414	1.16363	0.550903	3.62252	7.65148	6.01847	1.77397	1.81379	0.572559	0.803989	4.59778	0.965028	1.17593	0.494327	0.685184	0.607643	0.73184	0.732116	0.555087	2.67471	0.768782	4.80506	0.7035	2.89333	0.554196	0.491886	0.867717	0.930643	1.05575	5.10385	1.05336	0.8886	3.12845	1.22405	14.3937	1.19118	1.86313	1.4382	2.37116
100001743	1.17605	1.11231	0.637086	0.766182	1.72589	0.779128	1.30393	1.04836	1.5365	0.525046	0.662983	1.60612	0.706996	1.11356	1.98795	1.89931	0.900463	1.20198	0.942303	1.30636	1.36123	0.816613	1.36873	0.787426	1.22833	0.543256	0.819605	1.8766	0.432264	1.58065	2.07856	2.43724	0.911746	0.878905	0.26005	0.38432	1.60356	2.27986	0.441151	1.39654	0.307088	1.7876	0.86134	0.623502	0.695805	0.91609	0.398896	0.482211	0.620218
100001755	0.945497	0.804861	1.24453	0.387179	0.710307	2.83865	0.550628	0.339999	1.36448	2.66785	0.238297	0.286997	2.50033	0.755739	3.85254	2.96986	0.896482	2.59654	4.08118	0.477506	3.48214	2.38656	2.75279	0.679504	1.98063	6.97002	0.497916	1.09185	3.76584	0.703275	9.74988	0.882908	0.413061	4.76503	0.260463	0.218566	0.386478	1.28438	0.231508	2.19528	4.58687	0.663469	0.543028	1.01222	0.974606	2.30398	0.469082	0.546738	1.24085
100001756	0.417674	1.50373	0.374578	1.41678	0.838428	3.17236	0.544176	0.174018	1.12026	2.10475	0.240916	0.855298	1.94114	1.23803	1.20794	0.893566	0.638924	64.8981	0.416377		2.02309	2.97222	0.638022	0.252785	0.60481	4.28148	0.321312	0.478118	2.59317	1.82127	1.82262	1.73601		5.3136	0.394518	0.788379	0.268092	0.510127	0.278908	1.20035	4.3015	0.530176	2.22453	1.13398	0.843525	0.890143	1.11716	0.226962	0.81415
100001757	5.40739	8.49449	0.324045	1.5941	1.77345	1.24887	15.5427	4.37522	0.525725	0.353759	0.196522	0.183016	0.506744	0.483368	47.7083	27.5139	1.01101	20.4766	1.3928	2.30492	1.13073	1		1.00906	0.300827	0.351509	0.574312	0.429059	0.481208	0.250776	0.279939	0.284531	1.77135	5.10125			24.8568	0.225919	0.133903	54.9776	6.6484	4.67032	0.141083	0.653483	5.77413	0.304796	0.213715	0.39616	1.30966
100001765	0.90125	2.26546	0.456795		1.00434	1.94183		0.613103				0.768759	1.11274	1.14908	1.58932	0.989414	4.79057	0.565874		1.75273		2.00005		0.949557				0.905145			0.477431	2.00561	0.468653	1.15215	0.338849		0.954219	1.25011	0.385976	1.26701	0.760659	1.11757	1.18174	0.647863
100001767	1.07192	1.06265	0.231177	1.75671	0.740635	2.30201	3.27705	0.351807	0.354152	3.89589	0.611748	0.765441	0.440037	0.405543	1.15514	0.895881	0.646636	0.787695	0.568847	0.153587	1.3573	1.14489	3.72142	0.500511	0.415796	1.28185	1.43741	4.55439	2.59161	1.76286	1.06343	0.358886	0.227901	1.14075	0.479569	1.20979	1.10272	0.492798	0.606703	1.54777	0.575221	1.04051	1.19664	0.759735	2.35388	1.02211	0.964042	0.854524	2.98152
100001768	1.07887	1.10525	0.850564	0.878352	0.86648		0.74277					0.826065	1.31864	0.837982	1.19342	0.900244		0.707613	1.01379	1.43375	0.791165	0.602258	0.672607		0.967064	1.54738			0.677954			0.870106	0.682769	1.07513	1.14086			1.09711	1.41919		1.2958	1.44105	1.90658		1.13638	1.30222	0.795696	0.346762
100001777	0.837374	1.44848	0.922654	0.741779	0.471777	1.17365	0.720777	0.597696	1.28769	1.17476	0.727289	0.805477	1.00087	2.23876	1.24144	0.966335	1.61509	1.21149	0.594434	0.374001	0.755927	1.23616	0.903726	1.08264	0.715826	1.31282	1.52919	2.65224	1.07127	0.977543	1.51218	0.584975	0.640839	1.04066	1.10951	0.216807	0.954989	1.16769	0.414055	2.53325	1.36339	1.11916	0.592017	0.821189	1.44115	1.63487	2.05857	0.718428	0.978472
100001778	0.663598	1.58501	1.211	0.992657	1.16652	0.80848	0.818946	1.09701	1.73477	1.92776	0.913628	1.18198	0.760445	2.17625	1.16485	0.524426	1.24724	0.770148	1.44928	0.787008	0.834464	0.529695	0.828497	0.960895	1.79679	1.72176	1.32914	0.986724	0.447014	1.12018	0.721112	0.684979	1.30918	1.6447	1.00011	0.518926	1.065	1.09596	0.750695	0.989483	1.36084	0.532715	1.51399	0.797975	1.41553	3.05905	1.29695	1.2532	1.17265
100001806	1.09016			0.624362		9.26977			1.00339	8.67999		0.7901	4.92685	0.756045	0.609107	1.1023	2.12304	0.650879	0.772337		1.30114	8.04217			0.866497	12.5332			8.20881	0.813599	1.15359			10.117							16.9273		0.471973	2.68566	1.76223			0.749394	1.09797
100001810	0.921303	1.10552	1.04921	0.839337	1.16472	0.951907	0.867973	0.774017	1.20141	0.799668	0.962414	0.865835	1.18425	0.880327	0.716973	1.07383	0.903116	1.09585	0.857126	0.871313	1.10949	0.662476	0.967681	0.708129	1.2406	0.813844	0.836705	1.00151	1.06176	0.832226	0.83247	1.01982	0.981256	0.991177	1.17042	1.08912	0.864733	1.11771	1.20773	1.19981	1.11331	1.01497	0.917296	0.871256	0.906031	0.812396	0.842978	1.06753	0.992303
100001843	0.57131	0.604475	1.05737	0.865793	0.857825	1.03148	0.617398	0.602077	0.504392	0.18286	0.982529	1.04537	1.09598	0.319466	0.599962	0.538537	0.446096	1.26691	1.12004	0.99143	0.90059	1.5182	0.673909	0.528807	2.79937	0.628315	0.80055	0.819964	1.91403	0.819879	2.51666	0.992701	0.621979	0.675565	0.675148	0.826294	0.515742	0.428156	0.989069	0.799996	1.18031		1.00959	2.05137	0.917488	1.71356	1.14549	0.848475	1.24277
100001851	0.774121	1.15003	0.833698	0.891279	1.15922	0.843562	1.06085	0.739417	1.08214	0.790393	1.06262	0.827798	0.971194	0.965358	1.03198	1.57927	1.07237	1.1274	1.01515	0.886262	1.1661	0.883878	1.08493	0.660535	1.2834	0.909625	0.898137	0.892238	0.882928	0.967871	1.66353	1.46332	1.13337	0.980744	1.08026	1.05597	1.00788	1.04432	1.16184	1.27018	0.955706	0.95913	0.91673	0.911709	0.907704	1.04904	0.985501	1.25032	1.1466
100001856	1.8546	0.654298	0.993984	1.91793	0.36976	2.37418	0.748949	0.286392	1.0106	1.56682	0.629244	0.60538	0.751118	1.27934	4.22919	0.700549	0.989965	1.27152	0.542454	0.772796	0.522794	1.80144	1.27481	0.702378	1.07315	2.74178	0.963448	1.62893	0.617065	2.999	2.25851	0.905379	0.86201	0.566152	0.353961	0.701659	1.08585	1.16268	0.473215	1.49638	1.06926	1.1936	2.51293	0.791763	1.34299	1.24457	1.58965	0.706363	2.70421
100001868	1.51017	1.30131	0.469099	0.239312	0.264673	1.23581	0.141986	0.238824	0.499383	0.570691	1.11574	0.333897	0.534445	0.677914	1.11163	2.17872	2.50807	2.69513	3.46717	2.64589	0.521651	1.86834	0.358639	0.222634	0.703591	1.02378	0.327241	0.294304		1.25018	0.913078	4.7824	1.38014	1.58082	1.55599	1.40334	0.162085	0.799648	0.942336	6.34037	0.574827	1.44865	0.0939894	0.43616	0.976222	3.68642	1.18154	0.406282	3.2562
100001869	1.32391	1.11782	0.863602	1.0286	0.654781	0.971666	1.04072	0.777266	0.958164	0.977227	1.05041	1.02896	1.22555	0.824015	0.709294	0.880567	1.38063	0.974521	0.978017	1.00064	0.658757	0.915514	1.20471	0.830505	1.01606	1.29179	1.05245	1.16859	1.16081	0.835402	0.803976	0.988814	0.696632	1.09915	1.1977	0.873177	0.865193	0.55134	1.03247	1.34443	1.12025	0.949153	1.35255	1.01676	0.963435	0.821704	0.770862	0.905873	1.15219
100001870	1.15817	0.510873	1.20246	1.56548	1.06955	1.59563	1.0272	0.841318	1.11098	2.23543	0.923109	0.536995	1.11228	1.38455	3.1864	0.553395	0.637655	0.608241	0.759612	0.627486	0.66023	1.123	1.03227	0.778794	1.4392	2.63273	1.13773	0.760744	0.89305	1.97898	2.06553	0.525522	2.4295	0.99844	0.511953	0.565191	1.11681	1.78213	0.713888	1.0823	0.713566	1.3561	2.60587	0.751288	1.22204	1.33717	1.20888	0.532409	2.90947
100001872	1.42719	1.27287	1.1241	2.65632	0.556761	1.62576	0.775586		0.800248	0.738758	1.39414	0.876229	0.824275	1.14848	0.257565	0.823405		1.12558	0.52399	1.97178	0.759659	0.952891				0.764774	1.07139	0.971541	0.406135	0.523511	0.886504	0.878072		0.549458	0.43605	1.15926	1.1568	0.833293	1.16371		1.29289	1.35724	1.99948	0.716425	0.743194	1.06627	0.791836	0.948723	0.718321
100001876	0.586693	0.580195	0.328181	1.28413	0.616496	1.16494	1.23364	0.276814	0.854229	0.858972	0.891073	1.15438	1.02717	1.5109	0.661582	1.24895	1.19024	1.05599	0.993834	1.15009	0.846834	1.75115	1.25504	0.694732	0.993783	0.91853	1.02221	1.20673	1.04238	0.550301	0.959326	0.464796	0.382059	0.315853	0.437053	0.764804	1.05889	0.821666	0.676038	0.477225	0.717329	0.694046	1.02939	0.948746	1.6086	1.47568	0.85888	1.19966	0.801214
100001882	1.12016	1.22187	1.34206	1.09527	1.43418	0.926786	1.37586	0.964774	0.302883	0.663913	1.2062	1.01415	1.52078	0.81995	0.831179	0.638351	0.727598	1.7457	0.951071	0.933634	1.18114	1.51746	1.0614	0.918067	0.507153	0.9605	0.904941	1.35378	1.27775	0.599643	0.857241	0.73256	0.648995	1.38714	1.05409	1.14503	0.998631	0.967987	1.20959	1.50747	0.916425	1.63758	1.32833	1.43347	0.854444	0.702961	1.14817	1.0305	1.03706
100001925	0.359344	0.677763	0.577456	0.737174		0.600836			1.06821	2.07015	0.642819	1.05008		1.11484	1.35771	0.637826	0.643025	0.939962	0.61564	0.651416	1.63051		0.743401		1.45461	1.08731	1.25979	1.17504		0.821747	1.34917		0.768231				0.449724	2.00638	0.85486	1.25981	1.72943	0.671565	1.17753	0.940941		2.81131	0.89374	1.65222	1.38404
100001948	0.998986	0.540393	0.390879	0.630698	1.6849	0.950146	0.753178	0.406717	1.31946	1.13396	0.763522	0.987947	0.69871	0.925093	1.56424	1.1551	1.30427	0.589695	0.601738	0.570421	2.13202	0.797038	0.81249	0.390748	1.45724	1.05129	0.62708	1.07635	0.883671	1.4356	1.18486	0.80804	1.21618	1.03636	0.815518	1.22881	0.955552	0.727328	0.705542	1.15281	0.827282	0.832204	0.842415	0.579659	1.0701	1.20514	1.50887	1.26347	1.43403
100001950	1.85188	2.69201	3.11349	1.4037	2.63648	0.43518	2.06828	1	0.787875	0.623113	1.08488	1.30731	0.614857	1.6438	1.48085	0.832093	1.53108	2.70109	4.55574	1.50923	2.76556	0.534537	1.433	2.52839	1.28549	0.827689	1.78823	0.850639	0.834594	0.286877	1.08015	2.06091	1.37018	1.93527	1.38183	0.364344	1.46739	1.26726	0.567476	0.84888	1.15828	1.6454	0.982865	0.778772	1.17086	1.54489	2.20669	1.08172	0.911183
100001951	1.03468	1.05508	1.4201	0.981491	0.987534		0.882003		0.649609	0.685174	0.783431	1.17177	0.773077	1.02757	1.02321	0.60835	1.0836	1.55964	2.35861	1.24771	1.30135		1.27694	0.904895	0.924213	0.98844	1.19873	1.03741	0.95859		1.25111	0.636894	0.457851	0.643952	0.914984		1.13711	1.02633		0.677911		1.31003	0.99632	0.709148	0.975089	1.14938	1.38791	1.21908	1.01166
100001956	3.80958	0.377246	3.0587	2.96208	0.459373	0.54739	0.179261	0.845742	1.06501	0.536706	1.02871	2.46568	0.661826	0.689335	1.03067	0.880423	2.80015	1.67984	1.34371	1.21121	0.545787	0.427703	0.492666	0.370951	0.860141	0.707278	0.952319	2.87194	0.548481	1.23749	0.956334	5.49322	1.87672	0.44152	0.740828	0.903298	4.45705	0.688661	1.28059	2.51885	3.45509	0.541622	0.981878	1.07281	1.05523	0.674996	3.2756	0.946593	2.24552
100001977	1.74772	2.16811	2.04348	2.10713	0.735557	0.828979	1.51294	1.16786	0.739571	0.455212	1.07506	1.15645	0.507061	1.78111	0.504832	0.172651	2.20809	1.90925	2.59888	3.51205	1.13837	0.677893	0.94627	0.832671	0.763718	0.487754	1.33686	1.09668	0.221891	0.978875	0.626275	0.178867	1.69427	1.1807	1.07031	1.50975	0.381249	0.431671	1.9818	1.3002	1.42688	1.9391	0.880533	1.65143	0.808248	0.998664	1.02143	1.05829	1.06618
100001987	1.62971	2.45669	0.221089	0.39343	0.115492	0.410008	0.0741597	0.320628	0.736485	2.518	0.241347	2.44138	1.40803	0.949914	3.15901	2.04521	1.82521	2.68565	0.498287	0.331002	0.252664	0.273916	0.209686	0.588623	1.07902	2.5808	0.374036	2.67847	1.55901	1.2341	4.44866	2.40301	2.06709	1.27683	0.45524	0.709457	1.17843	1.65117	0.244966	0.688975	1.64232	0.434119	2.5164	4.65692	0.192227	2.48186	0.829686	1.45271	3.23917
100001988	1.60637	1.21069	5.20131	6.35509	0.211715	1.11481	0.463712	0.369482	1.64295	1.57964	3.20224	1.52753	2.24939	0.772708	0.457402	0.718767	1.12452	0.934446	7.8968	1.03033	1.60979	2.96124	0.318025	6.3963	1.25736	0.657849	1.55247	0.891822	1.33804	0.610105	0.828961	0.919244	4.84668	1.64858	2.04815	0.816879	0.9108	1.22947	1.45147	0.635836	0.324975	1.93218	1.60819	1.206	1.15198	0.765977	0.159089	1.14528	0.94529
100001989	0.703056	1.2741	1.28453	0.522626	0.320587	0.611352	0.437095	0.925886	1.83724	1.40848	1.18751	1.38133	1.78568	0.888361	0.546402	0.757709	0.591233	1.2042	1.45232	0.73505	0.410492	0.349639	0.25538	1.03506	1.08185	0.734393	0.986311	0.978357	1.29596	0.885633	1.12186	0.657863	1.61512	1.6125	0.896296	1.26341	1.0312	0.762203	0.890888	0.365339	1.69915	1.98281	2.06253	1.19513	0.685586	1.72173	0.275922	2.23904	0.606727
100001990	0.946908	1.51761	1.96705	0.99232	0.372498	0.527461	0.574203	0.786168	1.82914	3.48956	1.22312	2.38061	1.91034	1.71907	0.564141	1.85795	0.72236	1.74362	0.990628	1.07233	0.234716	0.612958	0.305389	0.539014	1.08629	1.44905	0.795832	1.00768	0.984151	0.365535	0.87795	0.573516	2.22821	2.50933	0.435896	1.61219	1.54822	1.18816	1.13295	0.544348	0.62762	5.6995	2.1517	1.06788	0.613873	3.01718	0.195102	2.17343	0.225052
100001992	1.99804	1.37221	0.622902	0.621222	0.31598	0.560101	0.118025	0.56379	1.41212	2.66564	0.43544	1.67975	0.883863	1.14966	2.07578	1.18093	2.15832	1.33495	0.841635	0.456583	0.276738	0.382933	0.140461	0.682009	1.67608	2.2418	0.479668	1.90382	0.737711	1.10432	1.65023	1.13009	1.81327	1.03804	0.748762	0.478108	0.678977	2.15712	0.677856	0.722497	0.283802	0.191172	2.3411	4.82565	0.216318	2.17393	0.92631	1.14153	1.49711
100001993	2.48486	1.21662	1.31601	1.36041	0.227061	0.640945	0.0915352	0.514615	2.31669	2.05006	1.46915	2.04335	2.37851	1.63986	1.15519	1.08809	1.57543	0.976954	1.07322	0.808223	0.165146	0.351119	0.0798107	0.72939	1.4701	0.960841	0.889133	1.21897	1.26543	0.945478	0.876462	1.04043	3.22284	1.86212	0.855782	0.999636	0.956047	2.50942	0.960106	0.486159	0.235085	0.331247	1.04348	2.20211	0.348887	1.73768	0.547973	2.14223	0.593236
100001994	1.25928	1.54469	1.14172	0.964412	0.393236	0.44563	0.166868	0.661955	0.979003	1.34666	0.829556	1.14327	1.24783	0.835124	0.778629	1.05139	1.36437	1.54022	1.4571	0.846074	0.416581	0.416168	0.215216	0.948585	1.09865	1.49672	0.908882	1.23949	0.970329	0.726638	1.14335	1.10701	1.51406	1.1492	1.01069	0.463919	1.13312	1.20316	0.943091	0.573974	0.559789	0.365081	1.32519	2.38954	0.418185	1.20547	0.413843	0.962384	1.15209
100001999	1.26174	0.825105	1.44335	1.26047	0.490088	0.62901	0.158807	0.794989	1.14986	1.11096	1.27043	1.65437	1.72598	0.550345	0.620057	0.667784	1.26368	0.936805	1.46633	1.03923	0.413156	0.614151	0.146457	0.934854	1.20134	1.23114	1.14171	1.33224	1.15894	0.709346	0.883376	0.84744	2.64	1.54303	1.31845	0.703683	1.07281	1.36738	0.947711	0.51368	0.528459	0.329638	0.876076	2.50385	0.696911	1.22599	0.528472	0.997266	1.08887
100002003	0.72796	0.743209	1.35166	1.15416	0.638045	0.411832		1.28035	1.37895		1.0516	1.19651	1.18149			0.425408	1.15344	1.26963	1.95396	1.29274	0.613916	0.632525		1.50263	1.49268	0.933363	1.99837	0.875957	1.20635		1.11952	0.708501	2.27292	1.27867	1.51472	0.39657	2.35746	0.942877	0.689527	0.416421	0.598181		0.807822	3.76394	1.56355	1.0065	0.497065	0.787485	1.01244
100002008	1.31075	1.34731		1.22399	0.457591		0.668478	0.6879	0.97159	1.85405	0.722403	1.81588	0.577531	0.938175	1.28198	2.20514	1.55072	1.53142	0.561444	1.14322	0.540363	0.323567	0.546145	1.25133	0.960116	1.61727	0.851405	2.03913	0.639005	0.435948	1.59243	1.69859	3.26101	1.62346	0.700506	0.75889	2.36184	0.858946	0.389537	0.577105	0.628401	1.17128	1.87718	8.21418	0.523053	1.8536	0.78346	1.03463	1.63017
100002009	0.708942	0.763116	1.35575	13.9289	0.454928	1.35861	1.15902	1.40094	3.02849	0.869881	1.47379	1.08551	1.18087	1.11365	0.650568	0.635933	0.757225	0.823286	8.76296	2.11906	2.95399	6.04955	0.995577	11.2267	2.04599	0.550092	2.40714	0.759127	0.75333	0.288233	0.750335	0.731289	5.73388	1.60878	1.13147	1.12454	3.58055	0.986498	0.823765	1.29205	0.226624	0.657627	1.11117	2.29188	2.62756	1.05135	0.269095	1.07073	0.757478
100002014	1.06033	1.06248	2.40279	8.86562	0.849498	1.69382	1.63762	0.796425	1.48428	0.688875	1.69882	0.955358	1.52095	0.669604	0.645367	0.524292	0.959948	1.01462	12.9675	1.38148	5.30263	7.69079	1.17496	8.79517	1.60092	0.566252	1.95772	0.90541	1.18327	0.281833	0.865947	0.879903	3.79283	1.7176	2.43852	1.06003	3.07835	0.774574	0.718498	0.934725	0.441496	0.942101	0.774414	1.11228	4.93316	0.821695	0.263814	0.478906	1.09845
100002015	0.668361	0.377668	1.25817	5.39828			0.466963		1.10003	1.54136	1.64465	1.75411	0.960393	2.17686		0.724446			4.21006	0.800898	0.645368	1.17348			0.325463		0.924048	0.873419		0.454763		1.23301	2.65984		0.965019			1.25131	1.00621			0.97976	2.02326	4.57193	0.688084	0.740374		2.84594
100002017				0.18147				0.0973546	0.809791	1.46224		2.07221	2.24557	2.08384	2.68765	2.95853				0.204525					0.703769	0.846043		2.06252	1.95969	1.69408	5.74449	2.74499	1.10411	1.02168		0.545032	0.975677	1	0.131803	0.120845	1.28597	0.108318	1.27993	4.95638		1.76489	0.347901	1.82216	0.588069
100002018	1.01445	1.39817	0.269762	1.09011	0.292895	0.484383	0.364199	0.713158	1.41668	2.11994	0.48701	1.82714	0.4899	0.828198	1.85561	0.701953	1.06885	1.17058	0.515424	1.19112	0.239856	0.521231	0.761314	0.90566	1.80254	2.16094	0.727145	1.51823	0.48771	0.526425	1.37525	0.871695	4.09216	1.51492	0.809745	0.438258	1.6071	1.84183	0.38114	0.686766	0.320634	0.526512	2.13828	3.29201	0.466502	2.4262	1.94306	0.69893	3.16283
100002021	6.00938	7.29922	3.09607	0.642298			0.149199	0.496254	0.49011	1.53677	2.72159	4.18665	0.226405	4.62208	3.56574	2.51057	6.21013	4.65448	3.9509	0.428477	0.204279	0.120972	0.359729	1.44824	0.689989	1.85883	1.86794	2.90091	0.209716	2.21947	4.45991	2.22281	1.83225	0.973415	3.5777	1.2932	0.75854	0.55256	0.167255	0.4435	0.337084	0.65553	4.96436	2.23161	0.500666	0.687331	0.362789	0.765647	1.26128
100002024	1.52861	1.86055	0.142978	0.740265	0.412089	0.666977	0.314487	0.438729	1.33961	2.22557	0.383747	2.45305	0.613123	0.775829	2.35806	0.803891	1.77833	1.67813	0.581856	0.942327	0.383792	0.695419	0.923727	0.910507	2.19672	2.53078	0.675511	1.9651	0.727025	0.70841	2.24981	1.35098	4.49046	1.93039	1.0698	0.66539	1.51986	1.59403	0.237426	0.648123	0.662765	0.420918	2.28602	6.25527	0.439153	2.12098	1.62862	0.556289	4.04931
100002026	0.650251	0.895618	1.63816	1.02267	0.747788	0.473073	0.26963	0.954058	1.27066	0.651296	0.687416	0.772452	1.41366	0.300543	0.697396	0.788051	1.14783	1.35551	2.34356	1.21995	0.976142	0.688619	0.33729	1.0173	1.82456	1.66458	1.91689	1.03445	1.83708	0.592031	1.04211	0.71168	1.83786	0.815139	1.01541	0.346852	2.36636	1.0219	0.913134	0.580979	0.904702	0.264015	1.412	4.00486	0.841949	0.845053	0.630019	0.543839	1.17188
100002027	1.04843	1.07366	0.501151	1.20218	0.514677	0.447319	0.269176	0.739465	0.849442	1.49142	1.23534	2.47909	0.881064	1.21808	1.23467	1.20707	0.998787	0.74346	0.758684	1.09477	0.350176	0.36959	0.207103	0.862192	0.945366	0.931749	1.08446	1.94958	0.604827	0.971546	1.13923	1.74011	3.29583	2.05957	0.730755	0.603052	1.84009	2.22669	0.779217	0.497532	0.492246	0.707924	1.63307	5.30219	0.544797	2.17337	1.08342	1.5461	1.46425
100002028	1.92004	0.946355	0.505725	1.24187	0.729	0.592585	0.288289	0.904998	2.616	1.56733	0.665152	2.01517	1.05087	1.35218	2.07734	0.452778	1.82535	0.726231	0.717287	1.22373	0.408227	0.591396	0.417032	0.861182	3.7835	1.68765	0.837925	1.32159	1.05096	0.702186	1.13279	0.513109	2.95426	1.81765	1.36265	0.304763	2.07454	1.99412	0.573833	0.56561	0.226213	0.140221	1.93701	6.74478	0.512563	2.96185	1.45712	0.370809	1.68219
100002029	1.59186	1.06888	1.19107		0.903341	1.31792	0.329921	0.870041		1.59709	0.392854		0.706979			0.797561	2.39671	1.42195	1.75252		0.87497	1.1604	0.681859	1.19278		2.5024	0.596289	2.09018		0.521135	1.54595	0.683294			1.19999	0.183488		1.06036	0.700704	1.54119	0.452203	0.276752	1.71923		0.350932			0.326278	4.65803
100002049	0.744214	2.0145	0.655421				0.521719		1.105			0.707244		0.81203	7.50154	0.530209		1.33577	1.14614			0.752281					0.985865	1.58568	0.476423		2.41897			0.595861						0.256268		0.741298	1.13508			0.760745			3.50041
100002067	1.47522	0.985311	1.13199	1.72873	0.886907	0.842876	0.189672	1.36548	2.70137	0.729201	1.2148	1.42939	2.17582	1.16406	1.31344	0.761816	1.35436	0.900449	1.36573	1.26258	0.509283	0.734774	0.179679	1.08638	2.41208	0.865392	1.39691	0.96782	1.23838	0.520491	0.863802	0.721984	2.09083	2.07742	1.15065	1.07547	2.83369	1.62878	0.707352	0.503711	0.254556	0.269443	0.687106	3.06021	1.06606	1.78122	0.916767	0.827125	0.575637
100002070	0.924188	0.793298	0.933986	1.10952	0.719121	1.28886	1.16223	0.511114	0.838432	1.10911	1.03502	1.1258	0.745902	0.932703	0.921364	1.09517	0.916196	1.25544	1.07492	0.83511	1.12976	1.03847	1.20047	0.889121	1.02518	0.84687	0.827752	1.34178	0.743441	1.4241	1.43547	1.49279	0.810986	0.762289	0.635905	0.641461	1.23321	0.74827	0.772002	0.906582	0.888536	0.996177	1.06073	1.16226	0.955614	0.960075	0.790161	1.32	1.00382
100002094	1.08566	0.640364	1.67269	0.704259	0.772023	0.867802	1.34346	0.488241	1.53838	1.42343	1.50562	0.574567	0.466178	1.23544	2.38433		0.632649	0.63749	1.94038	0.719567	2.30491	0.384367	0.612602	0.573269	1.41875	0.770188	1.746	2.56511	0.677095	1.17343	2.26733	0.993099	0.838514	0.402246	0.41182	0.258315	0.547488	1.79905	1.38513	0.304632	0.426289	1.27381	2.37785	1.05732	1.06078	0.717001	0.759413	1.74577	0.794406
100002102	0.839741	0.889745	0.725448	0.962949	1.23574	0.977061	0.859845	0.694478	1.46585	1.17166	1.21508	0.685234	0.859588	0.9465	1.17195		0.78136	0.598822	0.759821	0.700678	0.980383	0.796855	0.826699	0.838261	2.23288	0.836348	1.04174	0.86445	1.32069	1.78953	0.680048	0.78699	1.12221	1.2971	1.01177	3.1232	0.734602	1.79119	1.26292	1.07797	0.892774	0.578914	0.653486	0.748946	0.893279	1.21624	0.812189	1.63385	0.78602
100002103	0.872259	1.1775	0.699788	0.899916	0.767897	0.770625	1.11131	0.707766	1.13741	1.00617	0.542182	1.00722	0.762104	1.62695	1.41059	1.40714	1.35643	1.10807	0.82561	1.17732	0.846101	0.786564	0.862145	0.658988	1.26175	1.19001	0.574282	0.691316	0.887349	0.770604	1.31153	1.0398	1.23113	1.27715	1.04867	1.00221	1.82196	1.17806	0.755848	1.11537	1.02126	0.739307	0.890371	0.839259	1.0274	1.92116	0.987574	0.764992	0.98381
100002106	1.25928	1.03778	0.792755	0.979547	1.07305	0.900504	1.07955	0.89278	0.591845	1.03504	0.886141	1.05371	1.35775	0.917204	1.06642	0.683601	1.08449	1.068	0.70055	0.892045	0.869485	1.15868	0.87541	0.95651	0.554552	0.971279	0.802099	0.919709	1.08231	0.706006	0.879657	0.788625	1.06897	1.1662	1.10919	1.02135	1.2396	0.907226	1.26386	1.35577	0.863636	1.64903	0.98334	0.928846	1.05884	1.40216	1.03437	0.937739	0.91439
100002107	1.08603	0.973333	1.06514	1.10903	1.07375	1.00088	1.1833	0.893374	0.862951	1.13425	0.8524	1.12048	1.32563	0.990306	0.958107	0.770884	0.970938	1.02134	1.02617	0.945175	0.941777	1.04309	1.06295	0.969968	0.85399	1.0531	0.80601	1.04798	1.14568	0.82243	0.805121	0.853538	1.00051	1.00193	0.947377	1.01078	1.25086	0.868234	1.12985	1.09779	0.9627	1.19321	1.03048	1.04533	1.01755	1.16012	1.18972	1.13374	0.82305
100002113	0.789793	0.755484		0.739848	0.671935	1.29712		0.560683		1.54489			1.14431		0.858577	0.711798		0.771804		1.22036		1.18563	0.695868		1.37402	1.78497			2.16005		2.46411	1.21332		2.42949	0.339732	0.651531	0.870192	1.05147			1.43985		0.869299	0.753626	0.82743	0.901903	1.13355
100002122	0.0969051	0.202179	0.183266	1.05836	0.145519	0.767614	3.66102	0.150557	0.0939936	0.702353	0.300141	0.150223	1.32677	0.239475	0.299964	0.801787	0.724262	2.80237	2.04548	1.55457	2.13121	0.881867	0.0764796	0.208123	0.437588	0.210694	0.35132	0.513452	1.66395	2.30304	2.58252	0.187374		0.138657	2.07375	0.416547	0.663867	0.138305	0.143907	2.95238	0.343208	2.42965	0.686195	0.335923	2.07644	11.6162	1.5303	5.8011	4.09732
100002126	1.16849	1.76087	4.48734	1.2539	1.73548	1.07038	0.207584	0.691713	0.518308	1.5573	0.428114	1.1755	1.30683	0.397445	0.335811	1.0784	1.43349	1.97688	3.75116	1.30643	1.42283	0.879967	0.19128	1.57259	1.01157	1.74675	0.451659	1.42054	1.03796	0.508993	0.870349	0.946909	1.47904	1.29935	1.69847	0.372655	0.721639	0.781433	3.12836	0.499474	0.454307	0.539376	2.34222	3.9102	0.343048	0.997594	0.20927	2.2863	1.13332
100002128	0.876949	0.670051	1.07973	1.18647	0.258047	0.443571	0.322187	0.243172	1.81221	0.574352	0.633547	0.623361	1.5797	0.213958	0.917074	0.685691	1.61599	1.37654	1.67354	0.99738	0.47537	0.554384		0.525506	2.11795	1.44548	1.87479	1.37537	1.8103	0.875617	1.11835	0.518933	2.89252	0.878957	1.09373	0.653053	1.20501	1.8261	0.477838	0.974129	0.577634		1.15341	2.45182	0.487332	0.872097	0.425397	0.464427	1.16911
100002129	0.811369	0.947907	1.19222	1.22855	0.45167	0.657478	0.183052	0.709533	1.56381	0.632155	1.00362	0.878125	2.3703	0.401051	0.692992	0.777991	1.18163	1.25444	1.74893	1.00576	0.426874	0.59184	0.103125	0.945188	1.84364	1.13204	1.86545	1.09896	1.65409	0.599975	0.84413	0.75893	2.93014	2.09505	1.2097	0.857007	1.90184	1.20781	0.591435	0.605667	0.485839	0.296397	0.753472	2.10758	1.0767	1.08458	0.420843	0.688055	1.02543
100002137		1.3323		1.01274	0.987944		0.893773		1.13104	0.461852	0.701725	0.790546	1.27457	0.669888		0.492367	3.12855	1.58482		0.825341	0.554884				1.30491	1.25703	1.02095		1.48262		0.544672	1.62001	0.507329				0.755517		1.03504		0.800411	1.32672	1.15962	1.00534	0.385365		0.823436	0.663329
100002152	0.928745	1.6522	2.57226	0.934337	1.58415	0.725882	0.2521	0.645453	0.557083	1.48122	0.358147	1.15338	1.18001	0.336233	0.36932	1.03719	1.28319	2.04317	2.65807	1.1215	1.26649	0.765951	0.291761	1.3185	1.2015	2.14339	0.451328	1.26809	1.30084	0.547753	0.914449	0.853678	1.58235	1.30832	1.54345	0.415239	1.15786	0.740568	2.04594	0.484605	0.449537	0.396034	1.12616	5.60381	0.471101	1.22215	0.20544	1.40227	1.36235
100002154	0.576599	0.401094	0.921099	2.43381	0.608172	1.82757	0.659582	1.45114	2.32996	1.64587	0.308772	1.45119	0.582594	1.3874	1.5715	0.676066	0.357052	1.1787	1.10657	2.34617	0.353151	2.82791	0.716006	1.29151	3.10653	1.88919	0.467903	1.41576	0.769791	2.98326	1.49602	0.976703	0.847974	0.776548	0.806989	2.327	0.439842	0.736946	0.682127	1.29967	0.786316	1.63796	1.10012	0.783208	0.853589	0.848254	0.773146	1.481	0.458105
100002167	0.665528	2.18267	0.336021	1.72866	0.526563	0.883169	1.11903	0.369907	0.9195	1.14724	1.50838	1.58651	1.24066	1.08169	0.252114	0.474736	3.66814	1.90107	0.579237	3.19004	0.388296	1.41101	1.27599	1.49067	1.02796	1.1708	1.41363	1.44404	0.85415	0.567144	1.24918	0.988893	0.20911	1.17479	0.413757	0.399935	0.706884	0.506124	1.63547	0.476995	0.880464	1.23835	1.12535	0.998028	0.60087	0.969344	0.649365	0.616756	0.333817
100002185	0.903448	0.670774	0.669575		0.859697	0.682174	0.792375	1.1796	1.09562	0.923168	0.812316	0.66646	0.896824	2.80577	0.715261	4.70183	0.895455	0.794275	0.976385		0.935834	0.798554	0.842734	1.00588	1.13275	1.50663	0.81829	1.34105	0.746963	2.38964	0.621134	5.08519	0.985423	0.582877	1.29684	0.88438	0.913822	1.07868	0.848485	1.09648	0.880152	0.970308	1.35129	0.556602	0.945386	0.906166		1.04574	1.33448
100002196	0.982581	1.38387	0.718677	4.16724	1.03607	1.85165	2.30445	1.20937	1.09691	1.19577	1.33899	0.757741	0.685034	1.15088	1.37826	0.576463	0.771997	0.995991	1.24042	2.28295	0.661186	0.910873	1.32615	2.01209	1.49863	0.899583	1.73661	1.55627	0.43383	1.63292	1.37227	0.810992	0.887144	2.22837	0.942662	0.871608	0.762061	0.60989	0.836822	1.95908	0.679273	2.31705	0.836015	0.903379	0.798246	1.05764	1.4731	0.615103	2.38276
100002199	1.04223	1.69749	0.484419	0.562485	1.26202	0.361159	1.00406	2.39388	0.683385	0.747628	0.627666	1.41006	0.743556	2.4076	0.94893	1.03353	1.90582	1.00291	0.827501	1.4796	0.403494	0.707602	0.381254	1.11011	0.497936	0.271142	0.913133	1.34282	0.428108	0.458269	0.591045	0.930488	1.04988	2.21452	1.13408	0.877443	1.40552	2.82043	0.99109	2.10762	0.547438	3.25894	0.958389	0.68757	1.18622	1.22598	1.13321	1.38159	0.331151
100002227			1.06477	0.9131			0.770868		1.09086						1.06519	0.357661		1.18624				0.763218	0.995426			1.26021		0.791824	0.553399	1.16897	1.06321		0.992117							0.977667	0.978066	1.10363	1.16124	0.781899	0.865863		1.13356	0.709437	1.42097
100002241	0.861627	0.656251	2.64126		0.404258	2.19653	0.858101	0.406817	3.41536	1.72993	0.247711		1.99205	1.46643	0.634051	2.79748	1.672	0.448548	2.09962	0.468854	2.83996	0.278893	0.794975	0.235705	1.07302	2.31228	0.993655	2.06085	3.35352		0.83557				0.716391		0.638961	2.38623	0.229672	1.68009	0.971999	0.171921	0.228797	0.40558	2.75937	1.40775		0.793122	0.332008
100002253	0.35483	1.78683	1.8403	0.338228	0.396588	1.67079	0.16932	4.14206	0.320185		0.548629	0.810656	1.36138	3.07111	0.141529	0.500204	0.33763	1.46928	2.89278	0.275837	0.309404	1.1069		3.10716	0.250107		1.68394	0.583438	1.38437	1.39334	2.39047	1.18466	0.12712	3.73438	3.3361	0.505784	0.386427		0.126761	1.94314	0.257232	1.07702	0.778759	1.90892	0.187953	0.472293			0.132625
100002259	0.52628	0.897525	1.63849	0.628364	1.47728	0.403673	1.5942	0.699247	2.2683	1.47536	1.6483	1.5631	2.37556	2.46495	0.931917	0.494777	0.989702	0.639262	1.77232	1.22419	1.47688	0.544602	0.33656	0.667346	2.60667	1.99753	1.90837	0.693704	0.814198	0.710316	0.534324	0.85614	1.00226	1.08687	0.852123	1.34426	2.14892	1.3858	0.960153	1.29602	1.76649	0.491014	0.827582	0.933768	0.761999	0.940975	0.306288	1.0819	0.651629
100002284	1.12891	1.68355	0.319577	0.397366	1.39072	0.619675	0.772076	0.75205	1.89702	2.54096	0.443165	0.925485	1.30221	4.33845	2.01459	0.562488	1.92097	1.26104	0.203418	0.486848	0.587937	0.578174	0.446678	0.6438	1.02223	1.9959	0.397186	0.815744	0.485223	1.40257	1.17351	1.08118	1.18295	1.23803	1.12726	1.40545	3.63696	1.32979	1.26405	1.1076	0.535373	1.18067	0.9695	1.18636	0.799969	3.34961	0.474052	2.09709	0.414077
100002356	0.900084	3.15796	0.584419	0.86337	1.62079	0.866572	0.620198	2.70723	0.467583	0.293282	0.519645	1.17775	0.819119	1.07128	0.317861	0.395116	2.48804	2.14932	0.943087	2.30131	0.461255	1.49888	0.380825	2.38935	1.34334	0.569763	0.985533	1.59978	0.572469	0.975813	0.536153	1.61571	0.956505	1.82593	1.84252	1.10948	1.10451	1.19703	1.114	1.87991	1.00522	2.02712	0.428367	1.17786	0.499669	0.965374	0.939667	0.661462	0.65191
100002367	0.691242	1.01338	0.761388	0.800429	0.911994	2.50919	0.887512	0.806601	1.17501	0.982819	1.23988	0.600593	1.32732	1.23566	1.14325	0.643381	0.979908	0.637161	0.348375	0.836376	1.15043	0.831799	0.937683	0.819339	0.689243	1.43238	1.08359	1.01164	0.802722	2.95837	0.828959	0.636505	0.751548	0.559697	1.75119	1.25817	1.29752	1.12843	0.895099	1.64462	0.877974	1.03863	1.34117	0.878512	1.43777	0.989019	1.32928	1.46434	0.799997
100002376	0.787808		1.0472		0.696509	1.10644	1.46837	0.800814		5.28858			1.68007	0.877377	0.651417	19.4959	1.04719	3.85789	2.22385		1.22298	0.795343	1.3123	0.74016	0.938274	0.929238	3.33487			0.902387	1.45671	0.755977	1.21646			0.899583	0.983904	1.10055	1.26505	1.2289	0.848122	0.839695	0.769776	0.19107	1.15219	1.25056	1.03792	1.93898	1.11346
100002397	1.56168	0.997635	1.05118	1.28349	1.23006	1.08071	1.17009	0.83965	1.21653	1.09637	1.97733	1.07639	1.32932	1.69166	1.71489	2.05739	1.46206	1.02778	0.710032	1.18241	1.39023	0.623879	0.998896	0.889359	1.0819	1.05899	0.957731	1.02592	1.22679	1.18796	1.4986	1.39405	1.01655	1.01845	0.809243	1.13413	1.29645	1.07598	1.48823	1.27701	0.969464	0.825453	1.23203	1.12742	0.942018	1.07042	1.2295	2.13884	0.999971
100002417	2.48083	1.36795	0.211184	1.591	0.795078	0.997145	2.62823	0.301276	0.333527	1.71527	3.45421	0.430859	0.254008	0.571906	1.85823	78.1696	0.957106	0.735836	0.669717	0.15807	3.34787	0.739009	3.63794	0.357612	0.212987	0.83115	0.431397	1.88263	1.89169	0.74691	33.2396	2.75879	2.23225	0.74896	0.568048	2.24495	1.8099	0.260737	1.20101	3.44984	0.879034	5.29641	5.49095	1.75792	5.29976	0.248601	2.66675	1.52271	5.55174
100002458	1.35029	0.965232	1.45028	0.796134	0.936198	2.95784	3.26518	1.25788	1.68382	0.836064	0.765255	0.682781	1.4533	1.415	1.45682	1.97707	1.80512	0.979971	1.83881	0.783124	0.838586	1.51447	3.55407	1.28074	1.57137	0.840516	1.67272	1.0331	0.758236	0.787591	1.26799	2.04485	1.08905	1.3058	0.758307	2.01392	0.708729	0.816938	0.989018	0.875755	0.752689	0.881683	1.59831	1.66653	0.663004	1.47336	1.9355	1.15114	1.76668
100002462	0.494442	1.10268	0.572077	0.706208	0.909994	1.04967	0.935737	0.738112	1.11591	1.01418	0.675162	0.755077	0.998741	0.674275	1.00461	0.978311	1.40504	0.991789	0.594563	1.01589	1.43276	0.807	0.4963	0.711454	1.23	1.31887	0.823633	1.0434	1.02024	0.783628	1.12609	0.661799	1.33098	0.885161	1.02012	1.28717	1.15204	1.38453	0.774464	1.34777	0.984994	0.589782	1.17788	0.727351	0.705414	1.58549	0.840324	0.405874	1.38934
100002466	0.764289	0.775157	0.728415	0.718311	0.948847	1.09579	0.635491	0.382338	1.26851	1.19299	0.816898	1.10856	1.37253	0.719171	0.78717	1.13615	0.751132	0.847686	0.827851	0.835781	1.05808	1.15746	0.878703	0.6225	1.26027	1.60099	0.796819	0.934856	1.26053	1.33956	1.37197	0.891341	0.591132	0.563328	0.856477	1.05508	0.672195	0.917991	0.879693	0.903684	1.1204	0.768194	1.20101	0.987833	0.70509	1.05807	0.777093	0.884521	0.860749
100002488	0.417728	0.212357	1.2061	0.440004	5.09711	1.54523	0.467427	1.83608	3.74702	3.43838	0.515853	1.21256	0.977002	0.757314	0.252717	0.186013	1.05957	0.5092	2.15369	0.478816	2.96438	0.468317	0.147184	0.661548	2.12284	1.38793	1.08003	0.444213	0.271709	1.10275	1.39026	0.154348	0.0594092	0.972848	2.72467	0.489858	12.3161	2.18146	1.96838	0.937001	1.05963	0.827614	0.610317	0.627678	4.09164	3.02769	12.0223	2.41972	1.84245
100002500	0.697814	1.29829	0.423096	0.319948	0.700911	0.901062	0.835666	0.410827	1.87969	3.1233	1.74376	1.1021	0.637327	1.37644	1.02805	0.953806	0.407793	1.60394	0.684281	0.312135	0.496786	0.647609	0.641899	0.404933	0.41125	1.16513	0.699783	1.39871	0.330562	5.09706	1.04636	1.18457	0.916172	0.562578	0.243086	3.4436	1.38762	1.13462	0.440393	2.14842	0.382523	1.31355	1	0.911604	1.67705	2.08952	0.692441	3.8634	1.12539
100002514	0.710532	1.07065	0.409798	0.456548	1.79953	1.57038	1.50077	0.153991	1.93042	1.72522	1.06469	1.53493	0.651422	1.08149	1.43196	0.641071	0.555532	0.579886	0.287882	0.678599	0.83951	0.258561	0.716655	0.366599	0.417195	0.65219	0.470559	0.827379	0.692538	1.67795	0.574481	1.19277	1.01144	0.610157	0.387869	2.83875	1.44397	1.2823	1.30083	1.47243	0.36091	1.45408	0.988559	0.806878	1.26548	2.27843	0.966252	2.76206	0.578488
100002528	0.899057	0.927134	0.471997	0.904991	0.625258	1.1326	0.856107	0.511875	0.861617	0.863103	0.725735	0.590747	0.745808	1.19005	0.701881	1.06823	1.12913	0.892606	0.57392	0.723579	0.765505	0.85951	0.803874	0.587897	1.12778	0.877643	0.9167	0.635294	0.623459	0.697594	1.29017	1.04394	0.919351	1.03075	1.02259	0.826743	0.81264	0.908043	0.825642	1.02905	0.580036	1.16317	0.887445	1.0828	0.990504	0.908447	0.841745	0.739096	0.870012
100002537	1.18601	0.637177	0.667072	2.07048	0.724032	1.17299	1.31895	1.35844	1.61751	0.721556	2.05174	1.1301	0.947416	1.3292	1.34068	1.38449	1.28218	1.84467	1.4927	2.54668	1.54318	1.03497	2.5134	2.54403	1.04885	1.15802	1.40169	1.47655	0.542641	0.783437	1.98431	0.877368	0.56428	0.426454	0.882299	0.637639	0.812825	1.36289	0.867121	0.983193	1.22244	0.965574	1.75525	1.15018	1.51274	1.00025	0.922743	0.784913	2.31832
100002544		0.801163			0.660512	2.62267			0.652563	1.64472		0.635609		1.03308	1.36312	1.02231	1.13888	1.71941	0.498488	0.625148	0.655003	1.99946			1.27072	1.51795		2.4424	0.96993	2.82311	1.58192	1.09576	0.534533	1.07278		6.5838		0.712892	0.656717	0.595124	0.662451	0.54124	0.733534	0.623004		0.868689	1.07518	0.878932	3.37227
100002613	0.862594	1.05822		0.85596	0.728106	1.51794	1.25828	0.518895	0.829652	1.24162	0.35309	0.877789	0.410871	0.971486	1.8136	1.19617	0.79883	1.06512	0.826558	0.410185	1.12548		1.25834	0.35976	0.961565	0.824307	0.51078	1.21302	1.02314	1.04369	1.55168	2.44237	0.736136	0.817371	0.487085	1.32382	1.00422	0.823753	0.874454	1.33757	1.29675	1.18946	1.6242	1.24305	0.806078	0.963605	2.79504	1.15894	1.31892
100002749	0.838508	0.965388	1.84669	0.84767	0.959031	0.930628	1.72601	2.52358	1.26415	0.401543	0.939092	0.803283	1.104	0.461991	1.14562	1.17802	1.00384	1.67599	1.51335	1.20818	1.70677	0.880615	1.96062	2.68827	2.58407	0.578462	2.09682	0.892067	1.20387	0.594932	4.74758	0.908023	0.648478	0.99034	1.20354	0.635824	0.764307	0.592478	0.866382	1.24665	2.14694	1.03692	0.8269	1.00436	1.08059	0.59591	0.958811	0.350561	1.25177
100002761	1.31619	0.770428	0.532504	1.09182	0.585168	0.40135	0.551673	0.501468	0.831229	1.01211	0.449721	0.447085	0.948826	0.655666	0.474993	0.60781	1.83732	1.20445	1.76863	0.992931	1.20292	0.844784	0.711555	1.05932	1.83125	1.70122	1.76181	1.03045	1.59469	0.797162	1.05001	0.953283	2.56891	0.816265	1.78788	0.451292	1.43822	1.72482	0.744801	1.5975	0.801393	0.0708784	0.963689		0.739595	1.14958	0.389152	0.5244	4.14658
100002769	0.658319	0.50673	0.656587	0.498717	1.44174	1.08464	0.324387	0.531137	2.00241	1.69966	0.596254	1.37011	0.530041	0.86665	0.970316	1.01087	0.615675	1.01989	1.23736	0.992262	1.90875	0.780993	0.398429	0.526296	1.36603	2.08307	1.03926	1.9053	0.380008	1.71575	0.673094	1.86177	0.45124	0.522128	0.262475	0.571173	1.24611	1.51198	0.259175	1.4545	0.531511	0.609307	0.309311	0.511397	0.945193	0.855069	0.704084	0.930363	0.480053
100002784	1.05641	0.630965	0.604177	0.596843	2.39671	1.66132	0.606205	0.973189	4.12406	2.13429	0.879929	0.655311	0.617023	1.3337	1.06666	1.41966	0.809015	0.895359	1.61347	0.773935	2.05013	0.657841	0.47363	0.833072	0.916761	2.20443	3.68051	2.8358	0.380586	5.22583	0.607294	0.760603	0.570954	0.513887	0.372272	0.815441	1.23013	2.02308	0.389336	1.15247	0.449811	1.88774	0.772912	0.660852	2.27968	1.18767	0.805106	1.62002	0.927505
100002796	0.668701	1.37091	3.963	1.6797	1.41236	0.783768	2.13465	1.86099	2.1456	0.997721	1.09302	1.35063	2.77153	1.32094	0.726661	0.601588	0.756344	0.60203	4.7083	2.38277	1.08582	0.617114	0.367867	1.57125	1.97111	1.50983	1.37831	0.910034	0.631105	0.362259	0.489468	0.990295	1.40094	1.7557	1.74615	0.990438	2.25202	1.0218	1.29234	1.10151	1.18585	0.713777	1.03098	0.955952	0.725731	1.06649	0.806135	0.803132	0.801317
100002825		1.70673	0.504842	0.86238	0.992434		0.861272	1.51744	1.39395			0.998399	1.4033	1.95351		0.561471	1.35512	1.63911		0.694349		0.812077	0.575527	1.34583	1.71343			1.11073	0.676093				0.910587	0.760159	0.945524	0.609917	0.899888	1.25221		0.779743		1.23516			1.56137	0.948512	0.869465	1.18153
100002873	1.10008	0.869351	0.860268		0.7738	1.02299	1.24925	1.12523	0.857603	1.02032	0.799449	0.667323		0.631672	1.1457	0.564316	1.26696	0.892551	1.46581	1.34468	0.996017		1.67074	0.999278	0.866488	2.24582	0.980093	1.20735	0.968981	0.80921	1.80693		0.429711	0.734095	0.875006	0.646702		0.637324	0.57983	1.21226		0.782332	1.24048	0.944661	0.879337	0.639395	1.00072		1.59961
100002875	1.48678	0.738264	0.904549	1.4711	0.723857	1.32249	0.986768	0.632615	0.596595	1.12068	0.87642	0.899842	1.52242	0.695243	0.867504	0.795948	1.7526	1.05554	1.23074	0.84207	0.861605	1.29591	1.40744	0.841092	0.709018	1.88744	0.793139	1.74681	1.71259	1.19839	0.937931	0.752886	0.457173	0.934461	1.13219	0.922575	0.895583	0.879792	0.619003	0.94169	1.12603	0.928155	0.882895	0.962537	0.950711	0.62998	1.24919	0.707569	1.27766
100002911	0.526535	1.31098	0.831744	0.871153	3.46043	1.53511	1.61064	0.532767	2.30472	8.61502	0.193636	0.18313	0.334891	0.961803	0.309546	2.29274	0.396619	2.65561	0.318408	0.268885	0.81739	2.26477	1.07394	0.525264	0.579425	2.63159	0.678644	1.37121	0.891225	0.332679	0.673126	0.306345	0.226103	0.46827	0.502862	0.999907	4.35592	1.43831	0.458932	0.515591	4.01644	0.899877	1.02735	0.302479	10.2013	4.30055	25.7062	1.1043	4.18033
100002927	0.884091	0.953358	2.00598	1.42426	0.767711	0.739415	1.89241	2.63282	1.28639	0.514369	0.764244	0.795752	1.03343	0.507619	2.23327	1.35493	1.12821	2.1633	1.63806	2.68483	1.25685	0.744127	1.94878	2.27697	3.48524	0.549377	1.84407	0.794752	1.32435	0.616726	4.74832	1.57937	0.666595	1.51965	1.50268	0.751736	0.621043	0.523085	1.04913	1.72183	2.75424	0.955382	1.07471	0.74726	0.822543	0.512491	0.821716	0.431401	1.17922
100002945	0.989812	3.60993	0.514005	1.13904	1.28959	0.882997	1.01951	3.43058	0.33057	0.378786	0.641223	1.21936	0.891735	1.39456	0.374322	0.445374	1.65447	1.70057	0.729563	1.81419	0.313761	1.34778	0.552563	3.33076	0.579675	0.490809	0.838939	1.53544	0.475174	0.930768	0.408127	1.16026	0.906706	2.91329	2.53696	1.31744	0.934813	1.09561	1.01131	3.90849	0.993574	3.13671	0.382191	1.19977	0.571103	1.44044	1.32441	0.594687	0.603982
100002951	0.835693	1.1792	1.3951	2.58495	0.685777	0.846115	0.852031	1.1157	1.02174	0.835622	0.710211	0.925471	0.914629	1.65224	1.29562	0.471552	0.802647	1.1725	1.58747	1.29565	1.83839	0.410855	0.742758	1.27938	0.965749	0.47354	1.17791	1.69263	0.371802	0.81633	1.4828	0.507279	0.673531	0.609849	0.747807	0.540477	1.36759	1.64984	0.822481	0.781975	2.40403	0.895375	1.1474	0.448901	1.62749	0.959156	0.816365	0.664527	1.11214
100002952	0.858848	0.910155	1.07249	2.18398	0.632991	1.39921	0.845582	0.923734	0.791494	1.11932	0.579202	1.10932	1.07545	0.935418	2.12728	0.560527	0.834548	1.01276	1.71775	0.855277	1.43112	0.811581	0.811515	1.06525	1.02296	0.711475	0.996463	2.33626	0.419367	0.686734	1.49454	0.4669	0.662793	1.01488	0.75152	0.513071	0.980994	1.24086	1.04905	1.0553	1.25941	1.32917	1.10047	0.66377	1.16199	0.893293	0.801315	0.833143	1.01858
100002953	0.816179	2.1747	0.87181	1.63058	1.05508	0.975711	0.615893	2.66251	1.02866	0.892615	0.97369	1.33339	0.903608	1.50167	0.709007	0.510935	0.938438	1.03354	1.13868	2.22484	0.574231	1.13533	1.23065	2.76358	1.62717	1.18	2.61963	1.57512	0.650276	0.804603	0.742825	0.636411	0.872337	3.06832	1.70209	0.835241	0.571326	0.925756	1.1041	1.9277	0.848167	2.39879	0.843447	0.898824	0.699153	1.8288	1.05702	0.667669	1.18052
100002989	1.61789	1.23207	0.890812	1.14345	1.10909	1.36844	0.558101	0.606041	1.74942	1.79748	0.660018	0.728789	1.4999	0.778049	1.84861	0.489058	1.52868	1.23785	0.823708	0.835798	0.768851	1.14755	0.808161	0.913239	1.99001	2.28495	0.945144	0.606358	1.15423	2.11973	1.6908	0.758716	1.08941	1.47609	1.10285	0.508253	0.723581	1.26209	0.585116	1.21037	1.03652	0.955252	2.97683	0.960502	0.516466	1.12227	0.898923	0.701717	2.73501
100002990	1.4575	1.22359	0.823923	0.933872	1.02553	1.50055	0.536294	0.649172	1.87814	1.61095	0.679566	0.68893	1.62617	0.752257	1.87708	0.50779	1.52805	1.1086	0.719587	0.695305	0.784509	1.2111	0.766889	0.986293	1.90799	2.46605	0.936732	0.600681	1.10385	2.52729	1.6774	0.742495	1.0513	1.33631	1.07453	0.473926	0.673814	1.28454	0.491705	1.31939	0.995129	1.07469	3.05099	0.89479	0.502406	1.11177	0.863518	0.651693	2.92667
100003000	1.19945	1.14031	1.11458	1.92642	0.566796	1.8406	0.828077	0.264465	0.831404	1.46642	1.0408	1.04602	1.20634	1.25287	0.521695	0.860338	2.68829	1.20554	1.04714	1.63025	0.649765	1.56141	1.24996	1.13669	1.03079	1.40796	1.23424	1.60088	1.19052	0.836384	1.04534	1.00365	0.333952	0.490551	0.505611	0.670765	0.630935	0.905001	0.924725	0.417853	0.91161	1.0079	1.47905	0.891822	0.724321	1.18871	0.891323	1.03419	0.832839
100003001	1.23925	1.21185	0.813868	2.04163	0.689883	1.72142	0.9981	0.29259	0.629828	1.43805	0.895805	1.19858	1.3334	1.1845	0.496812	0.622972	2.75694	1.37315	0.8792	2.08354	0.687402	1.62563	1.30218	1.24842	0.843339	1.52026	0.934061	1.87277	1.13246	0.871907	1.06937	0.792063	0.278679	0.580153	0.622214	0.706699	0.723822	0.87495	1.03036	0.39089	1.16625	1.2129	1.53276	0.868315	0.877226	1.11766	1.02796	0.967094	0.841727
100003119		3.09016	2.14984	1.15594	1.5393	0.645957	0.503965	2.46873	1.28769	0.591484	1.4055	1.64409	0.900703	2.11666		0.522845	0.782724	1.7469	1.50032	1.53836	0.517888	0.736555	0.482477	1.32084	1.4353	0.708908	1.37611	0.624841	0.489032	0.854176	0.585386	1.07356	0.971334	2.56965	2.51669	2.01653	1.25481	2.03008	1.3297	2.05368	0.930373	1.07632	1.22737	1.11479	0.476752	0.752709	0.567076	0.906345	0.363327
100003151	0.536917	0.690873	0.8073	1.62669	1.29178	0.837687	0.979918	0.742714	1.98172	0.720406	1.23809	1.40248	1.38846	0.998596	0.895191	0.823981	0.860113	0.907026	2.00144	1.11469	2.06883	0.90421	0.9557	0.791726	2.34627	0.994557	1.4317	0.988872	1.01987	1.09469	1.13282	0.591803	0.603561	0.926452	1.02566	0.975814	0.806118	0.871509	0.600339	0.625925	1.32744	0.45124	1.64901	0.847184	0.947201	0.896046	0.392342	0.597386	0.846101
100003169	0.813046	1.52697		2.21356	2.32519	0.802031			2.07757	1.5863	0.875311	0.856293	0.80125		0.661576	0.841421	1.57902	1.79827	1.08098	1.98007	1.21504	0.955063	1.02708	0.912118	1.42846	2.09526	2.58222	2.21702	1.31357	0.76999	0.856835	0.836351		0.625662		0.526749		2.64748	1.10106		0.807674	1.4857	0.884493	0.63089	0.724542	0.701835	0.604907	0.96163
100003179	0.813705	2.93753	1.18089	0.789095	4.45008	1.3176	2.29427	3.37769	1.06808	0.939152	0.835553	1.65277	1.83872	2.77037	1.34078	0.771019	0.447047	1.72454	0.381238	0.80565	0.371499	1.3947	0.480133	0.777721	0.911908	0.635707	0.78268	0.696834	0.613324	1.18959	1.72792	1.63841	1.9528	3.34429	1.50747	1.17549	0.671929	1.74785	1.85231	2.78236	1.00741	1.61604	1.28555	0.767136	1.24366	1.06739	0.842959	1.00813	0.17349
100003183	0.960049	1.3774		4.14497	0.457059	1.08023	0.689875		0.771082	1.21854	0.881363	0.917864				0.686191	2.38409	2.27759		2.16366		0.947967	1.37082	0.564982	1.2435	1.59291	1.0372	0.978346	0.73654	0.349065	1.53995	0.606637							0.611168		1.31349	0.771746	1.41002		0.52395	0.847318	0.441508	0.566186
100003185	1.33952	2.29677	1.52952	3.29955	0.758575	0.971662	0.716314		1.03311		1.23517	0.896936		0.656323	0.659992	0.604482	2.20694	2.55985	0.479995	2.38495	0.551439	1.01151	1.55176	1	2.03361	1.18326	0.994685	1.29537	0.947432	0.505435	0.89164	1.03724			0.360831		0.883825	0.690856	1.00599		1.14694	1.09739	1.46334	0.531427	0.870027		0.479634	1.0197	0.547312
100003210	1.06416	1.70618	0.726622	3.04972			0.757806		0.839905	0.545415	0.675372	0.889118	0.710989	0.723752			2.33639	1.94239	0.863557	2.08964		1.09667	1.28253	0.676853	0.892994	1.10465	0.959946	0.964956		0.688621						0.957215					1.56446		1.07707					0.60768
100003240	0.891925	1.69968	0.916047	1.11554	1.39223	0.71801	0.5287	0.766034	0.650982	0.848952	0.969044	0.978805	0.886004	1.34939	0.303856	0.585703	1.56518	1.62517	1.0712	1.65975	0.503753	1.0559	0.791443	1.12335	1.27136	1.31194	1.11281	1.14143	0.750451	0.880865	0.780659	0.985892	0.552557	1.88314	1.64915	0.933049	1.19018	1.02719	1.4057		1.38637	1	1.37603	1.11209	0.935184	0.965355	0.704507	0.873041	0.503841
100003258	1.0339	1.37707	0.435478	0.634356	0.853626	1.14455	0.844188	0.683496	1.38271	1.115	0.757477	1.12338	1.16192	1.75265	0.908299	0.861465	1.38912	0.784576	0.543708	0.783708	0.955845	0.698435	0.863216	0.670091	1.08504	0.940921	0.736681	1.14508	0.80567	1.11786	0.758346	0.591915	1.1804	0.917686	1.03239	1.13293	1.16069	1.21712	0.742436	1.69459	1.09459	0.749485	1.09282	1.01263	0.942888	1.16953	1.40384	1.24711	1.19986
100003260	1.0079	0.807689	0.529671	1.25304	1.10889	0.822153		0.887071	0.475582	0.918713		0.821499	0.57608		1.71556	0.799155	0.941766			0.962594	0.861396		0.745961		1.02144	0.924712		0.64285	1.1952	0.520093		0.926011	0.940996	1.22871	0.536688	3.32263	1.01545	0.688232	1.35778	0.516499	0.961715	0.911913	1.34885	1.64094	1.40821	1.619	2.05783	0.974894	0.548016
100003271	0.692127	1.26556	0.586179	2.17215	1.58323	0.898868	1.18646	0.265399	0.79829	0.631214	0.861355	1.14692	0.600169	1.37339	0.610762	0.853416	1.51865	1.21867	0.432767	2.47413	1.11493	0.785026	2.05743	1.17529	1.10302	0.622089	0.785306	0.986157	0.420735	0.570487	1.68733	1.30681	0.610156	0.759268	0.814184	0.503395	0.548744	0.906011	1.21197	0.543068	0.829122	0.901708	1.85815	0.620963	0.657755	0.998723	0.894177	1.21074	0.965098
100003397	0.433366	0.480339	0.346183	0.368895	0.347452	2.41257	0.512044	0.500937	1.00179	0.560765	0.184752	0.509712	1.03422	1.16001	0.312985	2.3647	1.02714	16.5662	12.088	0.372109	0.443936	9.39435	0.379609	2.48893	0.634018	0.371306	2.2533	1.14603	1.03942	2.09913	15.2625	3.34463	0.0707041	0.744745	1.74353	0.769438	0.737487	0.446899	0.292149	1.98131	0.314525	1.34449	1.2595	0.568898	0.690016	0.82926	0.257039	0.562872	0.660039
100003415	0.464579	2.868	0.412617	0.655678	0.984938	0.639194	2.61422	0.80465	1.13648	2.88467	0.635023	3.44634	3.06327	0.667603	0.910426	0.700374	0.48584	4.22211	0.442951	0.767494	1.07384	0.493262	3.2464	0.802413	0.985706	3.61321	0.560717	3.68086	2.91457	0.850815	0.875617	0.788762	0.973346	0.54169	0.738212	3.08525	0.941257	2.35681	0.611465	0.973471	0.781422	2.18531	3.35241	0.626036	2.26221	0.791052	0.637096	0.630515	1.01883
100003432				0.961392						0.762692		0.741057	1.22549						0.78423		0.607176	0.440756			23.6189	2.057			1.35691	0.634601		0.430916	0.555645					0.372274	1.49921	1.00066	0.584499	0.53285		0.612665		1.15014			0.885713
100003434	0.395283	0.665659			4.16234	0.649546	0.54034		0.623991	3.38397	0.451011	0.535108	0.349769	2.92605	1.89745	2.29172	0.594476			0.427964	0.78853	0.33976	0.952146		0.853941	2.37242		0.548567		1.17593	0.774636	4.3117	0.641732	0.645023	0.769926	0.917447	0.697596	2.38296	5.35742	0.562337	1.21297	0.272289	0.746846		1.72333	3.09544	3.22021	1.86507	1.1047
100003470	0.870834	0.763366	1.48332	6.7409	0.488129	0.924152	1.34574	0.825061	1.08845	0.605914	0.811952	0.815047	1.37676	1.04622	0.405857	0.595902	0.989968	1.04627	12.0681	1.16315	3.23661	3.31088	2.11826	4.84908	1.04935	0.461659	1.78542	0.771415	1.1625	0.433067	0.610091	1.22095	1.99718	0.846401	1.22621	0.703713	1.5266	0.867928	0.649873	0.742074	0.22407	0.488888	0.716967	1.54945	2.73527	0.444418	0.252361	1.01003	0.538524
100003473		0.405602	1.15586	0.999524	1.28788			1.87333	0.266268	0.989243		8.28154		0.519421	1.00048			0.903279			6.79743			4.30652	0.545627		0.85703	0.487123	4.21416	1.2924	0.229098			15.5789						6.16648	0.211957		0.780989		1.02519	0.795124			0.48492
100003589	0.835675	0.85089		1.58065			0.715724		0.877736	0.86037		0.870626		1.05351	0.684357		1.2832	1.15052		1.38534		0.701703	1.33966	0.986594		0.874968		1.14654	0.92643	1.36298	1.02854				1.28393							1.19668	1.00561		0.643371		0.747907
100003641	0.957324	2.83377	1.05521	2.95523	0.845761	1.2822	1.01897		0.247382	1.3131	1.11189	0.951378	0.75593	0.734434			2.19745	3.08914	0.582119	2.23568		0.780895	1.61314	0.931239	1.37131	2.12555	1.56365	1.6544	1.32479	0.883958	0.956015	0.68873		0.691269			0.778829	0.642064	1.27195		1.03503	1.07262	1.41391	0.676224			0.46603	0.785074
100003674	0.631383	0.816288		1.21004	0.461844	0.946913			1.03246	1.83293		0.343672	0.212288	0.861017	1.47655	0.911921		1.1914		0.657514		0.342713	0.642281	0.177813	1.20859	1.40855		0.799895	0.587956	1.70122	1.40005	1.03326	0.539152	0.88728		1.18477			0.706902	0.856578	0.229164	1.68588	3.07963	0.797203	1.63941	0.854751	1.25975	0.924898	0.919907
100003686	0.733118	0.701777	0.890828	0.568961		0.514815	0.40145		0.624635	1.08488	1.19926	0.970727	1.30393	1.49596	0.760748	0.514541	0.873973	1.53481	1.38651		0.61824	0.783998	0.748345		2.1524	1.13714	1.5288	1.08435	0.775307	0.834474	0.871299	1.00929	1.3349		1.15989	0.95197	0.96613	1.19496	1.44084		1.07412	1.02458	1.20598	1.12732	0.757654		0.887075	0.836916	0.901598
100003695	0.818031	1.25297	0.702373	0.696338	1.31853	0.901952	1.28305	0.709807	1.61933	1.32877	0.721797	1.2798	1.10226	1.34567	1.34254	1.35282	1.07183	1.5764	0.882438	0.818179	1.43799	1.11554	1.00712	0.81074	1.5856	1.38848	0.756469	1.01635	0.920686	1.08091	1.49205	1.20201	1.12555	0.89943	0.785985	0.940599	1.51711	1.16797	0.823736	1.11983	0.856084	0.694023	1.35483	0.605621	0.885784	1.22593	1.26325	1.66299	0.859726
100003696	1.98121			0.928377		0.929425	2.9756	0.348427		0.424843				0.779164			0.782135		0.277553	2.31219			0.851172	0.309956		1.82261	0.929279						2.05577	0.86491		0.893613	2.95324		0.827189	2.58808	0.450457	1.42581	0.897406	1.29591	2.48321	0.985675	4.13448		1.21863
100003892	0.98584	1.26175	0.823426	1.01095	0.920486	2.10943	0.964397	0.868816	3.23305	1.01749	0.669142	1.04127	1.61261	2.896	0.945861	1.45101	1.9073	1	0.65923	0.641928	0.704736	1.26376	0.687669	0.781402	0.929808	1.1837	0.860376	2.06701	0.739611	2.82239	1.0216	1.37108	0.656803	0.562531	0.694341	0.897181	0.59695	0.455973	0.706006	1.6899	1.23676	1.3072	0.801668	0.807925		1.13919	3.52149	1.82034	1.05347
100003901	1.81756	0.825382	0.403113	2.4618	1.08403	1.19669	0.616518	0.766133	0.507519	1.25636	0.628918	0.88472	0.742969	0.665959	1.12994	0.330184	1.76893	1.35121	0.941178	2.1981	0.344923	1.0368	0.846939	0.704232	1.93758	2.21265	1.02911	0.998925	0.556876	1.12422	0.680278	1.00108	1.01206	1.85151	0.750508	0.672311	0.875967	0.518625	0.929794	0.856355	1.38912	1.2896	1.8854	1.03362	0.795348	1.00586	1.8989	0.504488	1.25665
100003926		3.69686	0.433918	0.299434	5.83694		0.911321	3.76673	1.46624	0.884861	0.510396	1.20487	1.19248	2.91072	1.27006	0.595429	0.793408	0.960619	0.557176	0.934054	0.387942	0.823881		0.76533	1.69164	0.94119	0.89245	0.650279	0.39187	1.01138	2.44922	1.17697	1.91095	2.7817	1.73151	1.24026	1.36742	1.93767	1.73543	2.63884	0.541304	1.30174	0.922841	1.36392	0.629951	0.810833		1.69779	0.418799
100004046	1.32368	1.00175	0.31805	0.733296	0.821095	0.382936	0.298459	0.581997	1.24278	1.28966	0.624258	0.671567	0.575682	1.80565	1.18671	0.83443	1.35243	1.05002	0.370431	0.7345	0.81994	0.393783	0.395771	0.486356	1.51968	1.20742	0.56688	0.643977	0.445066	2.2147	1.05297	0.857664	0.899625	0.998252	0.931833	1.48741	1.86585	1.34236	1.38624	0.686674	0.686139	0.775018	0.782079	1.40199	0.573359	3.26171	1.23376	1.46545	0.9801
100004054	1.53332	1.42066	0.52463	0.731947	0.925674	1.01783	0.528304	0.951732	0.681432	0.439799	0.463945	1.31555	1.45926	0.74015	0.516793	0.949675	4.30114	1.88081	0.699407	0.830109	0.512209	2.30936	0.624925	0.729706	0.599839	0.623383	0.543325	2.47752	1.00739	0.753246	0.7054	0.842617	0.454899	1.69255	1.58862	1.20913	0.975818	1.01038	0.71452	1.78272	2.10596	1.3138	0.929876	1.18507	0.801156	1.07737	1.06864	0.801956	0.83526
100004056	0.647692	0.389539	2.75375			0.32739		3.08203	1.3018			0.885799			0.860084		0.767605	2.25311	6.31426		0.465778			1.95053	0.669705			0.947702	2.00985		2.67103			0.251262		1.52212				2.23556	1.92281	1.62016				0.651817			0.953939
100004059	0.92463	0.726221	1.15871	1.32278	0.60924	1.79059	0.965485	1.13006	1.73078	0.501295		0.861098	0.686721	1.08788	0.891478	0.878712	0.708179			1.8591	0.561118		1.30836	1.09648	2.17738	1.02796		0.92714	1.32996			0.796077	0.708754	0.916092	0.528087	1.1511	0.691408	1.33718	1.11971	1.05896	1.77511	1.42883	1.05281		1.84987		0.880947	0.841683	0.334812
100004083	0.756548	1.00966	2.46279	1.16902	1.58201	0.878054	5.4206	0.608875	2.02354	2.67948	1.6685	0.562952	0.974494	0.479428	0.990339	9.4104	0.87237	2.33248	0.516039	0.587088	0.406286	0.958219	2.69055	1.58746	0.957987	2.31218	0.684764	1.1204	1.30942	0.283305		0.653292	0.729671	0.344425	0.404053	1.06415	1.14598	0.449064	0.425754	0.341813	1.26599	2.69598	1.51741	0.837717	2.90114	1.31088	4.72859	0.483692	1.14765
100004088				0.805829						0.485136		0.785252		0.819843		0.962122		0.945512	0.494328	0.731913				1.27761	0.868022				1.00738	1.22589						1.25334			0.532595	1.37552		1.12896	0.676069
100004089	1.19985	0.928902	2.01657	1.9661	0.664056	0.693614	1.61412	0.50314	1.17453	1.20592	0.584393	0.501184	0.497447	1.23156	1.68612	3.07474	0.578017	2.49581	1.67555	0.600202	1.25422	0.709917	0.581095	0.548049	0.826794	0.488396	0.986985	1.22028	0.92801	1.08219	1.1971	4.97331	0.361562	0.677303	0.582231	0.403009	1.75558	0.596457	0.502145	1.47553	1.37746	1.63699	1.1999	0.423812	1.13529	0.80804	1.21627	0.603651	0.794904
100004111	0.0915745	0.639131	0.301137	0.152896	0.156786	0.353194	1.45589	1.57913	3.3514	0.0793856	0.371866	0.881477	3.16327	2.63864	0.0841723	3.38921	0.215754	3.66604	0.724878	0.528322	1.05833	0.307509	0.0851161	2.24266	6.87346	0.0932758	0.515529	3.55531	1.25019	5.58652	0.497825	1.34654	0.00718848	0.451221	3.56518	1.11618	2.40196	0.546256	0.0353911	2.63043	0.296395	0.210396	1.93186	0.778433	0.686241	1.33358	0.762952	1.95562	1.44525
100004112	0.552225	0.970854	1.02108	0.327731		8.21873	1		0.598822	5.30167	0.91781		3.59771	0.526069	1.28633	0.896259	0.721468	0.711504	1.42229		5.25602	6.34056	0.795865	0.635008	0.417546	11.0873	0.680201	1.29255	8.19975	0.92993	4.50767	2.0952		10.9445	0.83309	0.45491	0.737002	0.473273		1.35319	15.641	0.530616	0.82075	16.424	5.11157	1.01726	0.593185	0.443432	2.20962
100004182	1.02566	0.860696	1.07416	1.60661	1.17714	1.06151	0.893209	1.00544	0.872386	0.67048	1.06765	1.22813	1.57412		1.11933	0.849334	1.59278	0.835076	1.26563	2.57052	1.1977	0.811868	0.691015	1.29794	0.633145	0.706859	0.500315	0.63591	0.745413	0.550545	3.12164	0.889959	1.02016	0.52161	3.30559	1.13052	1.45265	0.701434	0.776537	0.936534	1.51225	1.87322	0.779918	1.1904	1.5231	1.53044	0.638858	6.18332	0.409525
100004208	0.237862	1.86055	1.86166	0.505138	0.33035	0.983963	0.563885	0.0688472	0.480657	0.820434	0.801674	0.444123	1.80641	0.601157	0.441589	1.52967	0.841551	1.2101	1.72745	0.209744	1.00803	0.66144	0.696349	0.15362	2.1473	2.47151	0.340295	0.521199	2.2347	1.04917	1.6417	0.441221	0.165524	1.00339	1.04175	0.564824	0.673551	0.498778	0.928091	1.03357	1.8166	0.501593	1.12195	1.11892	0.399738	1.27574	0.444993	0.741732	1.31974
100004227	0.935012	1.14696	0.68183	1.25296	1.0468	0.843793	0.801979	0.668639	0.984601	0.880636	0.596902	1.29112	1.44711	1.45923	2.07781	0.800035	1.34686	1.84094	0.952882	0.838765	1.85952	1.58026	0.783555	0.860292	1.44243	0.654878	0.776664	1.97979	1.12731	1.21238	2.08235	3.40458	0.78802	1.34523	0.833113	0.396277	1.55751	0.80039	0.83148	1.26428	2.37597	1.12124	0.944213		2.05207	0.725375	0.764715	0.572474	1.53423
100004284	0.303627	1.06048	0.893469	0.993666	1.40567	1.15289	0.600273	1.75462	0.656176	0.604074	1.2176	1.16022	1.39976	0.96114	1.18043	2.99903	1.04246	1.13014	0.794878	1.57188	1.21051	0.47401	0.756938	0.620515	0.711042	0.56076	0.676521	1.11822	1.46343	2.12363	1.49562	1.69066	0.429451	1.16185	0.636723	2.5655	1.31315	1.24421	1.46561	1.81612	1.27194	2.10033	1.52243	1.19137	0.931228	0.787301	0.969039	1.31104	1.24577
100004295	0.620953	1.68249	0.38571	0.366331	1.29922	2.58806	0.660582	1.64261	0.861722	1.36421	0.58236	0.750466	6.60772	0.689838	0.47999	4.81898	0.893316	2.42389	0.425697	0.449387	0.803866	0.393257	0.396297	0.574355	2.11262	1.6454	0.614966	1.14788	5.1961	0.757825	0.51538	1.60676	0.367792	1.34773	0.58517	1.21386	4.1403	1.37153	1.63534	0.395852	4.69214	0.684251	1.24893	0.840092	4.8381	2.44817	10.6198	0.395579	2.29524
100004299	1.41912		0.393839		0.422966	1.00207		0.312814	0.477625	0.684432		0.423765	0.473259	0.571484	2.39925	1.12326	1.8352			0.678532		0.314883			0.613252	1.27769		0.351279	0.486813			0.988115	1.11431	1.0574	0.741859	4.71692	0.739219	1.32677	0.755898		0.887251		0.462751	1.28112	0.512866	6.90886		2.06072	0.438825
100004318	0.853045		0.749313		0.517711	0.939434	0.825877	0.52017					0.534426	0.88837		1.04782	0.947698	1.10314	1.04392		0.700322	0.626156	0.929622					0.822104	0.296025	0.770282	0.783818	0.938185		0.808234	1.47781	1.02587	1.45912		0.704532	0.898711		1.49145	1.50885		0.774097	1.67202	1.35773	0.758896
100004322	0.592257	0.43439	1.84095	0.303138	0.151441	0.87702	0.615338	0.138955	0.331959	0.600529	0.750403	0.63698	0.281589	0.58801	0.71451	1.68462	1.24776	0.640659	3.26748	0.124711	1.70202	0.737778	2.37637	0.630435	1.42934	0.909556	1.61481	2.09929	1.29819	0.543224	1.08803	1.40595	0.572274	0.279968	2.81227	0.204154	0.393957	0.352672	0.379141	0.773945	1.05731	1.75961	0.759233	1.30116	0.776351	0.650313	1	0.301807	1.08064
100004327	1.12348	1.98425	0.701859	2.83552	0.736425	1.6487	1.20859	0.0975539	0.780709	0.861039	1.44836	1.10701	0.998467	1.92232	0.341947	0.681421	4.14236	1.7917	0.397682	3.27489	0.423977	1.18899	1.96118	2.46001	1.74371	0.783832	1.86402	1.44617	0.741574	0.276676	1.13264	1.2607	0.258098	0.422409	0.322234	0.408837	1.27625	0.958676	1.50828	0.106525	0.96962	1.25119	1.53774	0.697364	0.564819	1.65204	0.860916	0.921298	0.373626
100004328	1.03194	1.25924	0.761104	1.25755	0.581826	0.986589	1.19233	0.988134	0.569296	0.911186	0.594814	0.811719	1.34183	0.970744	1.01634	0.588239	0.89368	1.34673	0.87874	0.873914	0.43753	1.08165	1.20861	1.00275	0.543346	1.04025	0.79482	0.933165	1.54179	0.850092	0.797287	0.629565	0.706949	1.15046	1.10106	0.721701	1.11632	0.941596	0.785132	2.31762	0.830173	1.78171	1.18761	1.09084	0.881339	1.54436	1.4834	0.962925	0.860109
100004329	1.16527	0.935176	0.915345	1.12402	0.911325	1.007	1.26168	0.926776	0.65697	1.24411	0.803688	0.884433	1.22497	0.823157	1.00764	0.404773	1.0002	0.965551	0.847543	0.837111	0.808802	1.08438	1.16432	0.944896	0.688636	1.3271	0.845136	0.938786	1.05665	0.595434	0.822268	0.480024	0.824339	0.998517	0.977083	0.788009	1.12571	0.796092	1.07049	1.54137	1.02758	1.33904	1.25112	0.897761	1.00357	1.278	1.06029	0.895798	0.949895
100004396		1.53393	1.10497			1.27237		1.50478									1.01059						0.217303				0.399585	0.878672					1.17256	0.872365	1.867	0.604457	1.39174	1.6416	1.59007	1.83034	0.998602	0.871699	1.0316		0.699931	0.849918	1.02351	2.50276	1.49703
100004414	0.739755	1.25126	0.99666	1.39057	1.00246	1.49257	0.722839	2.36119	0.471409	0.462787	0.287665	0.961734	0.78377	1.84655	1.41416	0.371271	0.974745	2.17051	1.43466	0.599686	0.99655	2.19378	0.919908	1.72922	1.28581	0.547258	0.476767	0.680352	0.781667	0.540361	0.73535	0.58482	0.6103	2.45979	1.68288	1.04258	1.34296	1.03772	0.829173	2.57605	0.89029	1.26847	1.03284	0.627623	1.14235	2.56058	1.24878	0.31291	0.672628
100004499	0.846476	1.29777	0.575795	0.699937	1.03736	2.16201	0.967251	0.981214	1.62857	0.775626	0.542579	0.666426	1.59954	1.19278	1.06438	1.42379	0.805187	0.626691	0.655155	0.683462	0.739664	0.868725	1.26322	0.759194	1.01764	0.878764	0.677984	0.943663	1.1037	1.18699	0.760883	0.746172	0.718684	1.05429	0.846021	1.55568	1.17907	1.06172	0.60228	1.70533	0.824469	1.05367	0.687101	1.46509	0.961248	1.62222	1.30253	1.74475	0.950402
100004509	0.847097	0.393915	1.71223	0.185483	0.976732	0.0931835		1.23018	0.0654146	0.188206		9.27307			2.00693	1.04852		1.08129	0.198325		14.2426			1.82359	0.188615		2.3913	0.84738	4.50793	0.39146	0.324874			10.8691						3.37158	0.226049				1.29954	0.263358			0.163715
100004523	0.623301	0.631935	0.462802	0.994142	3.91658	0.720558	0.921108	1.2153	2.93856	1.61533	0.323952	1.48242	0.66825	1.8401	0.739997	1.13541	0.386106	0.991436	1.38012	1.23571	3.16956	0.39462	0.970168	1.09704	1.65192	1.55253	3.08515	4.28077	0.467096	3.32194	0.460053	0.529311	0.633955	0.796167	0.494617	0.440645	1.55926	8.32923	0.446301	1.64115	0.736221	4.73084	0.571924	1.07251	1.48508	0.323434	0.370166	1.02608	1.77919
100004541	0.517632	0.84516	0.600254	0.706516	2.49957	0.773224	0.952087	0.71165	0.639076	1.8003	1.38364	0.751888	0.763916	0.710346	0.716656	2.33428	0.671033	0.707663	0.949367	1.19378	2.28053	0.348918	0.931223	0.855115	0.640196	0.696514	1.32076	0.99659	0.521657	0.363555	0.429089	3.26948	1.27484	0.576097	0.670848	2.17522	1.2035	1.11592	1.31431	0.947674	0.813452	0.877736	1.30197	2.33295	0.809853	1.28439	0.482918	1.85797	0.975514
100004542	1.20685	1.01024	1.37272	1.24237	0.94977	0.979254	0.782893	0.907541	0.945319	0.903778	1.72823	0.570948	0.71381	0.507522	1.14009	1.22422	0.916986	1.69754	1.97108	0.567653	1.45913	0.821827	0.961034	0.855289	1.7706	0.586931	1.41837	0.849615	0.707801	0.847455	2.6246	2.25829	0.952767	1.00263	1.07316	0.934583	0.561789	1.31352	0.60389	0.995641	1.9244	0.531932	1.21882	1.39497	0.614052	0.397805	1.47503	0.990238	2.46247
100004561	1.20263	0.47065	0.528097	0.504367	2.85331	1.20021	1.33597	0.479905	0.909348	0.420119	0.506201	0.68044	0.728826	1.80135	2.79273	0.992195	1.10648	0.866383	0.774632	0.430243	0.815784	0.642041	2.43254	0.230701	0.549538		0.451312	0.40405	0.414409	1.18288	0.742178	0.6246	0.966913	0.95052	1.24374	1.56299	2.10921	1.53276	0.686475	0.82779	0.533821	1.45762	1.08557	0.395492	1.12976	2.44745	2.43079	3.79743
100004575	1.17099	0.515119	1.20239	0.658074	2.18944	0.620334	0.640127	0.770335	2.54463	1.36806		0.872004	0.704627	0.786947	1.44761	3.19874	0.801576	0.849167	5.3826	1.05955	1.75913	0.3483	0.388035	0.599548	1.46139	1.28493	2.15501	2.45965	0.506887	1.58231	1.57286	1.90805	0.449832	0.728445	0.612455	1.50968	0.954621	7.0674	0.444519	1.10117	1	2.52164	0.526395	0.743826	1.0509	0.595683	0.53465	2.72951	0.997275
100004601	1.09839	0.597909			0.394738			0.271984			0.332968		0.698717		1.17365	0.955496	1.33113	1.16618				0.674294							0.642201		0.29538	1.30729		0.992013	0.711483	1.05025	1.39715	0.986041				1.2973	0.807882				0.85579
100004634	0.995976			1.59748		0.800874				1.3586	3.44769						0.954069	0.871644	0.712135			1.0545			1	0.639527				0.996566	0.778048			0.984771		1.87969						0.804378		0.853674	0.929543
100004635	0.961013	0.866473	0.692752	0.770496	1.50642	0.941845	1.15145	0.810886	1.27342	1.00523	0.555604	1.4277	1.14883	0.903333	1.06134	1.1267	0.753763	1.14904	0.63378	1.00585	1.10446	0.676569	1.07675	0.778809	1.28324	0.920064	0.472282	1.14588	1.08182	0.826963	0.924091	1.38418	1.39428	1.14353	0.730726	1.13026	1.00085	1.27373	1.3286	1.50575	1.09869	1.26503	1.41671	1.44774	0.786397	1.25246	0.570416	1.21872	1.00162
100005350	1.30838	1.70425	1.13958	0.869971	0.389538	0.823413	0.438329	0.769078	0.692214	1.07379	1.19929	0.545824	0.838178	0.363979	0.588683	0.549302	1.53963	1.43002	1.38114	0.714373	0.614082	1.32529	1.66741	0.722634	1.09945	2.69836	1.00697	2.9401	1.56896	1.09196	1.29546	0.360756	0.311057	1.30375	0.91969	0.574782	0.350181	0.416059	0.435533	1.52407	1.8831	0.931866	0.568228	0.876563	0.920828	0.715449	1.56097	0.342416	3.86078
100005372	1.07676	1.31942	0.924579	2.15246	0.59813	1.99051	0.924571		0.748776	1.43383	1.1029	1.0413	1.08185	1.2646	0.530404	0.834143	2.94696	1.60453	0.875329	1.92015	0.68969	1.60343	1.59086	1.25451	0.956224	1.50366	1.18909	1.97439	0.865491	0.933368	1.09966	1.50017		0.350008	0.541798	0.726007	0.468886	0.820599	0.781982	0.444302	1.14603	1.33391	1.34666	0.75728	0.909948	1.03352	0.980284	0.960151	0.648393
100005373	1.53735	1.4089	2.16792	1.20683	1.49891	1.62527	0.854788	0.487768	1.37171	1.14846	1.03092	1.00197	0.949274	1.228	0.998029	1.2232	1.28025	1.95284	1.095	1.22306	0.876373	0.990722	0.640243	0.875048	2.15191	1.11046	0.746532	0.700995	0.969857	0.820814	1.3287	4.40058	0.886613	1.98506	1.11986	0.450329	0.877603	1.08839	1.49785	0.813894	1.96334	1.37726	1.62447	0.941218	0.969179	0.978588	1.09867	1.68252	0.638839
100005383	0.442183	2.87839	0.407967	0.627106	0.94106	0.756124	2.2008	0.708971	1.43498	3.34057	0.473505	2.28418	2.18478	1.78347	1.18811	1.35086	0.693362	1.62655	0.336051	0.775506	1.44338	0.34227	2.96336	0.712491	0.725687	3.76443	0.440689	2.70733	1.54691	1.11769	0.623911	0.850331	0.972923	0.474045	0.699212	2.69084	1.52757	3.37928	0.459338	1.57083	0.885676	1.78333	1.78114	0.71573	1.69688	0.554715	0.726197	1.1055	0.776895
100005384	0.6584	1.34011	0.682693	0.436611	0.915578	0.947819	0.817468	0.782614	1.01119	0.863719	0.927454	0.64332	0.852156	1.32012	0.865085	1.21874	0.830236	0.837464	0.773968	0.656245	0.963778	0.722243	0.963226	0.805507	1.085	1.0737	0.956932	0.973932	0.800941	1.21316	0.900842	0.878691	0.873891	1.25928	1.30433	1.11445	1.35295	1.23975	0.850704	1.1498	1.01209	0.667118	0.805692	0.825385	0.710636	0.974462	0.813138	0.998618	0.985495
100005389	1.21159	0.348955		1.17551		0.757428	0.976722		0.474458	0.503004	0.6103			2.0677	3.71338	3.13793		0.380557			0.96917	0.408765	1.7229		4.43979	0.373769		0.480332	0.570115	1	0.548852	1.87439	0.77606			1.52098	1.99617		0.533465	1.50613	1.65588	6.90723	1.58941	1.25815	0.499035	3.03217	1.16465	0.722983	1.79021
100005402	1.10724	1.11739		0.682059	0.697284		1.3444	0.5354	0.749205				0.547069	1.47849		2.27684	1.39579	0.925966	0.786013			0.60822		0.860953	1	0.790921	0.9211	0.819084	0.835508	0.912414	0.604526	2.46698		1.24679	1.35483	0.92223	2.03834	0.667503	0.685349	1.78384		0.710906	1.4506	0.47344		2.51053		0.680316
100005418	0.989304	0.916819	0.716717	2.19028	0.412829	0.371718	0.400977	0.475343	0.494353	1.63315	0.374158	0.926111	1.20904	0.480286	0.682778	0.512884	0.951963	1.25529	2.89277	0.511198	1.72593	0.914963	1.01426	0.832958	0.984248	1.02917	1.83436	1.09015	1.19387	0.82106	0.674254	0.928397	1.46771	0.949513	0.595539	0.639427	0.950857	1.63386	0.452418	0.585117	1.07609	0.242686	0.398153	1.29025	1.50692	0.869675	0.432938	1.48995	1.63657
100005463	1.11892	1.00127	1	1.89838	0.979886	0.688654	0.90811					1.23043			0.873518	1.40783	1.01819	1.42507	0.920269	2.37333	0.57558	0.669941	1.80887	0.885948	1.26356			0.854881	1.19678	0.92292		1.67131	1.05296	1.15228	1.34603	1.27183			1.22967		0.611966		1.3683	0.592741			1.17855	1.15482
100005466	0.711512	1.36885	0.601087	0.992479	0.574888	1.32864	1.17133	0.52684	1.0274	1.00055	0.96821	0.813234	1.14396	1.4253	0.564639	1.09601	1.75744	0.888527	0.609129	1.13531	1.08361	1.21375	1.45025	1.02717	0.973208	0.874142	0.925584	1.36547	0.718444	0.572537	1.29606	1.08885	0.660199	0.909281	1.05565	0.742663	1.52226	0.999022	0.920296	0.996296	1.8782	0.934734	0.808174	0.683035	1.23961	1.23191	0.779769	0.73661	1.28391
100005716	0.890748	1.69323	1.38556	0.931397	0.9015	1.0572	0.524117	0.824498	0.651147	0.985966	0.987937	0.880932	0.721094	0.919716	1.02564	1.01461	1.05341	1.65233	0.843784	0.705159	0.713149	0.7361	0.636804	1.00222	0.799618	0.918013	1.07631	1.12041	0.662461	0.972775	0.804321	0.847684	0.787324	1.44283	1.40667	0.704124	0.952161	0.912231	0.848608	1.94885	1.28169	1.6084	1.41206	0.781366	1.06444	1.29394	1.49081	1.45356	1.02481
100005717	0.948916		0.983664			1.20237			0.890607	1.28307	0.567521	0.700621	0.984		1.49682	0.849183	0.975845	0.92823	0.915514		0.761252	1.12433	0.8466			1.32811		1.25717	0.931273	1.12605	1.08021	0.886795	0.869795		0.938522	0.586472	0.955635	0.808345	0.836624	1.43027	1.48457	1.15444	1.54696	0.98874	1.21721	1.37085	1.21547	0.997967	1.42127
100005814		2.38915	1.7072	2.3395	1.84038	0.556653	1.16062	1.46215	1.59108	0.702436	1.07376	1.75578	0.939509	2.86276			0.659654	0.721525	2.00051	2.61769	0.587601	0.412224	0.486731		4.18673	1.06434	1.42854	0.564425		0.93392		0.880965	1.62123	3.05603	1.84319	1.64886	1.18941	1.54789	1.67535		1.06782		1.11799					0.579489	0.73748
100005850	1.20518	0.674494	0.489763	0.273861	0.489104	3.01092	2.52486	0.653305	1.80341	1.18714	0.549135	0.824311	1.09576	0.386762	1.35301	2.48411	1.09872	0.695112	1.09488	0.340863	0.486859	1.34145	4.58906	0.432016	1.1011	0.774781	0.635844	0.863749	0.743059	0.198888	1.03257	2.00674	0.807556	1.6631	0.753086	1.12011	0.588947	0.997622	0.689584	1.16172	1.81501	0.762659	1.34861		0.45643	1.16242	1.21958	0.809534	0.657631
100005864	0.572259	1.01874		1.0878	0.489069	1.00723	3.35756	0.739128	1.38109	0.484828	0.781389	0.654832	0.366165	0.746405	1.23424	3.51129	0.689408	0.807789	0.819318	1.25114	1.13907	0.360501	3.71989	0.464943	1.27536	0.383729	0.637721	0.658149		1.2624	1.40602	3.38933	1.34896	1.18248	0.515914	2.19756	0.720331	0.758051	0.622613	5.75377	1.18877	1.15788	0.956115	1.52001	0.832096	0.535977	2.92324		1.75047
100005946	0.899988	0.814687	0.893428	0.606986		0.434401		0.504511		1.32918			0.978603			0.73118	2.89604	1.0975	0.97116	0.587726			1.10701		1.22165		0.692745					0.423726	0.675935	0.66093	0.45014	1.15232	0.944965	0.770941	0.774566	1.02137	1.03722	0.890171	1.38934	0.875336	0.722929	1.18345	2.13872	1.38741	0.923108
100005972	0.746119	0.485751	1.2094	0.552608	0.445998	1.00117	1.17104		3.28925	1.51448	1.06094	0.845992	0.95495	1.6581	2.01029		0.602574		1.41383	0.665189	2.6679				2.52404	1	1.20528	2.47721	0.579667	0.667038	1.11286		0.440745		0.822		0.675902	1.81764	0.589073		0.581736	1.22374	1.3149	0.435374	0.844099			0.762613
100005977			1.50593	0.773052					1.4629		0.58536		0.897683	2.88452	1.50086				2.67686	0.603714					2.00687		0.583071	0.85397	1.13356	0.930365	1.35872						0.723919					0.951036	1.00345	0.556953		0.934978		2.40719
100005985	1.0086	0.99838	0.543654	1.04669	0.560082	1.07357	1.08995	1.03992	0.418678	0.980378	0.573932	0.522003	0.82484	0.660479	0.908106	0.507092	0.952031	1.15877	1.20606	0.830195	0.452298	1.30484	1.43453	0.952555	0.468374	1.44002	1.0722	0.799763	1.39343	0.697621	0.801637	0.458888	0.658201	0.844301	0.985972	0.569056	0.933684	0.695232	0.681702	2.42285	0.679505	1.15142	1.20025	0.881886	1.00162	1.50042	1.1043	0.599405	1.07627
100005986	1.25946	0.985955	1.06222	0.912161	0.995004	1.22577	1.23877	0.760956	0.827271	1.32834	0.921675	1.24972	1.25794	0.926421	0.918749	0.68349	1.16767	1.11751	0.962212	0.810846	0.874354	1.04239	1.17121	0.878467	0.746378	1.22492	0.791372	1.11098	0.958311	0.782868	0.786574	0.88773	1.05205	0.859336	0.873377	1.11541	1.30928	0.831792	1.04741	1.32427	0.913045	1.12266	0.963129	1.27634	1.03004	1.11388	1.15447	1.08694	0.958113
100005996	0.702552	2.47886	1.40193	0.770189	2.87646	0.459073	0.694875	2.78574	1.41894	0.822157	1.18459	3.42368	0.620718	1.50427	1.48194	0.626885	1.04993	1.73871	1	1.27675	0.709376	1.02148	0.430845	0.656844	2.72727	0.34758	1.60759	3.96661	0.347689	0.586269	0.811651	1.19251	1.4114	2.88651	1.08238	0.859385	0.807694	1.32456	1.45584	1.37885	0.848907	1.68143	1.11215	0.77109	0.905778	1.50153	0.734247	1.35395	0.357408
100005998	0.804527	1.39068	0.92129	0.775837	2.08975	0.595174	0.57454	1.00452	1.18164	0.990919	1.02607	3.07142	0.739914	0.874658	1.39334	0.576059	0.821135	1.87056	0.981693	1.03828	0.975699	1.56976	0.443653	0.605122	2.41244	0.52325	1.14348	2.95662	0.373756	0.689093	0.91734	1.169	1.29691	1.77914	0.830062	1.19897	0.762383	1.12313	1.95883	0.978185	0.977855	1.23034	1.26233	0.599735	0.780588	1.22081	0.935109	1.09612	0.410104
100006005	0.721111	1.69541	0.206788	0.185262	0.207349	0.14135	0.0912241	0.173159	1.14288	0.691031	0.113649	2.70561	3.62181	2.20493	11.2424	4.76244	0.840336	1.7807	0.366864	0.224169	0.218282	0.143755	0.16701	0.208602	1.57578	1.14256	0.266241	3.4865	4.2417	1.7141	15.8865	4.53073	0.427436	1.55041	0.187885	0.975397	5.69234	0.989024	0.159905	0.334875	4.0541		0.626649	8.49849	0.155241	3.90007	1.19551	1	0.679227
100006051	0.577515	2.15766	1.21888	0.483401	2.14071	0.351192	1.00761	1.54097	1.40634	1.03344	1.80378	1.59043	1.82887	1.61934	0.592937	0.48777	1.06036	1.2962	1.28247	1.6188	0.651467	1.07778	0.14899	0.819745	1.12828	0.877862	2.63987	0.671392	0.603821	0.531393	0.745781	1.12611	1.16615	2.56189	1.40118	1.19733	1.67517	1.12661	1.19455	2.07409	1.03676	0.913807	0.815331	2.68398	0.565013	0.827295	0.474426	1.76423	0.24512
100006056	1.40365	0.68057	0.909386	1.15311	0.604691	1.40945	0.973665	0.792811	2.11759	1.13735	0.907185	0.660638	0.710392	1.25053	1.21819	1.17217	0.854732	0.765638	0.89193	0.807948	0.669392	0.838766	1.13295	1.07576	1.30137	1.29963	0.942387	0.723518	0.841053		0.726177	0.95622	1.34372	0.581656	0.895203	1.44956	1.2076	1.34077	1.00495	1.20111	0.931055	1.33206	1.31357	0.773967	1.56267	1.2484	0.974069	1.7442	0.45862
100006082	1.35294	2.65687	1.15313	0.610831	0.361069	1.43255	1.36579	0.850936	0.728564	0.153483	2.13554	1.24439	0.370562	1.02299	1.53514	0.430145	1.35711	2.252	1.04565	0.55131	0.25918	1.25364	0.931041	0.904497	0.697286	0.105302	2.35758	1.1562	0.270417	0.464495	1.43419	0.421116	0.771183	1.69992	1.32607	1.44478	0.799365	1.05306	1.07286	1.58839	1.06321	2.20171	1.192	0.659438	0.427969	0.781418	2.38608	0.231145	0.551999
100006092	0.625141	0.566595		3.92096		1.29548	0.509092		0.481957	1.10721	0.817556				0.811323	30.6813	0.331076	1.10741	0.550602			0.516297	1.46486		0.285348	0.549653		0.403705		0.937084	2.11617	1.5279		0.786543		11.3874	1.34536			1.07177	0.812553	0.478302	1.14868	0.631667	0.588106	0.377042	1.06292		1.39758
100006098	2.06751	0.665163	0.30454	0.591627	0.351533	5.05016	0.80392	0.187303	0.447733	2.29781	0.316794	0.240355	1.50238	1.54113	1.05482	0.659304	0.437867	0.941032	0.394282	0.0708818	0.752945	3.6768	0.865059	0.523847	0.348599	3.87416	0.633284	1.06778	3.79071	4.26156	2.4919	5.61193	0.24829	2.70701	0.19693	0.536873	0.195374	0.273263	0.074642	1.48867	15.661	0.923551	1.01253	11.2663	0.945071	1.17475	0.867393	1.04941	2.49447
100006105		0.55557		1.87618	0.328496	0.313319	0.830766	0.552357	1.64319	0.239258	0.544221	0.57444	2.8093	2.46802	0.339077	3.48753		3.96409		0.360759	1.1067	0.451697	0.360335	0.136486	3.53066			0.849591	0.288866	14.8279		1.35269		1.02448	1.09037	1.53065	1.76754	0.386427		0.82368	0.868426	0.298707	2.94593	0.616645	0.615838	1.09962	0.706296	1.62049	0.586731
100006106					0.376869	1.90334	1.05148			0.45579	1.21875					0.250579		0.761344	0.36721		0.768111		1.4804	0.756799			1.11856		0.694107	1.89855	0.736328	7.1659				0.804252	0.399391			0.416079	0.760157	1.43518	1.00183	0.528929	1.52546			0.998168	0.290298
100006108	1.22908	0.594778	0.404102	0.340826		1.31659	0.885037	0.484582	0.318042	0.374803			0.860836	5.61563	0.406304	10.5811	0.566834	1.05836	1.75302	0.292994		0.919127		0.336846		0.208822	0.274473	1.75591	0.297488	11.3853	1.42534	12.7246	0.744874	0.5252	1.54638	1.85624	1.64735			1.15014	0.227723	1.7375	3.81152	2.39201	0.655218	2.72392	1.06584	1.97939	0.71738
100006115	1.47006	1.24561	0.794464	2.11952	0.725713	1.15339	2.40877	0.615229	0.933537	0.790819	0.807839	0.889076	1.2863	1.72653	1.8212	1.44138	2.25611	1.40108	1.11163	1.30893	1.41485	1.10574	1.82917	1.15974	1.28916	1.42742	0.878858	1.60164	0.932301	0.737905	2.58115	1.45313	0.952082	1.2313	1.03628	1.00554	1.06757	1.04065	0.949526	2.36969	1.50677	1.33528	0.881801	0.937891	1.0307	1.09888	1.33528	0.881025	1.93291
100006116		1.70818	0.640095	2.94772							0.384566	3.94854		145.443		0.486452	0.376755	1.94167	1.4707	2.22068	0.568987			0.472239	0.927098		25.5843			0.450326		0.508054				23.0091		2.5791		10.3991	13.1507			1.33057	1.83507	0.423977	1.18717		1.91065
100006121	0.819882	1.56232				1.17773	0.938579	1.25201		0.465288			0.764722	1.50259	1		2.54304	1.13508	3.43261	0.862649		0.606321		0.58685	2.37386	1.72034	1.34457			0.748048	0.764062		0.99329	1.8605	1.02727		0.929534			1.12395	0.278112		0.57132	0.769268	1.36124	1.12263	1.39553	0.591811	0.894533
100006125			0.745564	0.852033						0.68741	1.1272		0.594159			1.39146	13.5359	0.771921	1.76744		1.10289					1.23035	2.90334			0.905368	0.761682	0.701708							0.973981	0.916806	1.53432	1.37484	0.649474					6.29686	25.3376
100006126	0.971284			0.757637		4.39926	2.07639			2.20305			2.30588		1.06914	0.911908					1.12528	2.69374	0.896118		0.65148	3.30423		2.00627	4.97433	0.492418	0.989704	2.3993		2.43741			0.935261			1.64949	13.184	2.03791	1.29619	1.07709	1.00366	0.976265	0.7554	0.801517	0.804758
100006129	1.14209	0.725946	0.425231	0.777754	1.00233	0.641931	0.770856	0.37792	1.29519	0.831723	0.91124	0.729706	0.582144	1.03983	0.937843	1.13767	0.980213	0.602916	0.817812	0.698758	1.29625	0.63314	1.22089		1.12071	0.947334	0.872987	0.82457	0.575411	1.10558	0.865453	0.973949	0.980873	0.92397	0.691161	0.790624	1.16351	0.931745	0.898409		0.690602	0.453054		0.913883	0.695976	0.835652	0.563849	1.09943	1.13213
100006171	2.32921	0.325785	0.345139	0.794651		48.0392	0.750742			0.465431	2.68002			1.68969	1.16586	0.261018	0.556826	0.377847	1.46348		0.673447	61.8531	0.49069				0.494368			0.346796	0.360372	0.610781	3.17532	1.12186	0.516118			1.15745	5.95967	0.355299	0.975428	1.07529	0.293318	0.211593	1.45264	0.490169		0.434178	1.02805
100006173		0.389911	0.637825	6.25995		1.18671	0.206401	0.603812	1.61384	1.14563	0.917197		0.722398		0.46203	0.574736	0.837213	0.649427	5.58647	0.771032	2.01029	3.66838	0.964507	5.22845	1.36087	0.627364	1.69024		0.922961	0.490659	0.493107	0.754344	3.6009	1.28388	0.788084		2.80711	0.430722			0.228092		1	1.72339	2.72549	1.02798	0.303833	0.827563	1.79431
100006184		2.13759	1.14904		1.22314	0.794347	1.11612		0.202945	0.838651	0.428857	1.18553	0.240348	4.8129		0.962715	20.1386	1	27.7042	1.195	3.03511	0.378676	2.75781		0.594028	11.4117			1.82049	0.381465	72.1598	0.571777	0.522673	0.226528	1.6518	0.406923	2.22392	12.232		2.01502	0.548511	0.534192	2.10042		0.388149	0.283556	0.304105	0.619531	0.582182
100006190			1.98972			0.481356	0.518627				0.540759	0.68934		1.62747	1.41515	1.89503	1.20279		2.36446		1.41724		1.87964		0.526105	0.646939	1.76053	1.85908	2.07084	0.877523	0.310978	1.31096	0.797683		4.34634		0.457062			0.561582		1.80853	1.98857	1.15053	0.488431	1.13578	0.525334		0.915532
100006191		1.50543		0.31308	0.423795	0.331307	6.64536	0.701219	0.506362		0.215898	0.211405	1.4393	22.8068		21.9717	0.150944	0.808662	0.384561	0.315021	0.191884	0.472356		0.473008	0.707385		0.569548	1.7857	0.31467	11.7025		14.3072		0.272228	3.23947	2.64417	7.45875	0.295472		0.389293	0.371788	0.174314	11.7719	0.232427	0.546492	9.38047	2.33706	4.21563	1.18991
100006260	0.857313	0.455322	0.920062	0.887875	0.722026	1.29081	1.43585	0.310285	0.795437	0.0949487	0.247567	0.281553	0.816611	1.19574	0.81768	1.2712	1.15694	1.33122	1.30537	0.521689	1.12428	0.535131	0.71436	0.323446	0.520814	0.0563939	0.503921	0.767867	0.529859	1.04433	0.904809	0.642115	0.413683	0.846431	2.22699	0.693724	2.31533	0.408417	0.605325	1.30097	0.456137	1.47294	1.905	0.334876	0.962174	1.97319	0.874447	1.31414	0.0419379
100006282	0.858194			0.43454	0.579878		0.999431	0.361049	2.18068	6.93204	2.18104				5.6308	0.585455	3.69272				1.26633		0.531854			6.65175			0.70926		5.38052	0.656684		0.862254		0.508031		2.27346	0.914338	7.65228	4.43912	0.932697		1.00057	0.557503			0.829329	1.35656
100006290	1.19391	1.23631	0.911081	1.18783	0.74175	0.966694	0.983009	0.918077	0.820016	0.938394	0.747941	1.01498	1.21766	1.07761	1.05571	0.594205	1.12982	1.23873	0.885072	1.00614	0.746567	0.85811	0.947943	1.06716	0.848648	0.775704	0.714824	1.04285	1.13283	0.792283	0.96321	0.646156	0.830616	1.11144	1.00802	1.02233	1.19054	0.907045	0.884393	1.45038	1.01319	1.24409	0.971882	1.22916	0.962724	1.34334	0.961207	0.888248	0.938347
100006292	1.24317	1.04641	0.891187	1.15979	0.895331	1.10643	1.14668	1.04085	0.689095	0.865926	0.999762	1.03424	1.17449	0.842356	0.991716	0.75487	1.11132	0.994248	0.875016	0.967934	0.881299	1.04713	1.09553	1.18027	0.627061	0.712543	0.86203	0.940949	1.09329	0.516151	0.837695	0.756845	0.943306	1.03415	1.04414	1.08311	1.24813	0.799562	1.12552	1.29922	1.08161	1.17492	0.812581	1.1283	1.1832	1.28584	0.961901	0.82601	0.813323
100006293	0.8828	0.964981	0.870117	1.29141	1.09015	0.846865	1.54853	1.10281	0.555185	1.38289	1.12915	0.92657	1.64419	1.03861	1.14522	0.807395	0.729045	1.0135	0.893935	1.08672	0.763903	1.29578	1.18542	1.05844	0.768399	0.778903	0.840768	0.628988	1.48057	0.728992	0.540558	0.993984	1.21865	0.857425	1.1666	1.25387	1.16152	0.809872	0.977582	1.50995	0.569216	1.354	1.25634	1.33458	1.24147	1.69957	1.17298	1.10055	0.636564
100006294	1.30271	1.0744	0.978776	1.21735	0.904792	1.00605	1.01625	0.823343	1.07588	1.36016	0.703279	1.05478	1.17162	1.03476	1.03608	0.395018	1.23554	1.11827	0.954173	1.0524	0.993348	0.921959	0.976373	0.971605	1.17741	1.3994	0.638047	1.14796	1.04921	0.832219	0.952377	0.450857	0.887899	1.00781	0.797956	1.08774	1.27423	0.883029	0.977726	1.01469	1.09301	0.997158	1.08055	0.974181	0.93648	1.29725	0.915682	0.84611	0.99343
100006295	1.14746	1.06914	0.955999	1.20061	0.807179	1.1593	1.20393	1.02562	0.670991	1.02509	0.874736	1.02137	1.18356	0.918998	1.00084	0.488472	1.13587	1.06907	0.920065	1.01165	0.840865	0.898503	1.17814	1.11205	0.808679	0.964059	0.832034	0.981448	1.07016	0.59953	0.86706	0.528182	0.890311	0.949497	0.965701	1.14262	1.24025	0.922071	0.94481	1.37973	1.20574	1.22316	1.02533	1.05964	1.07015	1.24645	0.931145	0.822143	0.915114
100006296	0.882963	1.23069	0.940666	0.98022	0.94752	1.16477	1.4766	1.02567	0.689117	1.29118	1.02194	1.00677	1.4218	1.12418	0.883747	0.77349	0.786047	1.04617	0.833139	0.894636	0.686674	0.999501	1.35244	1.08002	0.653864	0.863371	0.902368	0.743655	1.26713	0.710549	0.577592	0.833818	1.2202	0.869149	1.08827	1.35134	1.31803	0.796226	1.06194	1.40093	0.692119	1.2308	1.10039	1.17444	1.22504	1.53994	1.06833	1.22771	0.667867
100006298	1.51229	1.0124	1.12345	1.15919	0.971933	1.02667	1.23919	0.872013	1.22008	1.60681	0.7938	1.24062	0.996725	1.16882	1.08961	0.459963	1.28811	0.986673	0.984657	1.04957	0.923684	0.839683	1.00888	0.931952	1.17467	1.64243	0.736228	1.12068	0.846701	0.919328	0.930209	0.475544	1.0091	1.08077	0.809275	1.22115	1.41394	0.969732	1.03987	0.846917	1.08141	0.890767	1.10553	1.10447	1.06042	1.26037	0.950052	0.962751	0.938596
100006314	1.06922	1.27808	0.761761	1.14	0.6823	1.01688	1.10014	0.909739	0.944533	0.87067	0.448342	1.04964	1.61447	0.821552	0.837674	0.613124	0.939268	1.43442	0.738733	0.970672	0.571694	1.19335	1.0183	1.02572	0.884811	0.900899	0.525404	1.21832	1.4371	0.804054	0.731899	0.780784	0.801257	1.05064	1.12049	0.861915	1.10144	0.827693	0.821074	1.97904	0.868128	1.87531	0.897539	1.1649	0.863005	1.36316	1.4703	0.99797	0.848569
100006361	1.64864	0.647865	0.52892	1.58062	0.825454	1.13282	1.49056	0.341391	0.405182	1.11917	21.7296	0.482969	0.461321	0.616032	1.39213	1.2738	0.976416	0.938235	0.595289	0.677286	1.54061	0.677698	2.18623	0.554579	0.476575	0.417595	0.654806	1.21757	0.508638	1.79014	0.501655	1.03234	0.475788	0.852511	0.729908	1.28838	0.561607	0.469497	0.965993	0.902866	0.586041	2.32906	1.23798	1.21864	1.66073	0.658318	1.17597	0.584702	1.86759
100006367	0.868566	0.992023	1.35129	0.498875	1.60819	0.542373	0.66078	1.21547	1.86441	0.887052	0.811648	0.824053	1.13862	2.14366	1.05819	0.47634	0.629706	1.38906	1.06066	1.08784	0.521915	0.69066	0.483483	0.492394	1.51469	0.567117	1.27094	0.586624	0.60449	0.6145	0.599373	0.854139	1.00798	1.1766	1.65346	1.38348	1.65915	1.10409	1.41991	2.34528	0.627846	1.21507	1.15429	1.53967	0.677414	1.23225	1.01677	1.21341	0.393199
100006369						0.83841	0.721366		0.666686			0.62368	0.705458			1.63143		1.10412										1.1358	1.47526	1.09377	1.30081	0.707924			0.862743	0.640871				0.709121	1.14235				0.711673		1.1305	0.922184
100006370	0.922365	1.36265	0.950067	1.4288	1.26247	0.95411	0.856356	2.03867	1.16187	0.776578	0.929216	0.966822	1.37081	1.23213	1.0038	0.64865	0.934527	0.92645	1.10674	1.42515	0.725263	0.923911	0.674885	1.96928	1.45703	0.838068	0.92935	0.65085	0.810074	0.453098	0.70294	0.85872	1.0068	1.92971	1.24575	1.3552	1.33299	0.774348	0.819204	0.667241	1.7445	1.35359	1.01054	0.823552	1.09001	2.04336	0.809908	0.864001	0.604999
100006375	0.282931	1.08154	0.926827	0.205333	2.68572	0.977333	1.55377		1.40932	2.95919	0.874066	0.934378	1.80349	2.62868	0.342044	1.71766	17.3567	1.11996	19.6871	1.01885	7.21877	0.247846	4.03239		4.90828	19.3048	0.156223	0.597105	6.57325	0.37836	36.5581	0.337007	0.147121	0.411605	2.40093	1.17051	1.69691	14.3825	0.0861865	15.0328	0.47769	0.384074	0.638002	0.381282	0.460247	0.974664	0.13003	0.285487	1.3602
100006376	0.446815	0.481646	1.32227		0.729371		0.648999				1.13963				0.992881	0.78576						0.444751					1.27508	1.05928		0.540266		1.2951							0.613038		1.43172	1.21739	0.450802	1.28022	0.722023	1.02225	0.692922		1.06772
100006378	0.824531					0.972729	0.708809		1.08713	1.05028			0.47295	1.12464	2.02094	0.95968	0.833897		0.645874			0.895372			1.02727	1.22989				1.38139	1.87288	0.659548	0.780188	1.12009		3.28395	0.969775	1.78762	0.715342	0.749051				0.653536	0.789206	2.00125	1.36405	1.96652
100006379	0.911575	1.07315	0.712374	0.675519	0.729064	0.867305	0.836275	0.651506	0.919819	0.957446	0.909119	0.710467	0.998862	0.755518	0.501685	0.974923	1.26313	0.867324	0.773923	0.787029	1.05685	0.777408	0.894204	0.710055	0.844946	0.92271	0.919656	1.01853	0.822777	0.841712	0.863525	0.815021	1.03734	0.831705	1.05345	1.13414	0.86338	1.0139	1.0717	1.34091	0.991282	0.977261	0.951411	0.889101	0.724144	0.859894	0.679761	0.904606	1.15117
100006430	1.0867	1.09253	0.591885	0.881369	1.06175	0.866093	1.11599	0.6037	0.975125	0.818232	0.796506	0.774668	0.841418	1.14581	1.2564	1.38543	1.09595	1.09198	0.775403	0.816428	1.27492	0.748965	1.12422	0.655112	0.965023	1.12822	0.849255	1.07868	1.07779	1.28104	1.25835	1.03451	0.820097	1.06912	0.757387	0.99125	0.912891	1.0564	0.7466	1.54939	1.12476	0.762491	1.15357	1.03286	0.802867	1.17785	1.20237	1.04013	1.32276
100006435	0.898551	1.02177	0.979639	0.850206	1.0538	1.22235	1.00566	0.451494	1.31511	1.26568	0.751388	1.35414	0.863144	1.07682	1.12786	1.09526	1.14852	0.832667	0.841608	0.924433	1.03002	1.06292	1.00586	0.698501	1.05903	1.05207	1.0023	1.08088	1.13434	1.1508	1.18578	1.01119	0.916474	0.779405	0.844045	1.06038	0.975619	0.983107	1.14829	0.873256	0.719239	0.622388	1.26426	0.804651	0.581288	1.66024	1.01285	1.25961	1.2212
100006438	0.921063	1.24041	0.700274	1.46513	1.16822	2.38104	1.22509	0.59606	0.906462	1.23101	0.720592	0.732292	0.592135	0.696563	1.12177	1.10266	0.864338	0.928775	1.09773	1.03647	2.13128	1.50437	2.40376	0.649136	0.929447	1.77137	0.814494	1.03744	1.00179	0.609445	1.98071	0.963226	0.630895	0.923902	0.55935	0.737724	0.678532	0.714929	0.430886	1.3141	3.04075	0.851141	1.23036	1.38142	0.999924	0.998344	0.747926	0.710773	1.51251
100006614	0.915789	0.747244	0.839004	0.337354	2.91046	0.379672	0.704597	0.537523	1.22487	1.48431	1.28309	0.606076	0.629876	1.50571	1.21327	0.767442	1.43751	0.700278	1.1931	0.649485	0.8433	1.28765	0.395803	0.268313	2.40705	0.654009	1.71605	0.857879	0.36932	0.734457	0.99493	1.02613	2.28314	1.9477	1.08499	0.455252	1.29968	1.33694	2.12718	2.41331	1.00035	1.08633	0.814816	7.63606	0.765349	0.889235	0.613528	1.18503	0.572871
100006619	0.614031		1.21215	0.895259	0.804654		1.3158			0.797316			1.67089	0.747361	0.750217	4.57292	0.923784	0.871236	0.979955	0.661698		1	0.843513		2.05278	1.15323				0.672596		2.0483	0.483642			1.22453				0.937963		0.905775			1.13264	1.53314		1.23979	0.951041
100006620			0.887343	0.468302	0.835169	0.590069	1.08041	0.452339	1.30331	0.965984	0.901897	1.293	2.79092	1.93569	0.940543	0.765003			0.855958	1.08134	1.06493	0.958649	0.455734	0.711172	0.997315	1.18667	0.985207		1.05941	1.44191	0.991537	1.06843	0.650334	0.982904	1.13942	1.08541	1.35967		1.00544	2.24229	1.35175	1.16665	0.503225	1.50344	0.773239		0.550533	1.04973	0.714535
100006627		1.26902			3.17477	0.537351	0.590414	1.11528	1.26682	1.28026		0.619794	0.563503	0.987744	0.453155		1.01724	0.54072		0.918932		1.22518		0.232754	2.04225		1.19061	0.381809					0.994432	2.81639	0.814388		0.558518	1.02932	1.08494	1.46478		0.891505		5.83246					0.441135
100006641	0.473311	1.62093	3.91649	1.14482	0.691828	1.16167	0.641566	0.349685	2.12357	8.24769	1.16096	1.03121	1.21889	1.41277	1.04151	2.91277	0.961546	1.96903	1.23781	0.347104	0.400544	1.15647	0.505067	0.588857	0.750805	2.43564	1.25781	0.718049	0.850219	1.19715	0.477359	0.460843	1.08042	0.636726	0.399016	0.82768	0.677233	0.57746	0.486495	0.41419	0.751105	1.4656	1.81291	0.506884	1.1008	1.71448	1.7984	3.48332	1.34565
100006642	0.483609	1.41527		3.90261		1.19117	0.563404	0.381088	1.93752		1.24719	1.83349		2.31882	1.39325	12.0781	0.948841	0.981293	0.338935	0.746001		0.74653	0.124642	0.505119	0.435535		2.72142	1.41394		0.535619	0.657961	0.91003	0.808968	1.0115	0.47105	1.31806	0.771136	0.853166	0.683083	0.354005	0.360092	5.28977	4.27416	0.74687	1.36152	1.69386		8.09038
100006644	0.435187	1.53821		3.13447		1.14794	0.444531		1.53375		1.3103	2.96707		2.67174	1.00098	19.9893	0.682117	1.03697		1.02189		0.69967	0.132888	0.329713			1.94188	0.965537		0.259719	0.641197	0.627157	0.723104	0.899014	0.238546	1.2	0.81483	0.983674	0.479461	0.434645		9.17936	2.73864	0.776112	0.580705	1.46408		5.82564
100006726	0.427416	1.06775	1.08167	1.58897	1.8068	0.644595	1.88384	1.96018	1.46909	0.822045	1.74303	1.21046	1.34466	1.89715	0.527943	0.220806	0.706653	0.856456	1.95617	1.83576	0.720206	0.428828	0.693373	1.93095	3.08047	1.54738	1.41599	0.81216	0.368029	1.37605	0.514265	0.491324	1.63572	1.13335	1.19974	1.34836	1.21016	1.14663	1.27111	0.761034	1.3604	1.00956	0.828145	0.68244	0.990439	0.895077	0.623564	1.20804	0.776125
100008903	0.959786	0.789911	1.49189	2.12054	0.625742	1.03466	0.897735	1.0823	0.575273	1.52109	0.738996	0.429358	0.805909	0.521194	1.64748	0.243476	0.849848	0.695134	1.54682	1.10512	1.80134	1.00621	1.36962	1.26848	1.1054	1.65021	1.42936	1.74048	1.06685	1.36563	1.34534	0.387035	0.326773	0.757556	0.865295	0.597981	0.36614	0.704769	0.55574	1.15387	1.83773	0.513884	1.23858	0.318745	1.18403	0.597376	1.31967	0.254452	2.24504
100008904	1.29666	0.887459	0.892618	0.972787	0.585014	1.2016	0.7317	0.631322	0.686354	1.052	0.68282	0.767596	0.9701	1.07378	0.982204	0.683214	1.13868	1.32634	0.780437	0.915572	0.723087	1.78275	1.10378	0.80571	0.71042	1.9545	0.921629	1.71283	1.01294	1.41915	1.60643	0.682745	0.518911	0.902687	1.03321	0.726486	0.735378	0.935884	0.663416	1.48058	0.989659	1.06746	1.031	1.04597	0.834523	1.10592	1.1991	0.818713	1.66425
100008914	1.29899	1.0606	0.879007	0.928835	0.705787	1.00605	1.01059	0.705031	1.03403	1.02471	0.935947	1.02407	1.17677	0.754797	0.792131	0.79307	1.23073	0.929552	0.942775	0.76301	0.644367	1.04385	1.10333	0.784845	1.06615	1.22775	1.02066	1.15861	1.19515	0.809829	0.834946	0.934517	0.793619	1.17332	1.08604	0.726475	0.861111	0.637089	0.974345	1.3585	0.959142	1.12454	1.35245	1.12165	0.965809	0.87051	0.789085	0.910486	1.20403
100008915	0.954653	1.32422	0.970026	0.766199	1.33804	1.80177	0.907968	0.878924	0.854622	1.38723	0.957223	1.15267	1.35598	0.958102	0.834212	0.760453	0.984728	1.11064	0.801347	0.826536	0.993096	1.56935	0.843012	1.05892	0.916654	1.58135	0.962407	1.12278	1.02843	1.15226	0.997659	0.984141	0.773739	1.36782	1.31518	0.595757	0.795125	0.751158	0.928884	1.53638	0.80841	1.13261	1.38152	1.70485	0.90797	1.14523	0.926535	1.19228	0.994419
100008916	0.942013	1.34912	0.785858	0.72431	1.16364	2.07934	0.801779	0.807322	0.876477	1.5927	1.05872	1.22262	1.29994	1.12599	0.768309	0.899242	1.03509	1.02901	0.793775	0.906332	0.930978	1.4136	0.837926	0.930435	0.799722	1.89947	0.936222	1.04028	0.985309	1.38202	0.999139	0.970599	0.685299	1.35847	1.35702	0.628322	0.880298	0.657496	0.980506	1.50375	0.924839	0.927119	1.28399	1.64032	0.915222	1.25597	0.891168	1.36943	0.958685
100008919	1.11875	0.660632	1.213	1.48346	0.667783	1.40261	0.973621	0.344119	0.496675	1.20706	0.401966	1.1797	1.05706	1.30927	0.25291	0.951495	0.891692	1.59897	1.27898	1.05283	1.11072	1.88914	0.755953	1.0263	0.510616	1.1759	0.574141	2.5662	0.762548	2.35208	0.835289	1.33201	0.554143	0.642666	0.799911		0.945799	0.985432	0.565553	1.12822	0.909109	0.880568	0.996593	1.04417	0.915342	1.0392	1.26052	1.35172	1.04375
100008920	1.25049	1.10581	0.772717	0.96996	0.833692	0.996272	1.10284	0.904176	0.824323	0.834154	0.475093	1.13294	1.54111	0.872337	0.844861	0.621751	1.09521	1.54768	0.714162	0.965846	0.67538	1.26101	0.976618	0.991269	0.649089	0.64053	0.487867	1.22504	1.2618	0.782385	0.708425	1.10066	0.823937	1.2008	1.15202	0.982647	1.13327	0.864752	1.07894	1.79362	0.878588	2.16611	0.876679	1.1631	0.950006	1.38771	1.28953	0.933537	0.838671
100008921	1.47508	1.05712	0.889332	1.04818	0.691938	1.28928	0.841005	0.53398	0.908455	1.60305	0.917899	0.89827	1.32177	0.893212	0.954389	0.556068	1.36836	0.999119	0.870149	0.976259	0.831716	1.33853	1.36928	0.830866	0.885343	1.79861	1.01464	1.38682	1.2756	1.08708	1.0656	0.674734	0.535854	0.965695	0.999947	0.736963	0.964112	0.896803	0.783238	1.15946	1.22288	0.836659	1.36078	0.881555	0.828555	0.909377	1.11504	0.846856	1.20537
100008928	0.59952	1.63855	0.329932	0.652493	2.31922	1.31823	0.813866	1.47257	1.83312	1.09599	0.536625	1.03093	0.98642	1.85772	0.599425	0.21597	0.824877	1.35993	0.380555	0.999279	0.60691	1.37446	0.416331	1.10645	1.20559	1.17025	0.626947	0.779916	0.521061	1.21367	0.823149	0.991546	1.23924	1.6248	1.35773	1.23866	1.28843	0.933087	0.79888	1.54084	0.371084	1.2414	0.818554	1.68961	0.446727	1.63489	0.570597	1.62159	0.488136
100008930	0.751846	3.38094	1.31778	1.37768	2.49128	0.447726	1.82351	3.49076	1.19896	0.817721	1.94339	1.18035	1.12469	1.84703	0.733188	0.233752	0.829487	1.31378	1.40748	2.47101	0.515024	0.596881	0.275441	3.62337	2.00629	0.817284	1.91356	1.05915	0.327899	0.703445	0.559831	0.840138	1.55849	3.86326	2.60661	1.05634	0.744365	0.994949	1.68968	3.55881	0.585622	1.72501	0.54967	1.56393	0.438553	1.38974	0.718265	0.855073	0.561187
100008934	1.03048	1.32142	1.32574	0.982744	0.667922	0.74262	0.74966			0.781461	0.716421	1.2148		1.38354	0.343974	0.439501	1.10874	1.40617	1.57655		0.607962		0.799839					1.09105	0.396425	1.15064	0.48008		0.789786		1.43949	0.958629	1.40603	1.15344			1.52537	0.884433	0.975916		1.0794	0.991014	0.641134	1.59054	0.768904
100008954	1.05538	0.997288	1.35413	1.06997	0.921242	1.33661	1.31554	0.801441	0.831135	1.15121	0.734703	0.959641	1.12644	1.23767	0.880971	0.520187	1.05194	1.08327	1.40037	0.835316	1.11048	1.2787	1.20893	1.01024	0.773954	1.01512	0.746965	0.96743	0.975713	0.916416	0.993065	0.636639	0.990835	0.793614	1.1792	0.939933	1.23395	0.729157	1.32824	1.27094	0.800865	1.19768	0.965048	0.916615	1.27739	1.16687	1.18213	1.246	0.852053
100008955	1.31488	1.13363	0.927262	1.13169	0.776312	0.974569	1.12769	0.978307	1.07957	1.35392	0.68957	1.08593	1.05758	1.07275	0.985989	0.419324	1.08663	1.22674	0.858488	0.940454	0.73435	1.00309	0.929505	0.980334	0.989442	1.39267	0.627158	1.03412	1.00274	0.850696	0.7777	0.50509	0.952081	1.06292	0.893599	1.08107	1.18362	0.865634	0.953699	1.44159	0.950364	1.28831	1.19989	1.19644	0.971918	1.3895	1.03007	0.879656	0.838128
100008956	1.1031	1.11068	0.793244	1.07838	0.623991	1.17735	1.16124	1.02469	0.68133	1.00623	0.715871	1.06729	1.0595	0.807508	0.895071	0.574982	1.04046	1.22308	0.780101	0.804658	0.55721	1.09767	1.09858	1.12386	0.647569	1.00667	0.699652	0.924208	1.03645	0.592267	0.673946	0.686529	0.866015	0.927375	0.948862	1.04719	1.11905	0.812299	0.925078	1.81868	0.896026	1.54255	1.04023	1.29411	1.0041	1.23519	1.09548	0.822542	0.785199
100008957	1.11189	0.975647	1.05804	0.906617	0.983302	1.26941	1.35898	0.857368	0.685682	1.20096	1.08777	1.15098	1.24064	0.91163	0.823509	0.687937	1.06502	0.980652	0.887929	0.840078	0.822958	1.05112	1.39051	0.92315	0.659506	1.05708	0.975039	1.03184	1.00199	0.656196	0.693292	0.81289	1.0819	0.818135	0.900541	1.21194	1.28826	0.774177	1.07151	1.36433	0.882609	1.12097	1.01783	1.24603	1.12536	1.12199	1.0086	1.05855	0.880573
100008976	1.78757	0.60947	1.14735	2.10226	0.776527	1.65584	1.00408	0.653615	0.995917	1.59679	0.826933	0.513034	0.94269	1.19986	3.38212	0.556839	0.900244	0.875687	0.700719	0.842094	0.753467	1.10416	1.40555	0.716751	1.55668	2.50658	1.12884	1.0155	0.824097	2.2675	2.36931	0.600509	1.35053	0.891024	0.44862	0.580545	0.916277	1.30236	0.555637	1.37432	1.01463	1.31428	3.15414	0.616847	1.1467	1.18632	1.35222	0.482841	3.41849
100008977	1.31301	0.797224	0.887135	1.23619	0.774875	1.30118	1.03931	0.490078	1.00437	1.06481	1.07232	0.848958	1.23731	0.955424	0.903744	0.779079	1.35402	0.995885	0.608247	1.23291	0.453042	1.15991	1.35808	0.953286	1.32119	1.42948	1.23624	0.942703	1.00412	0.77353	1.23415	0.949676	1.12759	0.928521	0.513202	0.549536	0.827472	0.911335	0.929946	1.02455	0.786362	1.35468	2.5165	0.988251	0.889535	0.876479	0.760613	0.559295	1.56307
100008980	1.01777	0.939408	1.17984	1.1876	0.83774	1.10734	0.862346	0.967507	0.881793	1.18507	0.841509	0.783465	1.00117	1.01195	1.17224	0.556192	0.994542	0.967626	1.07184	1.04935	1.19845	0.996159	1.12599	1.00651	1.01373	1.2716	1.05022	1.17097	0.858528	1.27528	1.21509	0.570625	0.720793	0.919465	1.01988	0.934726	0.79778	0.913734	0.818012	1.15144	1.19025	0.868704	1.26562	0.693439	1.03328	0.972116	1.04867	0.710206	1.37886
100008984	1.06747	1.07825	0.746354	0.487378	0.471857	1.31589	0.615367	1.04625	0.70339	1.62721	1.01492	0.743357	0.559107	0.892611	0.885986	0.803351	0.767645	1.20338	0.960124	0.609833	0.36139	1.66548	0.971927	0.947687	0.742849	3.08118	1.4381	1.27999	1.18187	1.4029	1.42964	0.607508	0.787753	1.00013	1.16031	0.425151	0.778012	0.872216	0.625175	2.2252	0.520219	1.26191	0.981784	1.49419	0.826687	2.05247	0.94956	0.895494	2.65214
100008985	1.22178	0.888811	0.888349	0.987285	0.57013	0.836131	0.789264	1.01567	1.06977	1.09982	0.82193	0.684832	0.945348	0.910372	1.05524	0.621122	1.05809	1.04902	1.01349	0.957996	0.666632	1.37811	1.06213	1.11904	0.973753	1.43414	1.16365	1.1167	1.21489	0.961901	1.4242	0.580507	0.628617	0.924692	0.876927	0.715553	0.599799	0.780275	0.656875	1.25261	0.874812	0.860581	1.01033	0.894262	0.833846	1.32067	1.16496	0.656612	1.58336
100008990	1.34189	0.647154	0.984378	0.962959	0.976036	1.29505	1.0536	0.600281	1.06145	1.37963	1.27889	0.887625	1.69431	0.922368	1.01743	0.85475	1.13245	0.836686	0.777519	0.81814	0.395708	1.20263	1.11792	0.768614	1.26831	1.82268	1.27609	0.784591	1.27768	0.840876	1.29418	0.911554	1.91947	1.18373	0.634183	0.645901	0.801768	1.09343	1.10722	1.12351	0.689822	1.72604	2.83737	1.38029	1.11999	0.786254	0.864546	0.566694	1.86397
100008991	0.663495	0.497856	1.01295	0.580472	1.62652	2.11308	1.04319	0.837385	1.07578	1.27988	1.21441	0.847627	1.68061	1.12449	1	0.968878	0.705669	0.483193	0.62765	0.583636	0.513224	1.31817	0.626199	0.724148	1.25201	2.05497	1.13788	0.562644	0.822887	1.02306	1.4742	1.0188	2.16996	1.4262	0.669127	0.332124	1.3013	1.26508	0.72893	1.32652	0.547816	1.42319	2.97402	2.11894	1.37705	0.919893	0.795388	0.58585	1.58541
100008992	0.88221	0.882679	0.832635	0.736113	1.44034	2.01093	0.90492	0.759688	1.336	1.21621	1.08505	0.987983	1.11102	1.19634	1.1095	1.19166	0.88835	0.807987	0.690835	0.806342	0.769261	1.21707	0.912249	0.849635	1.38428	1.83161	1.0118	0.800789	0.724769	1.21638	1.53603	1.04748	1.53004	1.18302	0.637423	0.525446	1.07241	1.14292	0.726783	1.53184	0.786561	1.08804	2.67352	1.50752	1.17922	1.29623	0.891208	0.803421	1.52431
100008993	2.0264	1.24314	0.609876	0.819056	0.553007	1.27254	0.382778	0.543189	0.64145	1.4443	0.654996	0.713751	1.00493	0.422412	0.537563	0.31716	1.79245	1.03954	1.10726	0.465065	0.566063	1.69892	1.22291	0.707759	0.406875	4.19231	1.31681	1.71293	1.70122	1.01653	1.82477	0.28498	0.313738	0.955925	0.954853	0.515582	0.320407	1.0353	0.655846	1.70198	0.734968	0.9446	1.56649	1.12821	0.668442	0.461993	0.876048	0.461881	3.27987
100008994	0.810877	0.968407	1.1589	1.25397	1.33464	0.947806	0.728451	1.08184	1.36414	1.40521	1.01766	1.16542	1.04664	1.50238	1.4515	0.401868	0.799796	0.784516	0.97063	0.917859	1.47005	0.906408	1.21142	1.04827	1.06109	1.7107	1.12743	1.2558	0.655878	1.50951	1.30685	0.550788	0.894689	1.03356	0.923511	0.921466	0.551947	0.878575	0.561065	0.847271	1.22249	0.652184	2.26074	1.06651	0.773938	1.00674	0.81226	1.12329	1.88882
100008998	1.50831	1.42874	1.07849	0.699221	0.696125	0.915355	0.658016	0.842098	1.03415	1.61459	0.716445	0.658583	1.14316	0.917735	0.933893	0.388884	1.48655	0.962799	1.1162	0.587236	0.624529	0.836989	0.789426	0.71461	1.02287	1.37293	1.23772	1.46003	0.947214	1.16243	1.22023	1.06571	0.858444	0.783862	1.22044	0.372258	0.837596	1.03807	0.714746	2.23385	1.1445	1.51517	1.35732	0.618365	0.858972	1.0225	0.957078	0.842613	2.63016
100008999	1.08601	0.864994	1.1436	1.42128	0.776827	1.73363	1.16303	0.532414	0.549999	1.08594	0.674639	1.07394	1.31949	1.17379	0.567011	0.666149	1.52993	1.08079	1.35663	1.17727	1.0038	1.77303	0.987659	1.28987	0.718004	1.36072	0.769622	1.8608	0.811836	1.29813	0.809992	1.00982	0.417365	0.665411	1.06505	1.57384	1.10107	0.650878	0.796598	0.803203	0.846835	1.00227	0.965024	0.927802	1.2816	0.823638	0.707955	1.04365	0.670975
100009002	0.973272	0.891589	1.97305	1.48171	0.818216	1.97072	0.88541	0.524987	0.955994	1.21004	0.850939	0.891636	1.22462	1.68958	0.709555	0.800674	1.49104	0.997161	2.19288	1.00056	1.46581	1.63711	0.94361	1.38967	1.09246	1.3523	0.997624	1.63821	0.938893	1.73424	0.918972	1.20883	0.612884	0.583785	0.770377	1.18543	0.953538	0.760817	0.82351	0.883675	0.78768	0.854649	1.02042	0.972218	1.11875	1.31089	0.849237	1.03804	0.839037
100009005	1.02219	0.80341	1.84503	1.63879	0.691759	1.28817	0.942513	0.539594	0.82691	1.06138	0.78157	0.865467	1.13225	1.80073	0.686633	1.10761	0.964418	1.16153	1.56649	0.946318	1.14161	1.4749	1.06456	1.18418	0.762316	1.02241	0.878314	1.94713	0.984257	1.7981	0.93517	1.70715	0.594268	0.519813	0.670974	1.42069	0.865861	1.00909	0.592338	1.00041	0.968252	0.890533	1.03161	0.745873	1.04408	1.13263	1.20168	1.10998	1.15843
100009007	1.20493	0.678289	1.28819	1.28079	0.700218	1.15265	2.11121	0.871986	0.402442	0.904262	0.998651	0.955448	1.07608	0.94905	1.01258	0.73257	1.09939	0.955291	1.24176	0.969527	0.847831	1.27874	1.47122	1.15952	0.574451	1.01276	1.09488	1.25625	1.19045	0.761272	0.914364	0.861533	0.696233	0.769755	1.02839	1.11891	1.31777	0.970165	0.955103	1.37604	0.758009	1.42109	0.753992	1.17023	1.15475	0.795344	1.33505	0.850488	0.895631
100009009	1.16062	0.562558	1.21457	1.69867	0.85457	1.48232	1.93315	0.979404	0.384673	0.955853	0.829947	0.858538	0.89813	1.44524	1.08385	0.581309	1.07208	0.726939	1.55925	1.06266	1.13287	1.2715	1.35678	1.20913	0.656001	1.07091	1.02133	1.57792	0.893596	1.78628	0.805539	0.565831	0.732968	1.03949	1.04046	1.6671	1.36723	0.989396	0.908368	0.715359	1.02771	1.0122	0.642969	0.93731	1.13562	0.686496	1.2811	0.743885	1.16969
100009014	1.56861	0.708591	1.20407	1.0906	0.755237	1.67156	1.53588	0.706126	0.65968	1.0891	0.769738	0.848709	1.40843	1.0081	0.83537	0.843947	1.65178	0.879062	1.36364	0.830988	0.85261	1.43821	1.1424	0.891978	0.867959	1.49033	0.883038	1.64466	1.37215	1.35808	0.868835	1.04275	0.597488	0.917769	1.40683	1.39141	1.50286	0.734622	0.777629	1.02631	0.827648	0.873258	0.907476	0.850236	1.02503	0.689058	0.974881	0.912774	0.817231
100009025	1.16369	1.44163	0.773215	1.29835	0.566511	0.995301	0.972175	1.06403	0.968749	0.934297	0.556714	0.970681	1.20425	1.00691	1.0951	0.537543	1.06	1.5178	0.839187	0.966679	0.569636	0.963877	0.945066	1.16304	0.994114	0.916735	0.560716	0.966614	1.28147	0.746678	0.88361	0.602887	0.782124	1.10038	1.04164	1.13852	1.14654	0.959874	0.803415	2.05692	0.940378	1.69808	1.12105	1.23821	0.92347	1.48855	1.12779	0.815978	0.820743
100009026	1.33698	1.33659	1.41332	0.987282	1.20138	1.17622	0.904609	0.27152	1.57664	1.92158	0.598358	0.869867	0.791311	2.09073	1.40034	0.283714	1.41893	1.48542	1.2352	0.83255	1.31212	1.21002	0.81702	0.769305	1.84564	1.66528	0.632055	0.814939	0.647859	1.34886	1.74415	0.347356	0.904461	0.622548	1.02602	1.4308	1.33504	0.654872	1.21297	1.26217	0.433344	1.0063	1.29938	0.717853	0.746501	1.99225	0.590539	1.16049	0.819051
100009027	1.21155	1.68591	1.28866	0.64197	1.5514	0.892548	0.980029	0.317748	1.19725	1.99625	0.550077	1.09109	1.26938	1.93425	1.23801	0.495139	1.12674	1.6391	0.966261	0.462605	1.42795	1.22265	0.629989	0.528782	0.78483	1.1291	0.461303	0.852575	0.849915	1.61506	1.61133	0.861103	1.32329	0.673561	1.69398	1.15271	1.41789	0.620501	1.90391	2.47324	0.384154	1.97797	1.14781	0.74177	0.825029	2.43219	0.876567	1.92154	0.783151
100009028	1.49157	1.40703	1.02358	1.24564	0.867816	1.86861	1.38579	0.374803	0.991215	2.05517	0.725031	0.706521	0.871375	2.46506	2.84381	0.581515	0.854031	1.25637	1.14148	0.769807	0.765465	2.13476	1.02899	0.536856	0.92268	1.5351	0.746391	1.20267	0.73355	1.75637	1.84872	0.471823	0.933984	1.001	0.771958	0.779222	1.20025	0.774498	1.17712	1.53399	0.566248	1.82032	1.96629	0.651532	1.69262	1.9519	1.75915	1.45341	1.41935
100009030	1.20011	1.31626	1.18065	0.799309	1.13013	1.19604	1.12179	0.709548	0.993526	1.22748	1.21882	1.25663	1.26919	0.876559	0.768132	0.608755	1.27634	1.28871	1.06056	0.725356	1.14037	1.1458	1.15168	0.862657	0.926322	1.29633	0.997581	1.3641	0.999667	0.696405	0.772462	0.85955	1.11988	0.951552	0.932017	1.08058	1.53436	0.834152	1.20027	1.04625	1.08409	1.08443	0.991557	0.922781	0.853805	0.981105	0.921029	1.04957	0.931028
100009038	1.08149	1.2235	0.816417	0.977376	0.479678	1.16459	1.35976	0.760414	0.5532	0.898547	0.38711	0.565215	1.33663	1.16664	1.00228	0.55846	1.00471	1.52598	1.59232	0.688212	0.456762	1.60077	1.46752	0.768737	0.534031	1.11331	0.910223	0.799864	1.44849	1.22549	1.26878	0.62739	0.739218	0.982351	1.4625	0.741206	0.953639	0.608079	0.921063	2.6205	0.502778	1.51507	0.9584	0.842097	1.01266	1.64578	1.47557	0.910109	0.815681
100009042	1.24885				0.957095	0.653812	0.824159		0.825558				0.691204	0.607239	0.761608		1.5792	1.06709	0.816687		1.59536				0.406899			1.01103		0.691022	0.75101				1.43271		1.59651			1.33958		1.73852	0.913468		0.902943	0.941557		0.540798
100009045	0.486789	0.685187				0.639062	1.07976	0.422584					0.608477	6.2048		5.42301		1.92784						0.69189						2.36275	0.716407	8.5872			1.18388	2.31321	0.733287			0.622253		0.531979	4.03327				2.42093	0.796575
100009052	1.42968	0.940029	0.450864	1.14911	1.2522	1.89178	0.425522	0.542711	1.9442	2.25256	0.563953	0.718249	1.75782	0.978139	2.8188	0.57607	1.39147	0.883814	0.618256	0.539599	0.769924	1.19267	0.85401	0.576487	2.21614	2.96574	0.916993	0.917316	1.26122	2.39987	1.79556	0.708424	0.910455	1.23744	0.979349	0.43106	0.723693	1.2728	0.530499	1.26771	1.00759	0.575022	2.93418	0.861917	0.614197	1.27783	0.945345	0.831283	3.05185
100009055	1.29316	0.866773	0.407254	0.970012	1.14381	1.98688	0.455661	0.487524	2.18785	1.7118	0.635659	0.659213	1.87452	0.9648	2.99889	0.566294	1.41754	0.829402	0.609956	0.504963	0.786198	1.71611	0.809068	0.628687	2.22159	2.9319	0.872904	0.771522	1.24206	2.61369	1.81916	0.731385	0.846454	1.25809	0.876044	0.432462	0.802778	1.27363	0.494282	1.36019	0.90875	1.16091	3.02022	0.813642	0.62055	1.29891	0.961605	0.778698	3.37266
100009066	1.25102	0.851577		0.798433	0.663124	1.32291		0.367793	1.15829	2.06068	0.282889	1.18499	1.10135	1.54458	0.846143	0.559862	0.448824	1.26093	0.47213	0.242865	0.510131	2.18005	0.997574	0.721273		2.07181	0.873939	2.37704	1.24764	1.67733	1.41804	0.268834	0.571275	1.04768	0.83242		0.386598	0.908585	0.574881	1.22708	0.451361	1.13156	1.12068	1.80745	0.484703	1.12591	1.12241	1.03502	1.78238
100009069	0.840659	0.555566	2.62678	1.85601	0.803369	1.26879	1.23995	0.761649	0.91495	1.27158	0.545945	0.834973	1.2581	2.50228	1.06327	1.08332	0.872193	0.732116	2.84464	0.924495	1.83173	1.17992	0.831411	1.29258	1.05541	1.11634	0.662575	1.94669	1.09657	1.97164	0.707539	1.37734	0.515659	0.526178	0.646332	1.98585	0.987314	0.991625	0.66629	0.791821	1.23684	0.570274	0.845546	0.723521	1.15695	1.46719	1.11537	1.22849	1.14406
100009075	0.895768	1.1941	1.45334	1.1663	0.613359	0.860658	0.775642	1.80054	0.603337	1.23408	1.30083	0.530507	0.52202	0.798083	1.05809	0.46744	0.812193	1.01186	1.00243	1.05151	0.747349		0.999921	1.84029	0.871809	1.58697	1.60888	1.07447	0.907809	1.22799	0.937387	0.520353	0.526475	1.02532	1.08172	0.554379	0.607949	0.657205	0.700102	1.77589	0.814114	0.96362	1.37254	0.610249	1.1313	1.24619	0.868431	0.573945	1.53648
100009078	1.68632	0.724604	1.99764	3.62816	0.664208	1.85757	1.35005	0.869751	0.870371	1.63094	1.02872	0.566814	0.913172	1.18145	4.0832	0.746698	0.706156	0.998872	0.906078	0.907833	0.740819	1.16377	1.81792	0.946813	1.27198	1.17677	1.27309	1.18498	0.865732	2.49183	2.32942	0.816797	1.60119	0.780232	0.454132	0.790612	0.89325	1.28242	0.544624	1.50663	1.16307	1.50633	2.53511	0.383944	1.51989	1.22361	2.13433	0.505374	3.42758
100009130	0.944308	1.48341	1.2239	1.03861	0.877735	1.39928	0.777785	1.06091	0.552887	0.945247	1.01325	0.827741	1.22232	0.69556	0.765204	0.917229	1.08008	1.38808	0.981189	1.06238	0.740563	1.52745	1.22648	1.30436	0.556344	1.32339	1.02845	1.24461	1.1711	1.24646	0.838585	1.13644	0.594514	0.958484	1.6651	0.729443	0.547716	0.471474	0.678524	1.66479	1.2997	1.05988	1.22624	1.20257	0.9913	1.01701	1.37441	0.698165	0.892517
100009131	1.4314	0.984777	0.902703	1.6385	0.508692	1.11022	0.738153	0.77077	0.614304	1.19163	0.794817	0.66892	1.05983	0.414081	0.814477	0.372098	1.4782	1.15805	1.45662	1.01133	0.710081	1.09865	1.35041	0.87796	1.02846	1.56065	1.30217	1.63442	1.4058	0.945711	0.893861	0.526455	0.373416	1.01523	1.17147	0.613894	0.351101	0.40397	0.833514	1.56934	1.50873	0.69493	1.51091	0.714237	0.951126	0.611456	0.946753	0.34303	1.6171
100009139	1.28074	0.80616	0.448554	0.962249	0.173808	0.901488	0.520277	1.04131	0.615793	0.544055	0.493775	0.640337	0.453831	0.358277	0.508546	0.406602	1.20199	1.05041	2.48843	0.983819	0.243245	1.06565	1.9448	0.975699	0.991321	2.07829	1.65892	2.10426	1.42031	1.16352	0.936426	0.382687	0.380319	1.00418	0.999341	0.296137	0.283816	0.220211	0.437964	2.32055	0.909129	0.862248	1.07711	0.985524	0.712086	0.832537	0.579483	0.392107	1.87848
100009154	1.43396	0.925971		0.555972		0.653658	0.482299		0.520119	1.06499		0.50031	0.612948				1.09649	1.22102	1.04873	0.6752			1.36473		0.889776	2.84325		1.61349	1.1889	1	1.15055		0.37478	0.874313	0.843284	0.358819				1.27759	0.937437	0.911977	0.596927	0.834496		0.702713	1.00656		4.37723
100009160	1.3078	0.809511	1.43992	1.17236	0.719635	0.828824	2.44369	0.885711	0.348278	1.49236	0.928285	0.673397	0.628443	0.898801	0.844977	0.743281	1.25536	1.15585	1.63586	0.889928	1.12376	1.51301	1.78098	1.31264	0.8229	1.74472	1.41073	1.24793	1.28908	0.930213	0.711318	1.08003	0.460362	0.647524	1.19701	0.95626	1.6888	0.86083	0.809512	1.83893	0.573129	1.01788	0.4624	0.842568	0.884328	0.759777	0.925873	0.899114	0.829183
100009162	1.32954	0.793506	1.3382	1.09934	0.858316	0.962613	1.90935	0.71087	0.727794	1.27893	0.747933	0.878216	1.31852	1.13971	1.19833	0.654728	1.10914	0.98666	1.21885	0.856858	1.01367	1.06888	1.37636	0.924655	0.851628	1.46156	0.821361	1.2385	1.32727	0.792467	0.990351	0.772764	0.779935	0.858665	0.937525	1.07142	1.88932	1.01131	1.04287	1.31483	0.7372	1.03166	0.855315	1.15775	0.847274	0.871454	0.989526	0.93352	0.920489
100009181	0.798487			0.637554					0.912679	1.19679	0.445681	0.36871	0.909575	1.34052	1.01738		0.443651	1.05045			0.691303	1.81128	1.20263	0.896699		1.94869	0.764428	2.22045		1.74485	1.10281			0.866979	0.979991		0.513205	0.903847		2.08179	1	1.14497		1.29122	0.937145	0.56744	1.81012		1.91875
100009217	2.03883	1.07249	1.92157	9.19171	0.907688	2.22778	2.73599	0.708049	1.91252	3.54966	1.04905	0.48977		1.21631	4.8681	0.510948	0.536837	0.658607	1.1825	0.959488	1.50023	0.949982	1.93958	0.866736	1.89185	1.88844	1.06649	1.67617	0.638099	3.27925	2.21948	0.376595	1.59106	0.673512		0.713141	0.653456	1.18716	0.513704	1.15019	1.82549	0.805687	2.04739		2.03388	1.03216	1.83023	0.530622	6.40896
100009222	1.4816	1.10084	0.811104	2.50469	0.632988	0.765033	0.875239	0.517145	1.06323	1.69011	1.04291	0.521846	1.14329	0.660041	1.37492	0.424043	1.21355	1.19135	0.907061	1.24846	0.420231	0.989237	2.00078	1.01658	1.34363	1.23382	1.40544	1.54716	0.946964	1.31788	1.1025	0.565075	0.647461	0.88624	0.474869	1.06591	0.4714	0.692507	0.802389	1.21539	1.52061	1.14819	2.10917	0.605382	1.09716	0.692354	1.24416	0.419843	2.32238
100009225	1.01266	0.517847	1.53747	2.01455	0.865294	1.09772	1.23484	0.860296	0.510836	1.68486	0.384173	0.895982	1.21301	1.65089	1.11284	0.593019	0.776873	0.918801	1.71643	1.14192	1.61437	1.43083	0.869609	1.20547	0.705949	1.52893	0.59244	2.19953	0.819677	2.05301	0.990382	0.744758	0.396465	0.61535	0.759853	2.18548	1.01686	0.970346	0.610612	0.892597	1.26881	0.833339	0.979388	0.752736	1.18085	0.893996	1.05484	1.08752	1.20092
100009227	0.851505	1.59359	1.66305	1.80471	0.932489	0.985469	1.06837	1	1.00686	1.04466	0.989082	0.919808	0.596501	1.00859	1.11655	0.579409	1.30184	0.996317	1.77688	1.32974	0.671556	0.520186	0.757537	1.16395	1.91193	1.26083	1.33513	0.958958	0.457234	0.990705	0.585839	0.977528	1.0128	1.34691	1.16818	1.17093	1.00036	0.645508	1.03881		1.48258	0.947363	1.3717	0.852652	1.20858	1.43416	0.834909	1.21297	1.34242
100009232	0.990929	1.14692	1.24058	0.918236	0.703143	0.725074	0.910624	1.43234	0.713132	1.31765	0.925777	0.760495	0.70684	0.876401	0.883515	1.04004	0.696707	0.953676	1.15069	0.873841	0.644428	0.963071	0.584446	1.07725	1.1389	1.03935	0.903743	0.93321	0.866777	1.24681	2.41896	1.35261	1.47466	1.2318	1.2033	1.46322	0.881374	0.877092	1.11818	1.40549	0.737936	0.842811	0.802107	0.975493	0.643845	1.26144	0.932779	1.0802	0.841085
100009233	3.57338	1.27528	0.910668	0.716364	0.701204	1.02702	1.65357		0.637518	0.613258	0.309639	1.02773	1.39633	1.81248	1.58593	1.80448	8.12996	1.73476	0.532402	0.580716	0.895806	0.611984	1.23482	0.1979	1.92813	1.55955	0.723171	0.294044	1.54994		1.3472	0.618024	0.496377	2.13798	0.479358		1.7645	2.45205	0.920973		0.739555	0.423063	1.92552	0.35441	0.456803	0.681935	5.9402		0.472946
100009246	0.65026	3.05495	1.93475	0.666971	0.711037	1.28189	1.25362	3.24315	1.62703	0.473451	1.27068	0.598718	1.34336	0.686986	2.01915	1.15487	0.99109	0.708522	0.660064	0.553321	1.01705	0.804371	1.46143	0.536114	1.8259	0.74716	0.957808	0.902255	1.10444	0.88857	0.790325	5.44667	0.909181	2.16878	1.2263	0.695881	0.78921	0.827463	1.65026	1.61909	1.11993	1.15651	0.930738	0.872459	0.834026	0.750109	1.67126	0.650513	2.41149
100009264	0.452744	1.59695	0.629154	1.30955	0.127435	1.09805	0.618901	0.420837	2.27342	4.45143	0.8395	1.76942	0.837187	2.55941	1.896	5.88185	0.825548	1.81476	0.956853	0.305601	0.0828959	0.441275	0.257158	0.53413	0.622295	1.23305	2.04154	1.89215	0.761642	0.930735	0.594047	1.56393	0.494947	1.12456	0.263081	0.732605	1.75421	0.706035	0.320957	0.368674	1.44525	1.42061	2.66949	0.508637	1.13988	0.990078	1.00124	4.51278	0.75746
100009266		1.57547	0.417355	1.75024		1.15931	0.730657		2.38036		0.542568	1.95822	0.223522	2.61925	1.52896	8.07877	0.887943	1.0404	0.635337			0.460494			0.357415		2.34978	2.03233		0.537908	0.98434	1.67484	0.321568	0.997943		0.490265	1.20325	0.58565		0.283145	0.766537	2.34739	3.29616	0.907514	0.942277	0.877575	0.385829	6.97151
100009271		1.72177	0.608511	0.862769	2.79168	0.525461	0.724913	1.62459	1.04761	0.693298	0.871187	0.922688	0.979661	2.33047		1.02378	0.828652	1.56195	0.649144	1.61286	0.584918	1.00953		0.986915	1.61858	0.558117	1.73158	0.629441	0.492089	0.794703	1.31658	1.07002	1.26684	1.03374	1.21461	1.23262	0.705024	1.09716	1.00056	2.05298	0.567377	0.962996	1.06311	1.47516	0.385274	0.858023	0.477476	1.22255	0.592347
100009272	0.783054	1.04979	1.26391	0.828151	1.74153	1.25938	1.48885	0.954192	0.957436	1.29052	1.17755	1.47517	1.6537	0.984487	1.20346	0.583484	0.498687	1.06463	0.770814	0.526353	1.09207	1.10854	1.05478	0.852484	0.896441	1.23222	0.708873	1.39248	0.988111	0.616683	0.991607	0.574165	0.925052	1.1181	0.787215	0.947112	1.27434	1.04778	1.36407	1.14075	1.0824	1.25989	1.65002	1.68593	1.06762	0.696559	1.47183	1.08759	0.700646
100009275	0.832622	0.931907		1.19275		0.708589	0.716582	0.651487	1.14352	2.5937	0.471073	1.22388	0.894647	0.521702	1.50819	1.86716	1.4104	0.786261	0.792901	3.32566		1.11624	1.24755	0.404011	0.611391	1.81209	0.54108	1.50082	1.22684	1.15765	6.3002	1.06031	0.571199	1.34199	0.728372	1		1.96002	0.510622	9.94489	1.41974	0.821488	0.562502	0.473857	0.698236	0.931066	1.0098	0.888127	0.822263
100009278	0.598718	2.73021	0.547765	1.36088	1.12353	1.45161	1.15666		0.966062	1.12409	1.32526	1.4994	1.11833	1.66751	0.369297	0.402082	1.47644	1.99101	0.750508	3.18038	0.797289	1.29955	0.79517	1.83271	1.16479	1.24815	1.56135	1.57356	0.791876	0.744459	1.00262	0.823659	0.215884	1.4389	0.286234	0.270157	0.801851	0.543258	1.24224		0.478831	1.19427	0.834038	1.87627	0.418907	1.21253	0.738121	0.640971	0.484546
100009329	1.45594	1.494	1.18171	1.86841	1.14404	1.06877	1.64588	1.10349	1.15031	1.32736	0.789379	1.27243	0.998491	2.14108	2.04457	1.4053	2.20029	1.66522	1.43306	2.30384	1.48466	1.12557	1.88355	1.76388	1.57732	1.55721	0.80216	1.47298	1.06514	1.11372	3.06821	1.42466	0.511948	1.31128	1.02147	0.885092	0.930101	0.96278	0.931633	1.49796	1.08549	1.32913	1.12712	0.994622	0.944453	1.18297	0.837972	0.848391	0.997794
100009331	2.69828	0.714126	0.617086		0.369693	0.748293	0.965384						0.851232	1.08343	1.03376	1.40129	6.02534	1.52579			0.581353		0.854089		0.8552	1.27093			1.12231		1			1.00504	0.310841		1.05558	1.9657			0.58764					0.609837	5.23054	0.319373
100009332	4.63413	1	0.562198	0.685527	0.437264	0.966163	1.88837		0.61504	0.399111		1.08657	1.47357	1.19196	0.886583	1.99443	9.56187	1.36505		0.600686	0.578706		1.31551		1.41606	1.32842	0.795642	0.418197	1.72923		0.614916	0.633488	0.326699	1.65992	0.454166		1.4362	1.35873	1.01778		0.817853	0.559609	1.98878	0.225858	0.503698	0.480573	3.83925	0.452542	0.424784
100009343	0.851924	1.43875	2.19749	1.98028	0.528316	1.20118	1.25487	1.71329	0.41942	1.50586	1.81006	0.276137	0.53075	0.48832	1.72748	0.300948	0.72398	0.846661	1.51788	1.05793	1.64793	1.55382	2.04684	2.61712	1.62508	1.58846	2.28487	2.30783	1.42585	1.53875		0.310776	0.237833	0.933018	0.791678	0.295534	0.309547	0.539992	0.420106	2.01778	1.35886	0.684765	0.997732	0.495538	1.06248	0.438919	1.25672		2.54455
100009345		1.63375	1.55968	2.08305			0.612093	2.06772	0.630186	0.307643	1.40837				0.58487		0.538122	0.958739		1.5064	0.637958	0.838845		2.1805	2.21154		0.767909		0.249423	1.05427				0.972247	0.937489	0.388703				1.51887	1.67414		1.36056		0.620144	0.902559	0.869909		2.22636
100009394	0.477611	2.15464	1.08789	0.994885	1.64184	0.481122	2.11101	3.49156	2.26284	0.584244	2.67871	0.763928	0.994271	1.55613	0.277665	0.211229	0.710589	1.08926	2.45765	3.37985	0.722365	0.679875	0.399473	4.1029	4.81598	1.2354	2.97073	0.959676	0.680104	0.993147	0.503664	0.605604	1.05543	3.57594	2.19393	1	0.752664	0.639011	1.13539	2.91258	0.748796	1.1541	0.521508	1.0973	0.409824	1.23513	0.543871	0.610622	0.807642
100009406	0.561665	1.8548	1.08873	0.643977	1.76261	0.78989	0.790166	1.46755	1.31297	0.777329	1.64789	1.65747	1.2382	1.48929	0.458062	0.867259	0.96696	1.49966	1.0005	1.14018	0.846104	1.23666	0.498087	1.01718	1.07122	0.788546	1.84707	0.959444	0.614662	0.72586	0.601171	1.01416	1.03543	1.77138	1.51015	0.932379	1.09963	1.1853	0.980633	2.27593	0.879412	0.971754	1.05767	1.81713	0.648763	1.19913	0.557432	1.32332	0.53291
100009407	0.810897	1.09693	0.823658	0.394463	1.29012	2.61591	0.663371	0.631552		0.963433	0.7138	0.883745	1.01182		0.894396	1.24511	1.30153	0.724297	0.968696	0.63623	0.68987	2.11554	0.62988	0.429889	0.964235	0.463137		1.08345	0.47544		1.05863	0.748943	0.789263	1.37818	1.16927	0.921024	0.731475	1.74997	1.41163	1.95013	1.58641	1.17369		1.57811	0.832037		1.09974	0.78477	1.04892
100010850	0.964832	0.649667	0.518125	0.771066		0.439782	1.26121		0.838051	1.05531			0.524008	1.67261	0.702986	7.63702		0.795971	0.795523		0.839014	0.475319	1.05877		1.92993	0.98144				2.08466	1.30866	2.99993	0.761344	0.515064	0.93341	1.01714	0.615806		0.563925	1.54728		0.478933	1.19927			1.5257	1.27344	1.91928	0.949715
100010869	0.885568	0.799641	0.985903	0.895279	0.59536	0.554937	0.210569	1.46372	1.91963	0.853908		0.773274	0.686158	0.927026	1.63474		1.35841	1.14382	0.714503	1.30095	0.714823		1.30222	1.14547	1.72924	1.44711		0.69618	1.38966	0.848986		1.27061	0.725694	1.24921	0.702239	0.557874	0.858676	1.19254	0.580724	1.67499	0.999047	0.752239		1.47613	0.574294	0.832416	0.808909	0.762597	1.18686
100010895	0.759955		1.12717	1.33094	0.681121	0.843509	0.737313	0.769188	1.26954	1.19373	0.84685	0.655557	1.10211		0.865153	1.23168	0.699967	0.703838	1.23265	1.25368	0.72094	0.951518	0.692859	0.657999	1.46067	1.10967	0.844283	1.07493	0.799364	0.773784	0.630623	1.17768	1.19284	1.21149	1.1323	0.856297	1.05681	1.06055	1.63291	0.897578	1.24634	1.08298	0.967289	1.67341	1.46173	1.20483	0.754532	0.905522	0.666019
100010896	0.822134	0.969153	0.771635	1.58086	0.63198	0.999919	0.787416	0.557284	1.12114	0.859131	0.946358	0.835649	0.917993	0.635932	0.742406	1.17981	1.01976	0.800769	0.81276	1.22184	0.501753	1.08554	0.711559	0.481751	0.870057	0.938859	0.914068	0.947532	0.768586	0.701551	0.505058	1.16783	1.11524	1.06223	1.19889	1.08201	0.822511	1.10252	1.21872	1.06052	1.20763	1.06199	1.09505	1.40705	0.923604	1.35956	1.20367	1.39617	0.789479
[truncated: 187 more rows]
[truncated: 137 more columns]

## Sheet: Volume & Batch Normalized
	KGCO-20460	KGCO-20461	KGCO-20462	KGCO-20463	KGCO-20464	KGCO-20465	KGCO-20466	KGCO-20467	KGCO-20468	KGCO-20469	KGCO-20470	KGCO-20471	KGCO-20472	KGCO-20473	KGCO-20474	KGCO-20475	KGCO-20477	KGCO-20478	KGCO-20479	KGCO-20480	KGCO-20481	KGCO-20482	KGCO-20483	KGCO-20484	KGCO-20485	KGCO-20486	KGCO-20487	KGCO-20488	KGCO-20489	KGCO-20490	KGCO-20491	KGCO-20492	KGCO-20494	KGCO-20495	KGCO-20496	KGCO-20497	KGCO-20498	KGCO-20499	KGCO-20500	KGCO-20501	KGCO-20502	KGCO-20503	KGCO-20504	KGCO-20505	KGCO-20506	KGCO-20507	KGCO-20508	KGCO-20509	KGCO-20511
[truncated: 928 more rows]
[truncated: 137 more columns]
