# Supplementary material for: Combined Metabolic Activators Accelerates Recovery in Mild‐to‐Moderate COVID‐19
Source: Adv Sci (Weinh). 2021 Jun 28;8(17):2101222. doi: 10.1002/advs.202101222 (PMC8420376; doi:10.1002/advs.202101222)
Supplement: Supplementary file 7 — Supplemental Table 6 [file ADVS-8-2101222-s004.xlsx]

## Sheet: Sheet1
	serine			cysteine			carnitine			nicotinamide riboside
	Correlation	P-Value	FDR	Correlation	P-Value	FDR	Correlation	P-Value	FDR	Correlation	P-Value	FDR
serine	1	0	0	0.175818	0.0163771	0.0989611	0.228458	0.00171073	0.00938372	0.305724	0.000121532	0.0053256
glycine	0.721964	3.01842e-31	2.79808e-28	0.118976	0.105787	0.303604	0.208191	0.00435117	0.0188483	0.208918	0.00955184	0.08514
N-stearoylserine*	0.717741	7.71555e-29	3.57616e-26	0.225065	0.00282827	0.0308448	0.260785	0.000509826	0.00372133	0.194471	0.0199447	0.133021
gamma-glutamylglycine	0.664149	4.99993e-25	1.54498e-22	0.120999	0.099942	0.292259	0.261031	0.000319964	0.00264827	0.260672	0.00113656	0.0229042
N-oleoylserine	0.603269	7.87237e-18	1.82442e-15	0.248634	0.00123752	0.017122	0.266072	0.000530508	0.00381225	0.251602	0.00291262	0.0415384
1-methylnicotinamide	0.5687	2.50445e-17	4.64325e-15	0.231817	0.00145389	0.0189825	0.215469	0.00314118	0.0153257	0.356309	6.17193e-06	0.000983265
hypotaurine	0.515409	6.05397e-14	9.35338e-12	0.158006	0.0317093	0.153784	0.237019	0.00116068	0.00698668	0.261719	0.00112589	0.0229042
N-palmitoylserine	0.608481	1.32932e-13	1.7604e-11	0.281967	0.00172867	0.0213663	0.417355	1.91263e-06	5.63386e-05	0.353183	0.000252871	0.00868189
asparagine	0.503495	2.39145e-13	2.77109e-11	0.0999221	0.174791	0.416534	0.125783	0.0871396	0.183587	0.192828	0.016938	0.119417
threonine	0.487752	1.6541e-12	1.70372e-10	-0.00102663	0.988904	0.994547	0.0145192	0.84407	0.895962	0.123936	0.126929	0.394843
homostachydrine*	-0.474856	7.50363e-12	6.95587e-10	-0.189736	0.00949192	0.0692835	-0.0867261	0.239183	0.38695	-0.242052	0.00257466	0.0384954
nicotinamide	0.454774	7.87547e-11	6.63687e-09	0.221625	0.00243105	0.027822	0.240567	0.000972152	0.00613051	0.293652	0.000229561	0.00851211
N,N,N-trimethyl-5-aminovalerate	-0.445473	1.87485e-10	1.44832e-08	-0.101317	0.168819	0.411243	0.0101161	0.891	0.924924	-0.201687	0.0124185	0.102339
S-methylcysteine	0.440115	3.26423e-10	2.32764e-08	-0.0551012	0.455075	0.677296	0.110655	0.132691	0.249502	0.10084	0.214879	0.519076
N1-Methyl-2-pyridone-5-carboxamide	0.432653	6.95394e-10	4.6045e-08	0.310473	1.61198e-05	0.00083017	0.354596	6.84317e-07	2.34949e-05	0.304431	0.000130274	0.0053256
propionylglycine	0.438788	8.05154e-10	4.97585e-08	0.203688	0.00624188	0.0530846	0.271973	0.00023057	0.00213739	0.196598	0.0170044	0.119417
2-O-methylascorbic acid	-0.426253	1.31124e-09	7.59701e-08	-0.0490291	0.506332	0.710091	0.0930742	0.206391	0.352348	-0.100619	0.215891	0.519076
cytosine	-0.437109	1.82308e-09	9.94116e-08	0.00103833	0.989183	0.994547	-0.163998	0.0310804	0.0860047	-0.228494	0.00587683	0.0671478
3,4-dihydroxybutyrate	-0.415741	3.61244e-09	1.7775e-07	-0.116598	0.112994	0.316453	-0.0930985	0.206273	0.352348	-0.130178	0.108748	0.363934
gamma-glutamylglutamine	0.415651	3.6432e-09	1.7775e-07	0.0101945	0.890161	0.946307	-0.0195842	0.790764	0.857503	0.133325	0.100393	0.348554
quinolinate	-0.411574	5.34657e-09	2.47813e-07	0.0266167	0.718383	0.85088	-0.0783863	0.287566	0.441111	-0.310971	9.13787e-05	0.00498282
kynurenine	-0.402811	1.19871e-08	5.29143e-07	0.0516213	0.484089	0.694247	-0.0164232	0.823934	0.879939	-0.181527	0.0247272	0.150331
S-methylcysteine sulfoxide	0.399945	1.55318e-08	6.54455e-07	0.0935423	0.204108	0.442076	0.19793	0.00676794	0.0271597	0.0591954	0.467324	0.726861
2S,3R-dihydroxybutyrate	-0.396141	2.18231e-08	8.79566e-07	0.0485423	0.510567	0.712795	0.125656	0.0874611	0.183846	-0.0836986	0.303663	0.602101
deoxycarnitine	0.374413	1.4046e-07	5.42525e-06	0.237496	0.00109851	0.015429	0.512091	7.97294e-14	3.69546e-11	0.333732	2.49013e-05	0.00208931
hydantoin-5-propionate	-0.374887	1.70814e-07	6.33378e-06	0.0135072	0.855993	0.930252	-0.0762926	0.30466	0.451872	-0.228445	0.00478349	0.059124
pyridoxate	-0.368814	2.22096e-07	7.91859e-06	0.0474029	0.520553	0.720177	0.0252722	0.732052	0.818593	-0.0811856	0.318462	0.620199
tartarate	0.444822	2.54141e-07	8.72549e-06	0.34719	8.34338e-05	0.00249494	0.378771	1.56049e-05	0.000289315	0.192512	0.0602259	0.256908
2,3-dihydroxy-5-methylthio-4-pentenoate (DMTPA)*	-0.357854	5.31314e-07	1.75903e-05	0.152645	0.0375286	0.164877	0.144282	0.0494399	0.118121	0.121678	0.134055	0.408105
creatinine	-0.355111	6.5762e-07	2.10212e-05	0.220008	0.00254998	0.0288272	0.298401	3.52087e-05	0.000509977	0.0916161	0.260036	0.567612
cysteine-glutathione disulfide	0.349168	1.03678e-06	3.20365e-05	-0.0331849	0.652959	0.815759	-0.176631	0.0158793	0.0530665	0.063243	0.437374	0.706359
acetylcarnitine (C2)	0.339918	2.06747e-06	6.18239e-05	0.23202	0.00143954	0.0189825	0.473073	9.20283e-12	2.84368e-09	0.0594836	0.465155	0.726861
gamma-glutamylmethionine	0.339399	2.14761e-06	6.22137e-05	0.0569847	0.439785	0.669459	0.101651	0.167412	0.295856	0.286746	0.000326225	0.0102082
succinylcarnitine (C4-DC)	-0.332275	3.82322e-06	0.000107398	0.074167	0.315704	0.557443	0.152629	0.0380725	0.0996984	-0.045083	0.581282	0.793591
2-aminophenol sulfate	0.326906	5.58096e-06	0.000152163	0.186253	0.011136	0.0776174	0.305762	2.31178e-05	0.000382683	0.328703	3.55647e-05	0.00235489
methionine	0.32198	7.84699e-06	0.000207833	0.0401425	0.587463	0.775753	0.0764774	0.300823	0.448332	0.207506	0.0103127	0.0910463
lignoceroyl sphingomyelin (d18:1/24:0)	-0.319978	8.50278e-06	0.000218947	-0.108654	0.139884	0.364249	-0.09178	0.212799	0.360342	0.0165152	0.839432	0.937123
trimethylamine N-oxide	0.318917	9.14206e-06	0.000229046	0.197111	0.00700461	0.0579756	0.304968	2.31178e-05	0.000382683	0.20987	0.00922185	0.0838104
gamma-glutamylalanine	0.319012	1.13723e-05	0.000277425	0.283796	0.000103442	0.00282033	0.126025	0.0900339	0.187976	0.28927	0.000330364	0.0102082
kynurenate	-0.312757	1.38503e-05	0.00032098	0.0873136	0.236003	0.482068	-0.0214771	0.771076	0.843905	-0.132886	0.101527	0.351177
methionine sulfoxide	0.312865	1.37507e-05	0.00032098	0.0500548	0.497468	0.702976	0.0651549	0.376943	0.520754	0.0565987	0.487116	0.740256
glutamine	0.31051	1.60801e-05	0.000363566	0.011567	0.875485	0.942114	0.108915	0.138929	0.257061	0.108664	0.18121	0.479947
gamma-glutamylthreonine	0.308888	1.78965e-05	0.000393637	-0.0980349	0.183119	0.422794	-0.0524866	0.476783	0.613211	0.107786	0.184782	0.484098
1-methyl-4-imidazoleacetate	-0.31777	1.82593e-05	0.000393637	0.0837316	0.270608	0.518293	-0.049251	0.517468	0.651756	-0.0274509	0.744844	0.880684
alpha-hydroxycaproate	0.320151	2.61189e-05	0.000540843	0.156658	0.043841	0.179033	0.153812	0.047868	0.117391	0.23325	0.00590107	0.0671478
1-ribosyl-imidazoleacetate*	-0.302998	2.62545e-05	0.000540843	0.166182	0.0233947	0.126824	0.135857	0.0644677	0.146116	0.134785	0.0966891	0.343413
orotate	0.302181	2.76698e-05	0.000557607	0.116132	0.114452	0.317803	0.0751358	0.308085	0.454045	0.32431	4.31946e-05	0.00266943
N1-methyladenosine	-0.299559	3.27149e-05	0.000645249	0.161518	0.0276341	0.139222	0.00113852	0.987695	0.994257	0.0537607	0.509249	0.752909
phenol sulfate	-0.298051	3.59983e-05	0.000695218	-0.176922	0.0157044	0.0974643	-0.11491	0.11834	0.231926	-0.157499	0.051855	0.231531
gamma-glutamyltryptophan	0.296806	4.29124e-05	0.000795595	0.176941	0.0162709	0.0989611	0.267824	0.000237331	0.00215692	0.267942	0.000845723	0.0202536
N-acetylcarnosine	-0.295334	4.2708e-05	0.000795595	0.208551	0.00428267	0.0397003	0.300151	3.1507e-05	0.00047108	0.0672436	0.408877	0.68754
butyrylglycine	0.395468	5.09274e-05	0.00092568	0.140897	0.164209	0.40701	0.160706	0.112052	0.221948	-0.0400377	0.724378	0.867569
tricosanoyl sphingomyelin (d18:1/23:0)*	-0.290574	5.73767e-05	0.00102285	0.029401	0.690365	0.838097	-0.119504	0.104237	0.211439	-0.0721222	0.37565	0.662623
N,N-dimethyl-pro-pro	-0.288178	6.64424e-05	0.00116212	0.0784367	0.287255	0.529932	0.303936	2.47134e-05	0.000401918	0.00637288	0.937683	0.965813
adenine	-0.296055	6.95224e-05	0.00119347	0.0585826	0.441251	0.669459	-0.0927295	0.222261	0.370058	-0.253938	0.00229281	0.0366454
N,N,N-trimethyl-alanylproline betaine (TMAP)	-0.286544	7.33755e-05	0.00123671	0.137867	0.0605793	0.218637	0.325189	5.93236e-06	0.000141743	0.0871597	0.284032	0.590578
bilirubin degradation product, C16H18N2O5 (3)**	0.284767	8.16857e-05	0.00135219	0.155813	0.0336977	0.157355	0.227522	0.00178936	0.00975726	0.181778	0.0245253	0.150331
3-amino-2-piperidone	-0.284821	8.51506e-05	0.00138482	-0.0634927	0.390557	0.625981	-0.085753	0.245804	0.394906	-0.0285096	0.727345	0.86925
N-acetylglycine	0.282766	9.20951e-05	0.00144699	-0.0341304	0.643742	0.8108	-0.115886	0.115227	0.227267	-0.0538747	0.50835	0.752781
urate	-0.282951	9.1085e-05	0.00144699	0.215376	0.00315453	0.0318269	0.339364	2.1532e-06	5.87063e-05	0.0491	0.546697	0.777283
dimethylguanidino valeric acid (DMGV)*	-0.308032	0.00010176	0.0015722	0.275515	0.000543428	0.00915923	0.318574	5.65865e-05	0.000749367	0.0382826	0.665427	0.840419
trans-4-hydroxyproline	0.280275	0.000106794	0.00160851	0.169735	0.020553	0.115405	0.275459	0.000141619	0.00152652	0.245634	0.00221013	0.0359436
N-palmitoyl-sphingosine (d18:1/16:0)	-0.279905	0.000109151	0.00160851	-0.0539506	0.464559	0.683384	-0.0607425	0.410171	0.552516	-0.224364	0.00530162	0.0630024
pregnenetriol disulfate*	-0.279698	0.000110493	0.00160851	0.119403	0.104531	0.30187	0.127946	0.0817981	0.174716	0.00782705	0.923502	0.958664
isovalerylglycine	0.283342	0.000111051	0.00160851	0.176537	0.0174397	0.10232	0.192105	0.00957577	0.0357933	0.184743	0.0245872	0.150331
arachidonoylcarnitine (C20:4)	0.279068	0.000114676	0.00163546	-0.00289525	0.968715	0.98598	0.295649	4.18734e-05	0.000579353	0.282199	0.00040917	0.0115302
bilirubin degradation product, C16H18N2O5 (1)**	0.278535	0.000118331	0.00166201	0.186203	0.0109387	0.0768193	0.261644	0.00030935	0.00258349	0.228492	0.0045001	0.0579388
nicotinamide riboside	0.305724	0.000121532	0.00168149	0.111093	0.17159	0.411927	0.130255	0.108537	0.216841	1	0	0
taurine	0.276789	0.000131068	0.00178677	0.0316389	0.668145	0.825827	0.0992004	0.177942	0.311231	0.0804987	0.322587	0.622997
creatine	0.275696	0.000139684	0.00187662	0.191867	0.00870315	0.0666762	0.0810606	0.271386	0.42424	-0.01098	0.892845	0.950249
bilirubin degradation product, C17H18N2O4 (1)**	0.275249	0.000143362	0.00189853	0.107725	0.143323	0.369487	0.221109	0.00242279	0.0126889	0.211944	0.0085373	0.0807559
3-(3-amino-3-carboxypropyl)uridine*	-0.276344	0.000159242	0.00207912	0.207442	0.00495585	0.0454859	0.181208	0.0143618	0.0491269	0.0453905	0.581256	0.793591
5-methylthioribose**	-0.271329	0.000179676	0.00228487	0.110157	0.134454	0.35611	0.159192	0.0299828	0.0842245	0.026423	0.745778	0.880684
N6-carbamoylthreonyladenosine	-0.271151	0.000181504	0.00228487	0.162269	0.0269096	0.136312	0.147529	0.0444867	0.112368	0.0548564	0.500643	0.750964
androstenediol (3beta,17beta) monosulfate (1)	-0.271066	0.000182396	0.00228487	0.140631	0.0555503	0.211046	0.253517	0.000480466	0.00359187	0.0318477	0.695943	0.849451
glycerophosphorylcholine (GPC)	0.269749	0.0001966	0.00242998	0.0845554	0.25119	0.496488	0.153698	0.0362158	0.0956468	0.201594	0.0124602	0.102339
5,6-dihydrothymine	0.267843	0.000218996	0.00267117	0.302424	2.72422e-05	0.00105223	0.177318	0.0154688	0.0521438	0.350264	9.06192e-06	0.0011996
N-acetylaspartate (NAA)	0.266483	0.000255722	0.00307863	0.109981	0.137228	0.360369	0.0310724	0.675424	0.783627	0.0683235	0.404523	0.68754
homoarginine	-0.263457	0.000279872	0.00332617	-0.00420814	0.954541	0.9845	-0.0094168	0.898493	0.930618	-0.0984111	0.226188	0.525481
sphingadienine	0.2657	0.000288768	0.00338846	-0.0207608	0.780875	0.883848	-0.0382421	0.608268	0.72663	0.0566976	0.490731	0.744051
bilirubin degradation product, C17H18N2O4 (2)**	0.26168	0.000308747	0.00357761	0.0701043	0.341696	0.586928	0.191269	0.00891858	0.0340002	0.196638	0.0148439	0.110224
bilirubin degradation product, C16H18N2O5 (2)**	0.256221	0.000415648	0.00469885	0.221372	0.00239326	0.0277319	0.243868	0.00079571	0.00526874	0.251464	0.00171577	0.029454
N2,N2-dimethylguanosine	-0.256437	0.000410829	0.00469885	0.323999	6.44438e-06	0.000459534	0.141507	0.0540294	0.126798	0.108497	0.181887	0.480369
pyruvate	0.255746	0.000426425	0.0047626	0.113739	0.122163	0.335665	0.12869	0.0800229	0.172114	0.347868	1.0529e-05	0.0011996
1-palmitoyl-2-oleoyl-GPE (16:0/18:1)	-0.25452	0.000455397	0.00502563	0.0266615	0.717929	0.85088	0.202525	0.00556717	0.0230392	-0.0129602	0.873668	0.943601
alanine	0.253273	0.000486761	0.00530856	0.251811	0.000526054	0.0090306	0.308198	1.87264e-05	0.000340379	0.254141	0.00152445	0.0277091
gamma-glutamylcitrulline*	0.25138	0.000538179	0.00580107	-0.0860585	0.242832	0.49099	-0.0868809	0.238342	0.386264	0.113824	0.161233	0.451478
2R,3R-dihydroxybutyrate	-0.247767	0.000650487	0.006901	-0.0522591	0.478698	0.689665	-0.191589	0.00880257	0.0337189	-0.100797	0.215078	0.519076
gamma-glutamylphenylalanine	-0.247631	0.000655111	0.006901	0.158829	0.030365	0.150526	0.171195	0.0194745	0.062346	0.0669253	0.411103	0.687911
6-bromotryptophan	0.246878	0.000681279	0.00709602	0.186789	0.0106861	0.0756188	0.307368	1.97726e-05	0.000345833	0.110433	0.174165	0.466645
lactate	0.244487	0.000770818	0.00776849	0.170343	0.0200978	0.113602	0.186017	0.0110202	0.0395958	0.442363	1.03434e-08	9.58834e-06
erythritol	-0.247564	0.000779363	0.00776849	0.263052	0.000346624	0.00712251	0.258938	0.000431967	0.00330936	0.129926	0.11427	0.372986
alpha-ketoglutarate	-0.244401	0.000774224	0.00776849	0.12798	0.0817174	0.258216	0.244534	0.000768973	0.00516549	0.0913447	0.261457	0.567612
betaine	-0.244493	0.000770597	0.00776849	-0.174919	0.0169433	0.100683	-0.0247798	0.737078	0.823219	-0.227832	0.00462048	0.0586737
phenylpyruvate	-0.247436	0.00081163	0.00800406	0.287955	8.86359e-05	0.00256767	0.0285503	0.703611	0.804235	0.0393948	0.634516	0.828627
bilirubin degradation product, C16H18N2O5 (4)**	0.244355	0.000829312	0.00809234	0.168257	0.0224245	0.12272	0.210316	0.00416298	0.0182032	0.222084	0.00613174	0.0684834
5-methylthioadenosine (MTA)	-0.245395	0.000869588	0.00839695	0.0520794	0.486256	0.694247	0.0559468	0.454425	0.595765	-0.152474	0.0625036	0.256908
androstenediol (3beta,17beta) disulfate (1)	-0.24089	0.000926115	0.00885061	0.150258	0.040652	0.172292	0.394074	2.62034e-08	2.20824e-06	0.0982939	0.226745	0.525481
N-palmitoyl-sphingadienine (d18:2/16:0)*	-0.241327	0.000966445	0.00906813	0.0233033	0.753528	0.872017	-0.155324	0.0352611	0.094199	-0.253137	0.00171276	0.029454
N-acetylmethionine	0.240006	0.000968441	0.00906813	0.101944	0.166186	0.409719	0.0797626	0.27916	0.433469	0.0764176	0.347805	0.637296
1-(1-enyl-palmitoyl)-2-palmitoleoyl-GPC (P-16:0/16:1)*	0.235815	0.00119432	0.0110714	0.0647912	0.379618	0.613076	-0.0326795	0.657908	0.767146	0.26491	0.000935587	0.0202536
bilirubin degradation product, C17H20N2O5 (1)**	0.235375	0.00122066	0.0112034	0.295119	4.32849e-05	0.00158686	0.262157	0.00030073	0.00253434	0.265637	0.000904584	0.0202536
N-acetylphenylalanine	-0.235092	0.0012379	0.0112503	0.246574	0.000692105	0.0109406	0.154905	0.0347603	0.0939441	0.144707	0.0743182	0.288255
alpha-ketoglutaramate*	-0.234195	0.00129393	0.0116454	-0.0694777	0.346039	0.586928	0.0905865	0.218833	0.366171	-0.0775937	0.340413	0.63348
pregnenediol disulfate (C21H34O8S2)*	-0.233238	0.00135625	0.0117041	0.10315	0.161202	0.402468	0.12797	0.0817398	0.174716	-0.0102596	0.899837	0.95112
alpha-hydroxyisocaproate	0.234491	0.00135578	0.0117041	0.211139	0.00401448	0.0384561	0.285369	8.61832e-05	0.00102425	0.310756	9.75708e-05	0.0050249
cortisol	0.23384	0.0013167	0.0117041	0.0757251	0.304295	0.543702	-0.000465292	0.994971	0.997135	0.304166	0.000132135	0.0053256
stachydrine	-0.233246	0.00135575	0.0117041	-0.127918	0.0818655	0.258216	-0.0774986	0.293076	0.441759	-0.0708422	0.384203	0.662623
N-palmitoylglycine	0.241597	0.00136358	0.0117041	0.13318	0.0806726	0.257919	0.22157	0.00339319	0.0161827	0.236351	0.00448436	0.0579388
trizma acetate	-0.232874	0.00138065	0.0117108	0.0821142	0.265184	0.512136	0.0121936	0.868799	0.912091	-0.183078	0.0235029	0.148212
3-carboxy-4-methyl-5-pentyl-2-furanpropionate (3-CMPFP)**	-0.232742	0.00138963	0.0117108	0.0816499	0.267905	0.515245	-0.0407825	0.580483	0.703408	-0.25651	0.0013716	0.0264891
mannose	-0.231845	0.00145191	0.0121254	-0.0970838	0.187425	0.424798	-0.0329015	0.655733	0.766335	-0.201064	0.0126978	0.102355
1-linoleoyl-GPI (18:2)*	-0.231472	0.00147855	0.0121293	-0.14526	0.047903	0.192234	-0.0318534	0.66603	0.774667	-0.00800129	0.921805	0.957974
1-stearoyl-2-arachidonoyl-GPS (18:0/20:4)	0.251757	0.00146927	0.0121293	0.0781604	0.330548	0.572744	-0.0196603	0.806923	0.86777	0.13324	0.136921	0.410764
ceramide (d18:1/14:0, d16:1/16:0)*	-0.245166	0.00160904	0.013084	0.0455994	0.563268	0.754551	-0.13659	0.082104	0.174967	-0.161753	0.0599253	0.256908
N1-methylinosine	-0.236158	0.00165346	0.0133283	0.0231549	0.761008	0.875254	0.0394335	0.604375	0.724289	0.0764998	0.360429	0.647515
carnitine	0.228458	0.00171073	0.0135543	0.375813	1.25078e-07	2.8889e-05	1	0	0	0.130255	0.108537	0.363934
behenoyl sphingomyelin (d18:1/22:0)*	-0.228565	0.00170201	0.0135543	-0.0230884	0.754431	0.872017	-0.0281926	0.702477	0.803945	-0.0183045	0.822309	0.926142
adenosine 5'-monophosphate (AMP)	0.22802	0.00174714	0.0137254	0.0552094	0.454189	0.677296	0.140556	0.0556814	0.12995	0.144362	0.075019	0.288559
1-palmitoyl-GPA (16:0)	0.23479	0.00187482	0.0146047	-0.0462891	0.545346	0.740169	-0.00690443	0.928163	0.946542	0.133538	0.110567	0.365425
phenylalanine	-0.225958	0.00192815	0.0148949	0.0523971	0.477536	0.689665	-0.00854403	0.907857	0.933555	0.0331879	0.683819	0.847959
bilirubin degradation product, C17H18N2O4 (3)**	0.224527	0.00206353	0.015809	0.0450513	0.541474	0.737073	0.165874	0.023656	0.070968	0.187591	0.0202329	0.133021
bilirubin degradation product, C17H20N2O5 (2)**	0.224316	0.00208419	0.0158364	0.287031	7.12419e-05	0.00220137	0.244685	0.000763023	0.00516294	0.246351	0.00214304	0.0354749
dimethylglycine	-0.223845	0.00213113	0.0160615	-0.0392626	0.59468	0.781941	0.0172736	0.814977	0.873392	-0.0656521	0.42008	0.695383
2-aminoheptanoate	0.222336	0.00228776	0.0171029	0.155914	0.0335816	0.157355	0.182451	0.0126852	0.0440419	0.143296	0.0772165	0.294567
heme	-0.224449	0.00252339	0.0185911	-0.132375	0.0773235	0.253269	0.0283075	0.706805	0.804314	0.0272527	0.744027	0.880684
picolinate	-0.220791	0.00252695	0.0185911	0.038613	0.60179	0.78765	0.0264717	0.720586	0.811303	-0.0557678	0.493543	0.746352
3-methylcrotonylglycine	0.266232	0.00258476	0.0188667	0.150296	0.0929937	0.279887	0.0724619	0.420048	0.561883	0.195738	0.0423384	0.208501
4-hydroxy-2-oxoglutaric acid	0.219188	0.00264874	0.0191826	-0.11063	0.132776	0.353993	0.0717846	0.330221	0.476074	0.115992	0.15335	0.444652
perfluorohexanesulfonic acid	-0.222574	0.00274783	0.019746	0.16022	0.0321579	0.154458	0.132955	0.0760242	0.165433	0.009922	0.904407	0.95112
2-hydroxybutyrate/2-hydroxyisobutyrate	-0.218179	0.00277491	0.0197872	0.0692539	0.347598	0.586928	-0.0754435	0.306102	0.452562	-0.123243	0.129086	0.39755
3-methylcytidine	-0.26014	0.0027985	0.0198031	0.234424	0.00726297	0.0585395	0.157077	0.0743013	0.162446	-0.0221393	0.817594	0.925409
1,2-dilinoleoyl-GPC (18:2/18:2)	0.217209	0.00290129	0.0201851	0.0873527	0.235793	0.482068	0.164076	0.0252336	0.0740194	0.210268	0.0090866	0.0833988
arabitol/xylitol	-0.21736	0.00288127	0.0201851	0.0920224	0.211588	0.451241	0.269305	0.000201617	0.00194686	0.1304	0.108144	0.363934
6-oxopiperidine-2-carboxylate	-0.216724	0.00296642	0.0201851	-0.000247099	0.997329	0.999288	-0.0669731	0.363744	0.509351	-0.101758	0.210712	0.519076
sphingosine	0.216788	0.00295783	0.0201851	0.0206565	0.779594	0.883848	0.0117647	0.873375	0.913978	0.139466	0.0855472	0.313448
linolenoylcarnitine (C18:3)*	0.217763	0.00298312	0.0201851	0.0409682	0.580836	0.769192	0.113831	0.12391	0.237324	0.215297	0.00772731	0.076082
12-HETE	0.216693	0.00297072	0.0201851	0.0110616	0.880884	0.943868	0.0117479	0.873554	0.913978	0.24165	0.00261881	0.0385339
2-hydroxyphenylacetate	-0.221362	0.00315228	0.0211751	0.158154	0.0360452	0.162995	0.305749	3.68218e-05	0.000525135	0.0984098	0.23895	0.545583
3-hydroxy-3-methylglutarate	0.21424	0.00332128	0.0221498	0.152952	0.0371411	0.164877	0.0726406	0.324472	0.470713	0.126134	0.120277	0.384305
histidine	0.213992	0.00335874	0.0222396	0.021837	0.767349	0.877118	-0.0340204	0.644812	0.757592	0.142673	0.0785257	0.298333
sphingosine 1-phosphate	0.213666	0.00340861	0.0224098	-0.0637263	0.387516	0.623658	-0.0235378	0.749808	0.829295	0.236246	0.00328248	0.0454158
cortolone glucuronide (1)	-0.213316	0.00355252	0.0231915	0.133119	0.0708584	0.242383	0.0841174	0.25496	0.4054	0.094581	0.246437	0.551804
sulfate*	0.210527	0.00392346	0.0254213	0.43289	6.7909e-10	2.09839e-07	0.232725	0.00139078	0.00800776	0.169294	0.0364387	0.193021
cis-3,4-methyleneheptanoylcarnitine	-0.214417	0.00394894	0.0254213	0.00915093	0.903235	0.954089	0.127945	0.0878572	0.183846	-0.0802638	0.335522	0.629614
cysteine s-sulfate	0.224787	0.00414661	0.0264451	0.0595957	0.452677	0.677296	0.23681	0.00249038	0.0128621	0.0439435	0.611467	0.813243
pregnenetriol sulfate*	-0.209181	0.00416504	0.0264451	0.112106	0.127655	0.348048	0.0883952	0.230228	0.377069	0.0312479	0.701394	0.853271
propionylcarnitine (C3)	0.208746	0.00424581	0.0267746	0.238143	0.00106352	0.0151675	0.631509	4.3111e-22	3.99639e-19	0.113218	0.163492	0.451478
(S)-3-hydroxybutyrylcarnitine	0.221078	0.00432268	0.0270751	0.286247	0.000193571	0.00484975	0.2954	0.00011718	0.0013247	0.021928	0.801438	0.916682
glucuronate	-0.20795	0.0043975	0.0273589	0.105772	0.15076	0.38289	-0.0133984	0.855971	0.903741	-0.0331042	0.684574	0.847959
tartronate (hydroxymalonate)	-0.207432	0.00483876	0.0299036	-0.0860832	0.246585	0.495205	-0.119837	0.106127	0.213519	-0.267402	0.000939487	0.0202536
dihomo-linolenoylcarnitine (C20:3n3 or 6)*	0.205845	0.00493898	0.0303208	0.0378246	0.609235	0.790982	0.285662	8.09606e-05	0.000987506	0.270372	0.00075492	0.0189138
dihomo-linoleoylcarnitine (C20:2)*	0.203455	0.00547543	0.0333929	0.00918843	0.901211	0.953679	0.155093	0.0350342	0.0941889	0.179262	0.0271202	0.15479
adipoylcarnitine (C6-DC)	-0.202888	0.00561005	0.0339903	0.0689436	0.351084	0.591737	0.112934	0.12588	0.2406	-0.00446285	0.956483	0.978053
inosine 5'-monophosphate (IMP)	0.206544	0.00567274	0.0341469	-0.0118892	0.874843	0.942114	0.011004	0.884093	0.919814	0.0876357	0.291202	0.597144
N-methylpipecolate	-0.201414	0.00583867	0.034919	-0.086314	0.241431	0.48973	0.0159272	0.82917	0.883494	0.0364715	0.654458	0.840419
proline	0.200559	0.00605529	0.0353035	0.209837	0.00404564	0.0384561	0.266588	0.00023502	0.00215692	0.180156	0.0258538	0.150732
uracil	-0.201817	0.00600985	0.0353035	-0.0859818	0.245839	0.495205	-0.03506	0.636583	0.750779	-0.0233879	0.775608	0.899701
linoleoylcholine*	-0.212225	0.0060509	0.0353035	-0.140267	0.0714706	0.243578	-0.0340668	0.663033	0.77215	-0.173393	0.0443076	0.211717
cinnamoylglycine	0.211993	0.00595404	0.0353035	0.102536	0.187309	0.424798	-0.0725288	0.351613	0.496922	0.0842403	0.327721	0.626387
linoleoylcarnitine (C18:2)*	0.199353	0.00637353	0.0369266	-0.0323308	0.661332	0.81911	0.129171	0.0788917	0.170472	0.224626	0.00524732	0.0630024
1-(1-enyl-palmitoyl)-GPC (P-16:0)*	0.198501	0.00660722	0.0380428	0.0513229	0.486622	0.694247	0.134044	0.0681467	0.15333	0.305818	0.000120919	0.0053256
tiglylcarnitine (C5:1-DC)	-0.20173	0.00676986	0.0387387	0.0692026	0.357319	0.595746	0.159318	0.033153	0.0904998	-0.0344808	0.678426	0.846435
4-guanidinobutanoate	-0.196662	0.00729606	0.0412405	0.0528335	0.475078	0.689665	0.123877	0.0929638	0.193223	0.0104019	0.898791	0.95112
valylglycine	0.207541	0.0072953	0.0412405	0.182364	0.0186931	0.10763	0.197016	0.0109535	0.0395958	0.0824453	0.33284	0.629614
allantoin	-0.195893	0.00737028	0.0414076	0.156457	0.0329618	0.156695	0.158607	0.0306004	0.0849298	-0.0913648	0.261351	0.567612
1-linoleoyl-2-arachidonoyl-GPC (18:2/20:4n6)*	0.195397	0.00752404	0.0420168	0.106177	0.149195	0.379956	0.193488	0.00814293	0.0318502	0.174705	0.0307807	0.169843
androsterone glucuronide	0.199922	0.00763195	0.0423642	0.236122	0.00155616	0.0197611	0.309978	2.68501e-05	0.000429139	0.207632	0.0125198	0.102339
2-methylbutyrylcarnitine (C5)	-0.196294	0.00774044	0.0427106	0.174585	0.0180916	0.104818	0.361905	4.80595e-07	1.71351e-05	0.1087	0.185474	0.484098
1-oleoyl-2-docosahexaenoyl-GPC (18:1/22:6)*	0.19403	0.00796261	0.0436766	-0.0659773	0.370937	0.607524	-0.123795	0.092291	0.192256	-0.0251665	0.757482	0.886598
erythronate*	-0.192333	0.00853858	0.0465604	0.163819	0.0254667	0.133376	0.275706	0.000139608	0.00152255	0.182572	0.0238964	0.149675
sphingomyelin (d18:1/25:0, d19:0/24:1, d20:1/23:0, d19:1/24:0)*	-0.191714	0.00875774	0.0474762	0.15887	0.0303217	0.150526	0.103982	0.157833	0.281368	0.0133388	0.87001	0.942172
glycerophosphoethanolamine	0.189171	0.00971134	0.0523396	0.068396	0.353617	0.592772	0.0768422	0.297196	0.443851	0.0833199	0.305863	0.602101
sphingomyelin (d18:0/18:0, d19:0/17:0)*	-0.188891	0.00982161	0.052628	0.0053047	0.942714	0.977992	0.0956497	0.194056	0.336243	-0.0986356	0.225126	0.525481
phosphoethanolamine	0.188408	0.0100146	0.0533538	0.0550602	0.455411	0.677296	0.0271091	0.7134	0.808462	0.0347795	0.669525	0.84213
1-(1-enyl-oleoyl)-GPE (P-18:1)*	0.189429	0.0102202	0.0538303	0.0376411	0.612934	0.792125	0.00435096	0.953386	0.964327	0.0743813	0.36405	0.651494
3-methoxytyramine sulfate	0.230953	0.0101675	0.0538303	0.0530433	0.560107	0.753584	0.15141	0.0945777	0.194398	0.136624	0.158558	0.451478
metabolonic lactone sulfate	-0.187666	0.0103178	0.0540371	0.198387	0.00663899	0.0554445	0.379521	9.17688e-08	5.0041e-06	0.0354362	0.663662	0.840419
palmitoyl sphingomyelin (d18:1/16:0)	-0.186813	0.0106758	0.0555981	-0.097798	0.184184	0.422794	-0.213047	0.00350506	0.0164933	-0.0374801	0.645543	0.836546
1-palmitoyl-GPC (16:0)	0.185075	0.0114401	0.0588469	0.0954725	0.194887	0.4344	0.271666	0.00017624	0.00177581	0.236293	0.00327612	0.0454158
catechol sulfate	0.185239	0.0113659	0.0588469	0.226793	0.00185286	0.0220206	0.144488	0.0491139	0.118121	0.157436	0.0519509	0.231531
mannonate*	-0.184965	0.0114901	0.0588469	-0.110341	0.133798	0.355389	0.106255	0.148894	0.271168	-0.0620535	0.44606	0.711418
5-oxoproline	0.184393	0.0117532	0.0595365	-0.0600861	0.415257	0.645901	-0.00906433	0.902273	0.932175	0.214359	0.00779697	0.076082
1-stearoyl-2-arachidonoyl-GPI (18:0/20:4)	0.184475	0.0117151	0.0595365	0.0973616	0.186159	0.424003	0.215967	0.00307076	0.0150973	0.150996	0.0624489	0.256908
3-hydroxyisobutyrate	-0.183928	0.0119704	0.0599816	0.069515	0.345779	0.586928	-0.0803612	0.275556	0.428591	-0.107511	0.18591	0.484098
thyroxine	0.183977	0.0119476	0.0599816	0.0202313	0.784018	0.886323	0.0463996	0.529428	0.66085	0.123413	0.128552	0.39755
1-oleoyl-GPC (18:1)	0.183598	0.012127	0.0602712	0.0817655	0.267226	0.515007	0.158954	0.0302333	0.0846714	0.162019	0.045406	0.214752
androstenediol (3alpha, 17alpha) monosulfate (2)	0.184026	0.0121583	0.0602712	0.201234	0.00602019	0.0516733	0.27154	0.000184896	0.00182338	0.175319	0.030742	0.169843
glycerol 3-phosphate	-0.249193	0.0124132	0.0612079	0.127573	0.20592	0.442896	0.167429	0.0959102	0.196701	-0.0719044	0.515704	0.75611
vanillic acid glycine	0.188963	0.0125189	0.061252	0.097054	0.202659	0.442076	0.137536	0.0703337	0.155607	0.152131	0.0697047	0.276607
1-palmitoyl-2-linoleoyl-GPE (16:0/18:2)	-0.182716	0.0125544	0.061252	0.0173352	0.81433	0.907312	0.146138	0.0465558	0.116014	-0.0143742	0.860019	0.942172
hydroxy-N6,N6,N6-trimethyllysine*	0.181873	0.012975	0.0629729	0.174934	0.0169338	0.100683	0.397019	2.01828e-08	2.07883e-06	0.346247	1.16466e-05	0.0011996
behenoyl dihydrosphingomyelin (d18:0/22:0)*	-0.17954	0.0142044	0.0685804	0.0979211	0.18363	0.422794	0.167038	0.0226807	0.0691613	0.0113921	0.888848	0.949265
imidazole lactate	-0.179365	0.0143007	0.0686879	0.192423	0.0085073	0.0657189	0.148098	0.0436632	0.11059	0.114025	0.16049	0.451478
palmitoylcholine	-0.192922	0.014519	0.069377	-0.163662	0.0386487	0.168204	-0.0455145	0.567661	0.692397	-0.109744	0.215693	0.519076
stearoyl sphingomyelin (d18:1/18:0)	-0.178501	0.0147837	0.0702796	-0.117309	0.110801	0.313747	-0.183207	0.0123151	0.0435731	-0.134574	0.0972175	0.343972
tryptophan	0.178347	0.0148718	0.0703376	0.241293	0.000907397	0.0133517	0.369225	2.14826e-07	9.05197e-06	0.224043	0.00536914	0.0630024
beta-citrylglutamate	0.177282	0.0154903	0.0728909	0.0786716	0.285809	0.52989	-0.0236329	0.74883	0.829295	-0.0528092	0.516785	0.75611
10-undecenoate (11:1n1)	-0.176946	0.0156899	0.0732346	-0.0242092	0.742918	0.864276	-0.0898237	0.222753	0.370058	-0.164747	0.0418488	0.207454
alpha-ketobutyrate	-0.177718	0.0158003	0.0732346	0.0271542	0.714444	0.85088	-0.042492	0.566834	0.6923	-0.126873	0.11933	0.384095
N4-acetylcytidine	-0.17782	0.0157394	0.0732346	0.00442681	0.952443	0.984297	0.0254108	0.732054	0.818593	-0.0134398	0.869466	0.942172
vanillylmandelate (VMA)	-0.176515	0.0159492	0.073557	0.0353706	0.631733	0.801162	-0.00849554	0.908378	0.933555	-0.089026	0.273808	0.576864
cysteine	0.175818	0.0163771	0.0751565	1	0	0	0.375813	1.25078e-07	6.10249e-06	0.111093	0.17159	0.465098
N-acetylputrescine	0.174744	0.0170557	0.077885	0.257733	0.000383025	0.0075273	0.3533	7.56207e-07	2.50358e-05	0.376637	1.59911e-06	0.000494125
N-palmitoyl-sphinganine (d18:0/16:0)	-0.17499	0.0175079	0.0795581	0.102373	0.166717	0.409937	0.0763461	0.302984	0.450106	-0.0715999	0.382312	0.662623
3-hydroxy-2-methylpyridine sulfate	0.207707	0.0177267	0.0801595	0.0261945	0.76736	0.877118	0.227645	0.00919347	0.0347851	0.0908162	0.361599	0.64836
1-linoleoylglycerol (18:2)	-0.173308	0.018001	0.0806863	0.178231	0.0149379	0.0948455	0.168422	0.0215663	0.0670871	-0.202817	0.0119263	0.101429
benzoate	0.173283	0.0180173	0.0806863	-0.0460154	0.532847	0.729614	0.0423938	0.565606	0.691711	0.205112	0.0109784	0.0954241
butyrate/isobutyrate (4:0)	0.172873	0.0182959	0.0811496	0.215109	0.00319299	0.0318269	0.0539841	0.464281	0.60363	0.113261	0.163329	0.451478
2-aminoadipate	-0.172963	0.0182348	0.0811496	0.155996	0.0334873	0.157355	0.269799	0.000196039	0.00191292	-0.032558	0.689507	0.847959
2-palmitoyl-GPC (16:0)*	0.171316	0.0193873	0.0855809	0.0773457	0.294033	0.536817	0.219803	0.00257435	0.0131122	0.159336	0.0491491	0.225551
Fibrinopeptide A, des-ala(1)*	-0.187264	0.0196361	0.0862684	-8.05646e-05	0.999206	0.999288	0.0687087	0.395605	0.540893	-0.00114269	0.989625	0.992838
phenyllactate (PLA)	-0.170695	0.019838	0.0867444	0.246276	0.000702887	0.0109406	0.165011	0.0244028	0.0729722	0.1931	0.0167807	0.119417
N-acetylhistidine	0.170943	0.0199935	0.0870141	0.0654012	0.376442	0.609641	0.210574	0.00401435	0.0179262	0.229871	0.00438709	0.0579388
3-methoxytyrosine	-0.170072	0.0202992	0.0879315	0.087597	0.23448	0.481958	0.00528232	0.942955	0.957414	-0.129032	0.111923	0.366618
leucine	0.169817	0.020491	0.0883457	0.0798018	0.278923	0.520455	0.288139	6.66012e-05	0.000854623	0.14084	0.0824799	0.305571
sphinganine	0.169692	0.0205854	0.0883457	0.0410548	0.577956	0.766474	-0.0138888	0.850759	0.899263	0.158759	0.0499855	0.226032
2-hydroxynervonate*	0.169007	0.0211091	0.0901758	-0.037228	0.613928	0.792125	0.0561157	0.446802	0.588332	0.0852934	0.294509	0.598706
1-methyl-5-imidazolelactate	-0.178182	0.0212341	0.0902936	0.116769	0.132891	0.353993	0.216798	0.0048906	0.0207355	0.187881	0.0251528	0.150331
mannitol/sorbitol	-0.168513	0.0214944	0.0905695	-0.0370005	0.616097	0.792125	0.161164	0.0279815	0.0793237	0.0799559	0.325872	0.625431
guanidinosuccinate	0.16855	0.0214651	0.0905695	0.233876	0.00131441	0.0176588	0.239057	0.00101587	0.00624759	0.205021	0.0110144	0.0954241
N-acetylisoleucine	0.168101	0.0218203	0.0915269	0.318419	9.4575e-06	0.000584474	0.318546	9.3762e-06	0.000206861	0.146985	0.0698232	0.276607
3-ureidopropionate	-0.167387	0.0223953	0.0935154	0.0698451	0.343488	0.586928	0.0920504	0.211449	0.358998	0.0161534	0.842904	0.939149
threonylphenylalanine	0.202757	0.0227884	0.0947304	0.151604	0.0901507	0.273999	0.203054	0.0225858	0.0690991	0.0437883	0.660524	0.840419
7-alpha-hydroxy-3-oxo-4-cholestenoate (7-Hoca)	-0.166671	0.0229848	0.0951202	0.160729	0.0284126	0.14237	0.0838038	0.255443	0.405472	-0.0321124	0.693542	0.849292
3-methylxanthine	0.168241	0.0231915	0.0951262	0.143936	0.0525585	0.203358	0.190591	0.00996131	0.0365052	0.281324	0.00050982	0.0135983
1-stearoyl-GPS (18:0)*	0.166506	0.0231218	0.0951262	0.00493918	0.946655	0.979408	-0.0442829	0.548398	0.673332	0.0529331	0.5158	0.75611
perfluorooctanoate (PFOA)	-0.16665	0.0233778	0.095468	0.081155	0.272135	0.51957	0.234383	0.00132185	0.00775543	0.180934	0.0252095	0.150331
1-methylguanidine	0.177767	0.0236268	0.0960338	0.311941	5.32437e-05	0.00176275	0.42108	2.41065e-08	2.20824e-06	0.211276	0.0146394	0.110224
4-oxo-retinoic acid	-0.223839	0.0237236	0.0960338	-0.0645743	0.519054	0.719227	-0.082041	0.412361	0.553489	-0.121214	0.28414	0.590578
1-palmitoyl-2-arachidonoyl-GPI (16:0/20:4)*	0.165276	0.0241716	0.0974222	0.153077	0.0369848	0.164877	0.232544	0.00140314	0.00802876	0.16405	0.0427348	0.208501
4-hydroxynonenal	0.16665	0.0257728	0.102983	0.0983763	0.190147	0.428871	0.15015	0.0448372	0.112946	0.0465291	0.577061	0.793591
bilirubin (Z,Z)	0.163483	0.0257734	0.102983	0.0322804	0.661827	0.81911	0.164559	0.0248011	0.07339	0.166576	0.0395961	0.200577
1-(1-enyl-stearoyl)-2-arachidonoyl-GPE (P-18:0/20:4)*	0.163237	0.0260004	0.103444	0.0351897	0.633479	0.801162	0.00483661	0.947761	0.960191	0.154993	0.0557463	0.242614
5-hydroxy-2-methylpyridine sulfate	0.223203	0.0263688	0.10416	0.0866172	0.393943	0.627466	0.389573	6.73004e-05	0.000854623	0.286838	0.0089829	0.0833988
fumarate	0.162803	0.0264053	0.10416	0.0761279	0.301722	0.542048	0.0386248	0.600684	0.721844	0.284538	0.000364338	0.0108949
1-linolenoyl-GPC (18:3)*	0.162292	0.0268882	0.105206	0.157465	0.0318352	0.153784	0.178649	0.0147003	0.0499165	0.209109	0.00948479	0.08514
maleate	-0.163043	0.0270107	0.105206	0.131398	0.0754139	0.249674	0.021036	0.776845	0.848216	-0.0637644	0.436669	0.706359
ascorbic acid 3-sulfate*	-0.162253	0.0269256	0.105206	0.0168708	0.819217	0.910569	0.1637	0.0255754	0.0743209	0.101695	0.210999	0.519076
1-carboxyethylphenylalanine	-0.161658	0.027498	0.10584	0.23898	0.00101978	0.0147708	0.214598	0.00326787	0.0157777	0.166613	0.0395518	0.200577
choline	-0.161788	0.0273715	0.10584	-0.0838262	0.255315	0.498309	0.0622176	0.398875	0.542961	-0.049281	0.545219	0.777283
ascorbic acid 2-sulfate	0.161639	0.0275161	0.10584	-0.109015	0.138562	0.361911	0.185847	0.0110948	0.0397101	0.0647474	0.426527	0.697292
Fibrinopeptide A, phosphono-ser(3)*	-0.197811	0.0282965	0.107946	-0.0383008	0.674052	0.826516	-0.0759825	0.403554	0.547722	-0.0756774	0.438499	0.706359
17alpha-hydroxypregnenolone 3-sulfate	0.164895	0.0282874	0.107946	0.220597	0.00317273	0.0318269	0.232144	0.00187607	0.0101703	0.246083	0.00257113	0.0384954
perfluorooctanesulfonate (PFOS)	-0.160641	0.0285002	0.108277	0.0497396	0.500183	0.705737	0.109176	0.137979	0.255813	0.0435882	0.592657	0.800864
bilirubin (E,Z or Z,E)*	0.17397	0.0288077	0.108999	-0.000600889	0.994021	0.998329	0.120824	0.130477	0.24684	0.104296	0.241357	0.545702
acisoga	-0.160434	0.0291469	0.109834	0.0303381	0.68185	0.832773	0.0223267	0.762915	0.838935	-0.137269	0.0917221	0.32956
4-acetylcatechol sulfate (1)	0.206952	0.0300618	0.112823	0.181408	0.0578733	0.217201	0.0711539	0.460101	0.600724	0.233953	0.0217808	0.140214
pantothenate	-0.158745	0.0304539	0.113758	0.309102	1.76457e-05	0.000860927	0.239674	0.00098479	0.00616824	0.0498707	0.540413	0.775223
N-acetylglutamate	0.159077	0.0305564	0.113758	0.216681	0.00305176	0.0318269	0.0816099	0.269448	0.421923	0.0125923	0.877631	0.943601
1-stearoyl-GPC (18:0)	0.158495	0.0307196	0.113908	0.0774688	0.293263	0.536817	0.210223	0.00397687	0.0179196	0.12337	0.128688	0.39755
1-methylhistidine	-0.157542	0.0317512	0.116337	0.230564	0.00154529	0.0197611	0.368286	2.31797e-07	9.34241e-06	0.12154	0.134498	0.408105
glutarylcarnitine (C5-DC)	-0.157699	0.0315796	0.116337	0.178727	0.0146561	0.0939605	0.259585	0.000346316	0.00279264	0.107779	0.184809	0.484098
caproate (6:0)	0.157618	0.0316673	0.116337	0.103734	0.158832	0.399018	0.0181221	0.806064	0.86777	0.0398825	0.62451	0.823895
N6-methyladenosine	-0.157385	0.0319235	0.116508	0.3602	4.42027e-07	4.60747e-05	0.101405	0.168449	0.296867	0.0693947	0.394017	0.675146
glycylvaline	0.191969	0.0326849	0.118819	-0.0577027	0.524403	0.72034	0.0403462	0.656386	0.766335	0.226053	0.02041	0.13324
11beta-hydroxyetiocholanolone glucuronide*	-0.17012	0.0331619	0.120082	0.0124257	0.877251	0.942308	0.0185532	0.8176	0.874336	0.0135963	0.877505	0.943601
phytanate	0.156554	0.0333312	0.120226	0.170043	0.0206658	0.115405	-0.0449187	0.543767	0.669419	0.00869333	0.915348	0.955451
3-bromo-5-chloro-2,6-dihydroxybenzoic acid*	-0.157649	0.0340461	0.122328	0.156345	0.0355722	0.162331	0.105725	0.156627	0.281368	0.036862	0.655366	0.840419
gulonate*	-0.156612	0.0347464	0.124363	-0.198169	0.00732533	0.0585395	-0.0219671	0.768494	0.842073	-0.104197	0.206006	0.514737
branched-chain, straight-chain, or cyclopropyl 10:1 fatty acid (1)*	-0.15448	0.0352675	0.125742	-0.190662	0.00914149	0.068507	-0.249051	0.00060833	0.00427214	-0.189458	0.0190002	0.129509
sphingomyelin (d18:1/21:0, d17:1/22:0, d16:1/23:0)*	-0.154258	0.0355346	0.126209	0.12207	0.096955	0.288068	-0.0736849	0.317546	0.463304	-0.0833099	0.305922	0.602101
N-stearoyl-sphingosine (d18:1/18:0)*	-0.153581	0.0363602	0.128649	0.0261524	0.723094	0.853412	0.0350871	0.63447	0.74924	-0.155345	0.055186	0.241308
1-linoleoyl-2-linolenoyl-GPC (18:2/18:3)*	0.157411	0.0386094	0.136087	0.0668495	0.382188	0.616154	0.0551404	0.471187	0.610042	0.097273	0.251177	0.555707
leucylglycine	0.166891	0.0392188	0.137711	0.114008	0.160551	0.402246	0.0773424	0.341984	0.488589	0.0530983	0.558075	0.782983
1-arachidonylglycerol (20:4)	-0.172502	0.03938	0.137756	0.204866	0.014111	0.0914748	0.0775263	0.3574	0.501226	-0.227207	0.0146087	0.110224
isoleucine	0.150957	0.0397151	0.138406	0.188206	0.0100961	0.071993	0.314512	1.23159e-05	0.000242911	0.15642	0.0535016	0.236171
cerotoylcarnitine (C26)*	-0.151398	0.0402181	0.139634	0.139514	0.0589175	0.218311	0.265799	0.000265605	0.00236746	0.0217532	0.790918	0.911259
pregnanediol-3-glucuronide	0.150332	0.0405512	0.140265	-0.0377763	0.608714	0.790982	-0.232419	0.00141175	0.00802876	-0.0421843	0.604638	0.808109
3-hydroxyhexanoate	-0.149312	0.0419481	0.143544	0.0194984	0.79166	0.888758	-0.103303	0.160579	0.284621	-0.0784548	0.335065	0.629614
sphingomyelin (d18:1/20:0, d16:1/22:0)*	-0.149301	0.0419637	0.143544	0.0149854	0.83913	0.918386	-0.119134	0.105319	0.212703	-0.0707886	0.384564	0.662623
gamma-glutamyl-alpha-lysine	0.149508	0.0416769	0.143544	0.0360643	0.625058	0.799212	0.133332	0.0696387	0.154808	0.0611958	0.452384	0.718082
deoxycholic acid glucuronide	-0.148782	0.0426892	0.14481	0.0504874	0.493753	0.698793	0.21033	0.00395812	0.0179196	-0.118786	0.143621	0.425357
5alpha-pregnan-3beta,20alpha-diol monosulfate (2)	0.148794	0.0426735	0.14481	0.0456574	0.536043	0.731828	-0.164011	0.0252925	0.0740194	-0.0789139	0.332237	0.629614
orotidine	-0.148702	0.0428024	0.14481	0.0658299	0.372009	0.607621	0.243892	0.000794722	0.00526874	0.0555734	0.495052	0.747416
sphingomyelin (d18:2/16:0, d18:1/16:1)*	-0.148534	0.0430401	0.145084	0.00398249	0.956977	0.984768	-0.161255	0.0278916	0.0793113	-0.0433638	0.594565	0.802118
tridecenedioate (C13:1-DC)*	-0.148444	0.0437417	0.146915	0.0954513	0.196208	0.4344	-0.0438763	0.553166	0.678287	-0.0884711	0.278424	0.582615
5-dodecenoylcarnitine (C12:1)	-0.154261	0.0439565	0.147103	-0.0201046	0.794092	0.889434	0.0402549	0.601147	0.721844	-0.0232752	0.784881	0.907212
sphingomyelin (d18:1/18:1, d18:2/18:0)	-0.147693	0.0442477	0.147546	-0.0144129	0.845197	0.921956	-0.137739	0.0608223	0.139906	-0.129304	0.111165	0.365425
N-stearoyltaurine	0.148441	0.0449166	0.149239	0.139224	0.0601564	0.218637	0.134972	0.0685007	0.153382	0.12616	0.123958	0.390847
1,3-dimethylurate	0.161075	0.0452608	0.149845	0.127571	0.113682	0.317419	0.298339	0.000162948	0.00167836	0.387106	6.36418e-06	0.000983265
N-acetylglucosamine/N-acetylgalactosamine	-0.146831	0.0461078	0.152107	0.0200201	0.786788	0.88729	-0.00797165	0.914239	0.93759	-0.0125069	0.878454	0.943601
1-palmitoleoyl-GPC (16:1)*	0.144717	0.0487515	0.160258	0.0903869	0.219854	0.462142	0.146479	0.0460409	0.115351	0.243845	0.00238592	0.0368625
1-(1-enyl-stearoyl)-GPE (P-18:0)*	0.144066	0.0497857	0.163079	0.0536671	0.466912	0.683772	0.0244516	0.740435	0.824925	0.0923566	0.256188	0.562763
beta-alanine	0.144226	0.0507882	0.164384	0.094165	0.203573	0.442076	0.169995	0.0210534	0.0657122	0.244661	0.00238325	0.0368625
N-acetylasparagine	0.160399	0.0506891	0.164384	0.33692	2.65143e-05	0.00105223	0.229882	0.00479774	0.0206288	0.127178	0.164502	0.452504
gamma-glutamylhistidine	0.143406	0.0508532	0.164384	0.215169	0.00318435	0.0318269	0.175534	0.0165539	0.0550016	0.266184	0.000881918	0.0202536
N-acetyl-aspartyl-glutamate (NAAG)	-0.146578	0.0508936	0.164384	-0.0594141	0.430817	0.660644	-0.116857	0.120326	0.234333	-0.0440535	0.597512	0.802118
1H-indole-7-acetic acid	-0.196549	0.051192	0.164774	0.0236487	0.816269	0.908381	0.0870254	0.39171	0.537152	-0.000671676	0.995192	0.997343
5-hydroxyindole sulfate	0.168404	0.0517673	0.166049	0.123241	0.155996	0.392959	0.0928864	0.285758	0.439299	0.187552	0.0437945	0.21035
3-hydroxybutyroylglycine**	-0.142393	0.0525275	0.167907	-0.0631594	0.391761	0.625981	0.000461562	0.995011	0.997135	0.0441344	0.588026	0.798993
1,2-dipalmitoyl-GPC (16:0/16:0)	-0.141215	0.0545336	0.17372	-0.0342628	0.642455	0.81028	-0.0683159	0.354183	0.498221	0.065823	0.418869	0.694618
3-formylindole	-0.140361	0.0560266	0.177865	0.25703	0.000397883	0.0075273	0.300654	3.05114e-05	0.000463674	0.149106	0.0658399	0.263076
3-methyl catechol sulfate (1)	0.148668	0.0566807	0.179328	0.0991719	0.205038	0.442896	0.252227	0.00108201	0.00659884	0.170203	0.0467617	0.220041
thymol sulfate	-0.142765	0.0572949	0.180654	0.0580831	0.441231	0.669459	0.0786964	0.296409	0.443851	0.064845	0.432046	0.701413
arabinose	-0.153109	0.0579941	0.182239	0.0179485	0.82514	0.913865	0.0516704	0.524507	0.656164	0.03898	0.666035	0.840419
1-linoleoyl-GPC (18:2)	0.139014	0.0584487	0.183047	0.0797831	0.279036	0.520455	0.176573	0.0159142	0.0530665	0.116866	0.150253	0.44026
N-acetylleucine	0.13731	0.061638	0.191596	0.278687	0.000117272	0.00310603	0.299655	3.25177e-05	0.000478474	0.192074	0.0173815	0.121148
malate	0.137352	0.061556	0.191596	0.0556532	0.450563	0.677296	-0.0126822	0.863592	0.907653	0.216554	0.00717436	0.0738959
succinate	0.137226	0.0617986	0.191596	0.112574	0.126062	0.344719	0.119242	0.105001	0.212524	0.115553	0.154922	0.445037
1-(1-enyl-palmitoyl)-2-arachidonoyl-GPC (P-16:0/20:4)*	0.137082	0.0620743	0.19181	0.0558695	0.448802	0.677296	0.150129	0.0408264	0.104547	0.277559	0.000513594	0.0135983
adrenoylcarnitine (C22:4)*	0.1815	0.0626037	0.19242	0.00440839	0.964227	0.98598	0.152692	0.118148	0.231926	0.265014	0.0125854	0.102339
N2-methylguanosine	-0.172646	0.0626869	0.19242	0.184627	0.0462861	0.187368	0.136627	0.141865	0.26197	-0.168339	0.110699	0.365425
1-myristoyl-2-arachidonoyl-GPC (14:0/20:4)*	0.136325	0.0635445	0.194409	0.162282	0.0268971	0.136312	0.183085	0.0123739	0.0436144	0.178374	0.0273847	0.15479
1-palmitoyl-2-linoleoyl-GPI (16:0/18:2)	-0.136341	0.0642396	0.195888	0.0744835	0.313637	0.555967	0.146177	0.0470971	0.116582	-0.00948226	0.907391	0.95112
ornithine	0.135633	0.0649129	0.196648	-0.00874357	0.905715	0.954089	0.0747516	0.310572	0.456475	0.13183	0.104296	0.358082
octadecanedioate (C18-DC)	0.135654	0.064872	0.196648	0.0269245	0.715267	0.85088	0.0780674	0.289537	0.441111	0.15181	0.0610326	0.256908
pregnenediol sulfate (C21H34O5S)*	-0.135014	0.0661578	0.199766	0.0835558	0.256857	0.499279	0.0412506	0.576142	0.699063	-0.0169843	0.834935	0.935895
1-(1-enyl-palmitoyl)-2-oleoyl-GPC (P-16:0/18:1)*	0.134337	0.0675411	0.203281	0.00510516	0.944865	0.978648	-0.239021	0.00101768	0.00624759	0.213542	0.00804087	0.0776447
glycosyl-N-palmitoyl-sphingosine (d18:1/16:0)	-0.134029	0.0681777	0.204533	-0.134509	0.0671883	0.235923	-0.144795	0.0486283	0.118006	-0.0592993	0.466541	0.726861
S-adenosylhomocysteine (SAH)	-0.134159	0.0686628	0.205324	0.0437322	0.554471	0.748173	0.0830768	0.260906	0.412095	0.0717268	0.379868	0.662623
7-methylguanine	0.133526	0.0692299	0.206354	0.243888	0.000794874	0.0118846	0.262978	0.000287401	0.00246686	0.418312	7.42365e-08	3.44086e-05
N-(2-furoyl)glycine	0.146464	0.071774	0.213252	-0.00678312	0.9339	0.972725	0.00970482	0.905541	0.932708	0.0329352	0.717623	0.864979
N-palmitoyl-heptadecasphingosine (d17:1/16:0)*	-0.137812	0.0722578	0.214003	0.0617467	0.422387	0.652588	-0.0634819	0.409441	0.552516	-0.111203	0.189254	0.489057
4-ethyl-2-methoxyphenol sulfate	0.171113	0.0725505	0.214186	0.0246008	0.797727	0.89203	0.103032	0.281888	0.434792	0.209434	0.0475775	0.220522
heptenedioate (C7:1-DC)*	-0.133325	0.0735702	0.216506	0.0681035	0.362322	0.600845	-0.0228543	0.760074	0.837799	-0.202714	0.0131606	0.105171
tetrahydrocortisol sulfate (1)	-0.14784	0.0739378	0.2169	0.143008	0.0839928	0.262159	0.205427	0.0125573	0.0439269	-0.0135236	0.88198	0.944126
1-stearoyl-2-docosahexaenoyl-GPE (18:0/22:6)*	-0.13109	0.0745076	0.217882	-0.0587732	0.425541	0.656367	0.0492771	0.504181	0.640241	-0.134112	0.0983828	0.345815
deoxycholic acid 12-sulfate*	-0.138224	0.0748475	0.218188	-6.95683e-05	0.999288	0.999288	0.0441939	0.570647	0.694213	0.10437	0.228323	0.526506
citraconate/glutaconate	0.130281	0.076332	0.221817	0.246132	0.00070813	0.0109406	0.156865	0.0325017	0.0891393	0.168044	0.0378635	0.196086
dehydroepiandrosterone sulfate (DHEA-S)	-0.13016	0.0766083	0.221925	0.157913	0.031346	0.153745	0.192216	0.00857979	0.0331395	0.0583142	0.47399	0.727465
pro-hydroxy-pro	0.129798	0.0774378	0.221926	0.194312	0.00787045	0.0618297	0.258271	0.000372023	0.00292077	0.137034	0.0912019	0.328966
1-stearoyl-GPE (18:0)	0.129559	0.0779891	0.221926	0.0725175	0.325295	0.567888	0.162003	0.0271648	0.0780711	0.111395	0.170422	0.463289
2-hydroxy-4-(methylthio)butanoic acid	0.12955	0.0780107	0.221926	0.216773	0.00295985	0.0318269	0.245358	0.000737017	0.00506085	0.327674	3.55568e-05	0.00235489
cystathionine	0.129535	0.0780453	0.221926	0.361493	3.99171e-07	4.60747e-05	0.409902	6.24873e-09	8.2751e-07	0.0799861	0.325689	0.625431
N-acetyl-isoputreanine	0.12969	0.0776872	0.221926	0.0505881	0.492891	0.698639	0.0780264	0.289792	0.441111	0.184995	0.0220627	0.141049
1-oleoylglycerol (18:1)	-0.130035	0.076894	0.221926	-0.148262	0.043428	0.179033	0.0177361	0.810116	0.870194	-0.145059	0.0736092	0.286705
caprylate (8:0)	0.129287	0.0802691	0.227349	-0.0066248	0.928882	0.970771	-0.11825	0.109885	0.218591	-0.0635518	0.438203	0.706359
2-piperidinone	-0.128513	0.0804428	0.227349	-0.101242	0.169134	0.411243	-0.00995203	0.892757	0.925712	-0.0750841	0.356307	0.6426
sphingomyelin (d18:1/24:1, d18:2/24:0)*	-0.12737	0.0831945	0.233429	-0.0800535	0.277404	0.520455	-0.136737	0.0627407	0.143151	0.0468752	0.565037	0.784812
iminodiacetate (IDA)	0.127306	0.0833494	0.233429	0.0336176	0.648735	0.813771	0.116695	0.112693	0.222743	-0.172607	0.0328783	0.178017
2-methoxyresorcinol sulfate	-0.154973	0.0831466	0.233429	0.151121	0.0911922	0.276259	0.0411489	0.647322	0.759465	-0.185857	0.0641163	0.259545
androstenediol (3alpha, 17alpha) monosulfate (3)	-0.127351	0.0840846	0.234778	0.11643	0.114505	0.317803	0.265657	0.000257454	0.00231709	0.101914	0.211531	0.519076
hexanoylglutamine	-0.12775	0.0848163	0.235403	-0.068605	0.356112	0.595746	-0.184211	0.0125502	0.0439269	-0.139568	0.087421	0.319052
guanidinoacetate	0.126732	0.0847624	0.235403	0.320698	8.09348e-06	0.000535904	0.361558	3.97115e-07	1.4725e-05	0.262897	0.00102661	0.0216288
1,7-dimethylurate	-0.129538	0.0857183	0.237197	0.168518	0.0249512	0.131419	0.159288	0.0341994	0.0926985	0.165649	0.0449504	0.213687
3,5-dichloro-2,6-dihydroxybenzoic acid	-0.126072	0.0864101	0.238399	0.0785467	0.286577	0.529932	0.111335	0.130309	0.24684	0.06266	0.441619	0.708272
gluconate	0.125389	0.0881405	0.242452	0.0219359	0.766326	0.877118	0.0623072	0.398195	0.542834	-0.0702458	0.388229	0.66646
biliverdin	0.124751	0.0897824	0.246238	-0.0284686	0.699704	0.842957	0.144374	0.0492945	0.118121	0.118592	0.144282	0.425954
oleoylcholine	-0.171082	0.0904298	0.247281	0.00453927	0.964433	0.98598	0.0411626	0.685821	0.791575	-0.0215677	0.850356	0.941792
inosine	0.134165	0.0917875	0.249522	0.233676	0.00303232	0.0318269	0.0716205	0.369651	0.514514	0.212708	0.0136054	0.106883
lysine	0.124074	0.0915518	0.249522	-0.0661899	0.369394	0.607524	0.0709193	0.336099	0.482297	0.021454	0.792377	0.911331
carboxyethyl-GABA	-0.139147	0.0950808	0.257719	0.285054	0.000510517	0.00898135	0.164517	0.0479964	0.117395	0.0363335	0.697338	0.849451
pseudouridine	-0.12253	0.0956917	0.258327	0.218543	0.00272882	0.0301144	0.196837	0.00708549	0.0281899	0.113194	0.16358	0.451478
imidazole propionate	-0.136472	0.0958626	0.258327	-0.139203	0.0893384	0.273591	-0.100006	0.223364	0.370409	0.0844218	0.351219	0.638393
glycerate	-0.12226	0.0964317	0.259108	-0.00366173	0.960439	0.98598	-0.0508977	0.490244	0.627702	-0.253441	0.00157252	0.0280331
stearoylcarnitine (C18)	0.121764	0.0978011	0.260724	0.0625104	0.396655	0.629622	0.220408	0.00250316	0.0128621	0.124167	0.126216	0.393948
1-palmitoyl-2-docosahexaenoyl-GPE (16:0/22:6)*	-0.122067	0.0978772	0.260724	-0.0742713	0.315022	0.557301	-0.0207081	0.779645	0.848431	-0.0865985	0.288763	0.596853
sphingomyelin (d18:0/20:0, d16:0/22:0)*	-0.121745	0.0978529	0.260724	0.145981	0.0467937	0.188599	0.219414	0.00262124	0.0132781	0.00268385	0.973734	0.984208
3-hydroxypyridine sulfate	0.122007	0.0989689	0.262126	0.051702	0.485799	0.694247	0.251527	0.000572831	0.00405354	0.199812	0.0139021	0.108296
3-phosphoglycerate	0.121707	0.0988788	0.262126	0.0540237	0.465173	0.683384	0.0879099	0.234084	0.380695	0.174225	0.0318163	0.174519
cysteinylglycine disulfide*	0.12105	0.0997999	0.262706	0.00418763	0.954763	0.9845	0.19188	0.00869851	0.0334586	0.299234	0.000171664	0.00663054
maltol sulfate	0.159107	0.100022	0.262706	0.010851	0.911253	0.958833	0.112702	0.245516	0.394906	0.107235	0.32001	0.620604
theophylline	-0.121193	0.100321	0.262706	0.154518	0.0357234	0.162331	0.0916872	0.214515	0.361556	0.131658	0.105915	0.360968
maltose	0.120925	0.100153	0.262706	0.18843	0.0100056	0.0719008	0.0482328	0.513271	0.648334	0.186807	0.020771	0.134649
1-stearoyl-2-linoleoyl-GPE (18:0/18:2)*	-0.120639	0.100963	0.26364	0.0679168	0.357008	0.595746	0.221747	0.00235173	0.0123867	-0.043032	0.597391	0.802118
anthranilate	-0.13498	0.101909	0.264343	0.0591515	0.475145	0.689665	0.0567527	0.493265	0.62983	-0.0722292	0.427243	0.697292
1-lignoceroyl-GPC (24:0)	0.125076	0.102087	0.264343	0.0768095	0.316594	0.557951	0.0472875	0.537899	0.665731	0.239491	0.00409775	0.0557247
formiminoglutamate	-0.120738	0.101613	0.264343	0.144322	0.050001	0.197238	0.201645	0.00591581	0.0243731	0.0836768	0.305401	0.602101
1-stearoyl-2-oleoyl-GPS (18:0/18:1)	0.120097	0.102517	0.264716	0.05059	0.492875	0.698639	-0.0553362	0.453151	0.595001	-0.0117205	0.885666	0.946958
isoleucylglycine	0.123559	0.106345	0.273837	0.0886108	0.247714	0.495205	0.172767	0.0234293	0.0707346	0.1067	0.201474	0.506141
riboflavin (Vitamin B2)	-0.122592	0.107064	0.274925	-0.0747778	0.326765	0.569382	0.00413793	0.956784	0.966164	-0.115631	0.166057	0.454085
sphingomyelin (d18:1/14:0, d16:1/16:0)*	-0.11829	0.107829	0.276125	0.0984768	0.181143	0.422794	-0.0813907	0.269432	0.421923	0.00407436	0.960135	0.980226
undecenoylcarnitine (C11:1)	-0.118155	0.108232	0.276394	0.138154	0.0600399	0.218637	0.247381	0.000663688	0.00459134	-0.013761	0.865933	0.942172
glycosyl-N-stearoyl-sphingosine (d18:1/18:0)	0.117613	0.110845	0.282289	-0.0121868	0.869227	0.939129	-0.145946	0.0474511	0.116987	0.0864652	0.289509	0.596853
cysteinylglycine	0.117482	0.111245	0.282532	0.480552	4.43337e-12	2.05487e-09	0.104272	0.157805	0.281368	0.180933	0.0256992	0.150732
N-acetyltaurine	0.116192	0.114264	0.289408	-0.0332707	0.652121	0.815759	0.0938873	0.202437	0.347439	0.146747	0.0702819	0.27724
1-stearoyl-2-oleoyl-GPE (18:0/18:1)	-0.115856	0.115321	0.289877	0.135943	0.0642977	0.230131	0.237147	0.00111779	0.00677251	0.0293783	0.718483	0.864979
N-acetyl-1-methylhistidine*	-0.144482	0.115388	0.289877	0.196944	0.0310839	0.15327	0.221064	0.01525	0.0515941	0.00832883	0.934454	0.964461
maltotriose	0.116018	0.11481	0.289877	0.0899766	0.221963	0.464742	0.0140865	0.84866	0.898068	0.0571817	0.482634	0.734649
palmitoyl-sphingosine-phosphoethanolamine (d18:1/16:0)	-0.115356	0.116909	0.291642	-0.180788	0.0135348	0.0883575	-0.229497	0.00162719	0.00908679	-0.0407335	0.61713	0.819599
alpha-hydroxyisovalerate	0.115317	0.117034	0.291642	0.262569	0.000293965	0.00633735	0.278382	0.000119399	0.00133353	0.332338	2.70461e-05	0.00208931
serotonin	0.116118	0.116489	0.291642	0.0469419	0.52689	0.722525	-0.0881759	0.23395	0.380695	0.1342	0.099284	0.346656
phosphate	-0.114866	0.118484	0.293531	-0.00756309	0.918397	0.964161	0.20986	0.00404162	0.0179262	-0.0581936	0.474907	0.727667
corticosterone	0.124444	0.119264	0.293531	0.0923225	0.248612	0.495205	0.0373647	0.641144	0.754866	0.297648	0.000528089	0.0135983
1-(1-enyl-palmitoyl)-GPE (P-16:0)*	0.114752	0.118852	0.293531	0.0352829	0.632579	0.801162	0.00726657	0.921586	0.942947	0.0717837	0.3779	0.662623
pentose acid*	-0.1145	0.119668	0.293531	0.00921912	0.900613	0.953679	0.0702516	0.34068	0.488114	-0.0915658	0.260299	0.567612
isobutyrylglycine	0.116399	0.119692	0.293531	0.178615	0.0164401	0.0989611	0.156322	0.0361208	0.0956468	0.100756	0.223048	0.524892
cis-3,4-methyleneheptanoate	-0.156133	0.118958	0.293531	-0.0995807	0.321792	0.566004	-0.0358765	0.721705	0.811303	-0.0460855	0.690633	0.847959
sphingomyelin (d18:2/23:0, d18:1/23:1, d17:1/24:1)*	-0.114213	0.120605	0.294989	0.0548849	0.456849	0.677296	-0.217592	0.00285086	0.0142851	-0.021779	0.789304	0.911189
glutamine_degradant*	-0.114088	0.121015	0.295212	0.116725	0.112601	0.316305	0.380119	8.72615e-08	5.0041e-06	0.140083	0.0841595	0.309587
S-1-pyrroline-5-carboxylate	0.11532	0.122133	0.297158	0.108386	0.146399	0.375932	0.153955	0.0385215	0.10059	0.0473852	0.564739	0.784812
dimethyl sulfone	-0.113629	0.122527	0.297336	-0.141034	0.054847	0.209231	0.0471474	0.522806	0.655807	-0.0953252	0.241153	0.545702
3-hydroxyadipate	-0.123543	0.123187	0.298157	-0.0152041	0.850096	0.924928	-0.100962	0.208335	0.35436	-0.0105696	0.904627	0.95112
N-formylphenylalanine	-0.113781	0.124077	0.299529	0.219942	0.00270044	0.0301144	0.038148	0.607164	0.726247	0.029404	0.720046	0.865736
valine	0.112594	0.125993	0.303364	0.0907301	0.218101	0.460546	0.311267	1.52934e-05	0.000289315	0.0619798	0.446602	0.711418
glycerophosphoglycerol	0.116191	0.127925	0.305644	0.0408982	0.593165	0.781057	0.072106	0.345804	0.490904	0.0944732	0.265144	0.567627
sphingomyelin (d18:2/18:1)*	-0.112148	0.127508	0.305644	-0.0600842	0.415272	0.645901	-0.189665	0.00951919	0.0357259	-0.124204	0.126103	0.393948
N-stearoyl-sphingadienine (d18:2/18:0)*	-0.114144	0.128153	0.305644	-0.00404453	0.957148	0.984768	-0.0165903	0.825542	0.880641	-0.183703	0.0254206	0.150331
5alpha-pregnan-diol disulfate	-0.143938	0.128258	0.305644	-0.085177	0.369715	0.607524	-0.133068	0.160004	0.284145	-0.133194	0.216042	0.519076
5-acetylamino-6-formylamino-3-methyluracil	0.12636	0.131256	0.311189	0.227964	0.00599589	0.0516733	0.111036	0.185197	0.322097	0.286369	0.00132233	0.0260809
N-acetylserine	0.111074	0.131219	0.311189	0.15745	0.0318516	0.153784	0.349421	1.01702e-06	3.14261e-05	0.105592	0.193938	0.495084
suberate (C8-DC)	-0.126844	0.132517	0.313377	0.174943	0.0373113	0.164877	0.0269096	0.75057	0.829295	-0.014698	0.876656	0.943601
ximenoylcarnitine (C26:1)*	-0.111642	0.133498	0.314893	0.0766046	0.304023	0.543702	0.23593	0.00134442	0.00783822	-0.0367003	0.655687	0.840419
10-heptadecenoate (17:1n7)	-0.110078	0.134733	0.316998	-0.0105413	0.886449	0.944526	-0.106656	0.147358	0.269429	-0.0497903	0.541067	0.775223
arachidonoylcholine	-0.123337	0.136671	0.320744	-0.146873	0.0758681	0.250284	-0.118184	0.153963	0.278137	-0.115999	0.212963	0.519076
4-vinylguaiacol sulfate	0.130332	0.137875	0.322752	-0.085272	0.332848	0.574581	0.0863183	0.326928	0.472796	0.095778	0.319569	0.620604
oleoyl-oleoyl-glycerol (18:1/18:1) [1]*	-0.121132	0.141136	0.329554	0.104274	0.205673	0.442896	0.250568	0.00205523	0.0110127	-0.0337285	0.71342	0.862243
5,6-dihydrouridine	-0.107909	0.142634	0.332215	0.0657889	0.372307	0.607621	0.0592674	0.421653	0.563216	0.0100351	0.902018	0.95112
glutamine conjugate of C6H10O2 (2)*	-0.110544	0.146468	0.340289	-0.111361	0.14349	0.369487	-0.227718	0.00251138	0.0128621	-0.103239	0.218185	0.519943
glucuronide of piperine metabolite C17H21NO3 (5)*	-0.142654	0.148567	0.344304	0.160578	0.103445	0.299667	0.154166	0.118159	0.231926	-0.0988559	0.370975	0.660193
cystine	0.106063	0.149634	0.345912	0.0370005	0.616097	0.792125	0.234913	0.0012489	0.00746923	-0.0134863	0.868586	0.942172
5alpha-pregnan-3beta,20alpha-diol disulfate	0.106305	0.150935	0.348051	0.0678642	0.360014	0.598088	-0.0903546	0.22255	0.370058	-0.0647055	0.429917	0.700409
N-acetyltryptophan	0.105489	0.151864	0.349325	0.291923	5.28005e-05	0.00176275	0.25833	0.000370819	0.00292077	0.225004	0.00516954	0.0630024
cys-gly, oxidized	0.10475	0.154768	0.355123	-0.182127	0.0128472	0.0852402	0.0472425	0.521967	0.655642	0.337656	1.96915e-05	0.0018254
sphingomyelin (d18:1/19:0, d19:1/18:0)*	-0.104607	0.155337	0.355549	0.0667512	0.365339	0.603742	-0.0649255	0.378629	0.522305	-0.0683058	0.401499	0.686696
N2-acetyl,N6-methyllysine	0.105269	0.156121	0.356464	-0.0123264	0.868462	0.939129	0.0999017	0.178447	0.311525	0.090352	0.269898	0.573279
malonylcarnitine	-0.133956	0.159098	0.359148	0.29101	0.00185274	0.0220206	0.357305	0.000109996	0.00125884	0.146236	0.161902	0.451478
butyrylcarnitine (C4)	0.103915	0.158103	0.359148	0.133843	0.0685659	0.238055	0.383329	6.64976e-08	4.40309e-06	0.0667142	0.412584	0.688881
(R)-3-hydroxybutyrylcarnitine	0.107826	0.157928	0.359148	0.173417	0.0225053	0.12272	0.23399	0.00194514	0.0104834	-0.0344362	0.686271	0.847959
p-cresol glucuronide*	-0.113619	0.159234	0.359148	0.00776965	0.92356	0.966299	0.056044	0.488537	0.626381	-0.0408293	0.647247	0.836817
14-HDoHE/17-HDoHE	0.105475	0.158787	0.359148	0.00311121	0.966937	0.98598	-0.103311	0.167556	0.295856	0.127382	0.122875	0.388754
lactosyl-N-nervonoyl-sphingosine (d18:1/24:1)*	0.10321	0.160959	0.362158	-0.0311279	0.673194	0.826516	-0.0144371	0.84494	0.895962	0.146228	0.0712919	0.280032
2-aminooctanoate	0.103491	0.162112	0.363868	0.0295371	0.690618	0.838097	0.221787	0.00248024	0.0128621	0.15694	0.0543014	0.238566
oleoylcarnitine (C18:1)	0.102462	0.164031	0.366401	-0.00875103	0.905635	0.954089	0.0828434	0.260949	0.412095	0.11426	0.159625	0.451478
piperine	-0.106299	0.163935	0.366401	0.093153	0.222842	0.465257	-0.023177	0.762136	0.838935	-0.0505865	0.545673	0.777283
cortisone	0.102521	0.164941	0.367549	0.151198	0.039937	0.170606	0.0883344	0.231824	0.379014	0.255288	0.00150257	0.0277091
5alpha-androstan-3alpha,17beta-diol monosulfate (1)	-0.102424	0.165342	0.367559	0.210058	0.00410696	0.0384561	0.324017	6.8203e-06	0.00015806	0.10295	0.206903	0.515588
oxindolylalanine	0.102121	0.166604	0.369479	0.245529	0.000755413	0.0114798	0.242218	0.000894403	0.00575772	0.0778334	0.340529	0.63348
isovalerylcarnitine (C5)	-0.10163	0.167498	0.370575	0.203648	0.00530447	0.0472812	0.28639	7.40664e-05	0.000927832	0.0383445	0.637941	0.829413
oleoyl-arachidonoyl-glycerol (18:1/20:4) [2]*	-0.100948	0.170385	0.376064	-0.00124668	0.986526	0.994547	0.200669	0.00602699	0.0247213	-0.00949901	0.907228	0.95112
sphingomyelin (d17:1/16:0, d18:1/15:0, d16:1/17:0)*	-0.100692	0.171475	0.37757	0.0951611	0.196354	0.4344	-0.101235	0.169166	0.297565	0.0282793	0.728594	0.86925
21-hydroxypregnenolone monosulfate (1)	0.106166	0.174719	0.383803	0.153357	0.0492322	0.195872	0.11142	0.154221	0.278137	0.160526	0.0629028	0.256908
4-ethylcatechol sulfate	0.102721	0.177407	0.386048	0.0628059	0.410332	0.643618	0.115317	0.129715	0.24684	0.0700244	0.407626	0.68754
sphingomyelin (d18:1/17:0, d17:1/18:0, d19:1/16:0)	-0.0993795	0.177157	0.386048	0.052302	0.478336	0.689665	-0.0777709	0.291379	0.441759	-0.00469757	0.954044	0.977236
3-hydroxylaurate	0.0994335	0.17692	0.386048	0.047319	0.521293	0.720177	-0.0266279	0.71827	0.811303	0.0215646	0.791331	0.911259
N,N-dimethylalanine	-0.0996051	0.17617	0.386048	0.031223	0.672253	0.826516	0.148859	0.0425816	0.108443	-0.112598	0.165825	0.454085
3b-hydroxy-5-cholenoic acid	-0.101009	0.178503	0.387523	0.0320194	0.670474	0.826516	-0.0733068	0.329451	0.475703	-0.0943095	0.255867	0.562763
3-methyl-2-oxovalerate	0.0988274	0.179587	0.388058	0.281912	9.69061e-05	0.00272218	0.296007	4.09438e-05	0.000575074	0.217285	0.00697717	0.0732607
palmitoleate (16:1n7)	-0.0988853	0.179331	0.388058	-0.0619659	0.400789	0.635097	-0.160938	0.0282047	0.0797125	-0.0651294	0.423798	0.697292
3-hydroxy-2-ethylpropionate	-0.0985906	0.180637	0.38942	0.254004	0.000468149	0.00867949	0.188324	0.0100485	0.0366731	0.0653907	0.421937	0.697211
pantoate	-0.0999528	0.185609	0.39921	0.128164	0.0891221	0.273591	0.173876	0.0206382	0.0650735	0.11325	0.175012	0.467539
oxalate (ethanedioate)	-0.0966511	0.189407	0.404564	0.0292854	0.69152	0.838097	-0.0917278	0.213061	0.360342	-0.255857	0.0014123	0.0267184
beta-hydroxyisovalerate	-0.0967444	0.188979	0.404564	0.0835465	0.25691	0.499279	0.0849023	0.249244	0.399048	0.0141865	0.861828	0.942172
undecanedioate (C11-DC)	0.106441	0.188889	0.404564	0.288379	0.000286845	0.00633109	0.118089	0.144671	0.266091	-0.0208304	0.819113	0.925997
3-hydroxyhippurate	0.0970103	0.190184	0.404682	0.253607	0.000513497	0.00898135	0.212583	0.00376564	0.0173669	0.195044	0.0163989	0.118764
11-ketoetiocholanolone glucuronide	-0.107156	0.190336	0.404682	0.0574696	0.48336	0.694247	0.0778181	0.342244	0.488589	-0.0503486	0.572482	0.792906
2-hydroxyglutarate	0.0962856	0.191095	0.405366	0.0782968	0.288118	0.529932	0.1428	0.0518499	0.122928	0.292295	0.000246147	0.00868189
sphinganine-1-phosphate	0.0959126	0.192828	0.408108	-0.0196029	0.79057	0.888758	-0.0277077	0.707357	0.804314	0.230519	0.00414779	0.0557247
1-arachidonoyl-GPE (20:4n6)*	0.0957448	0.193611	0.408833	0.0975108	0.185482	0.424003	0.110677	0.132612	0.249502	-0.00620535	0.939318	0.966144
pregnenolone sulfate	0.0956478	0.194065	0.408859	0.18263	0.0125966	0.0846163	0.166419	0.0231952	0.0704983	0.150842	0.06272	0.256908
oleate/vaccenate (18:1)	-0.0954259	0.195106	0.408899	-0.0426642	0.563127	0.754551	-0.141858	0.0534308	0.125711	-0.0962399	0.236647	0.541659
adenosine 5'-diphosphate (ADP)	0.113408	0.195407	0.408899	0.111524	0.20298	0.442076	-0.013347	0.87927	0.917887	0.14483	0.136645	0.410764
leucylglutamine*	0.113975	0.194895	0.408899	0.101836	0.247105	0.495205	0.0361715	0.681683	0.788914	0.0575943	0.551934	0.780391
2-palmitoylglycerol (16:0)	0.0965709	0.197181	0.410804	-0.0257251	0.731756	0.85757	0.0794531	0.289042	0.441111	0.0728037	0.380853	0.662623
xylose	-0.10809	0.197204	0.410804	0.0954626	0.25505	0.498309	0.0600113	0.474916	0.612305	-0.134325	0.150553	0.44026
sphingomyelin (d18:1/22:1, d18:2/22:0, d16:1/24:1)*	-0.0948422	0.197865	0.410833	-0.0389251	0.597854	0.783891	-0.234267	0.00128931	0.00761265	-0.0760826	0.349929	0.637296
choline phosphate	0.0947918	0.198104	0.410833	0.176582	0.0159086	0.0976639	0.144801	0.0486195	0.118006	0.0533888	0.512188	0.756048
carotene diol (3)	-0.0942174	0.200848	0.414724	-0.00230035	0.975141	0.987788	0.00899533	0.903014	0.932175	-0.0190047	0.81563	0.924821
thioproline	0.0942118	0.200875	0.414724	0.610389	2.2655e-20	2.10012e-17	0.412037	5.1202e-09	8.2751e-07	0.0287584	0.72418	0.867569
glucose	-0.0939694	0.202041	0.416205	0.0608768	0.409135	0.643618	0.0452527	0.539666	0.667027	-0.058006	0.476335	0.72865
3-methoxycatechol sulfate (1)	-0.0957371	0.203652	0.417667	0.0879386	0.243112	0.49099	0.091608	0.223927	0.370606	0.018646	0.823238	0.926142
isobutyrylcarnitine (C4)	0.0942401	0.203211	0.417667	0.0998324	0.177551	0.418803	0.318223	1.07179e-05	0.000215988	0.00307587	0.969899	0.984208
alpha-tocopherol	-0.0934509	0.204553	0.418581	-0.00550238	0.940583	0.977489	0.154573	0.0351557	0.0941889	-0.0126922	0.87626	0.943601
3-hydroxydecanoate	0.0932663	0.205452	0.418581	0.0245467	0.739462	0.864276	-0.046215	0.53107	0.661696	-0.0385154	0.636443	0.828627
phenylalanylalanine	0.122306	0.205173	0.418581	0.0985451	0.307983	0.549039	0.131637	0.17243	0.302733	0.0666122	0.528114	0.761371
palmitoyl-linoleoyl-glycerol (16:0/18:2) [1]*	-0.0935123	0.207993	0.422827	0.0179795	0.809109	0.90258	0.269423	0.000225896	0.00213679	-0.0153294	0.851805	0.942172
sucrose	-0.101832	0.210379	0.424987	-0.179195	0.0266703	0.136312	0.0585856	0.471932	0.610154	0.00358549	0.968088	0.984208
phenylacetate	-0.104992	0.21043	0.424987	-0.0770075	0.358934	0.597363	-0.0313801	0.708872	0.804314	-0.0433975	0.63505	0.828627
eicosapentaenoate (EPA; 20:5n3)	-0.092388	0.209772	0.424987	0.0323588	0.661057	0.81911	-0.123021	0.0943609	0.194398	-0.0677563	0.405306	0.68754
4-hydroxyhippurate	0.0920765	0.211319	0.425853	0.155043	0.0345971	0.160357	0.325114	5.96329e-06	0.000141743	0.159369	0.0491009	0.225551
arachidate (20:0)	0.0918882	0.212258	0.426818	0.0872968	0.236094	0.482068	0.0306822	0.67761	0.785181	0.0714487	0.380136	0.662623
alliin	-0.116411	0.213337	0.427349	-0.0275478	0.769109	0.878034	0.0253566	0.787018	0.855294	-0.00969886	0.925279	0.959433
heptanoate (7:0)	0.0916513	0.213444	0.427349	0.126066	0.0864241	0.267944	0.106472	0.148063	0.270187	-0.0323335	0.691539	0.847959
umbelliferone sulfate	-0.1133	0.217906	0.435343	0.0320231	0.728432	0.857029	0.234766	0.00985159	0.0365052	0.128433	0.200552	0.505194
N-acetyl-2-aminooctanoate*	0.091235	0.21933	0.437245	0.229344	0.00179031	0.021837	0.316054	1.30992e-05	0.000252978	0.177311	0.0299561	0.167285
palmitoyl ethanolamide	0.0893799	0.225057	0.447699	0.134583	0.0670354	0.235923	0.169093	0.0210428	0.0657122	0.247594	0.0020311	0.0342332
1-stearoyl-2-linoleoyl-GPC (18:0/18:2)*	0.0889565	0.22727	0.451133	0.0424926	0.564699	0.755377	0.157605	0.0316816	0.0874073	0.0426836	0.600365	0.804246
ribitol	-0.088315	0.230652	0.456869	0.118502	0.107193	0.305747	0.181161	0.0133401	0.0461428	0.0604653	0.457808	0.720523
N-carbamoylalanine	0.116485	0.232147	0.458052	0.196884	0.0420923	0.176559	0.339334	0.000349456	0.00279264	0.154585	0.134714	0.408105
2-stearoyl-GPE (18:0)*	0.0880166	0.232238	0.458052	0.140088	0.0565096	0.212945	0.211303	0.00379007	0.017393	0.0860239	0.290378	0.596853
sphingomyelin (d17:2/16:0, d18:2/15:0)*	-0.0887173	0.233667	0.459893	0.0850148	0.253838	0.498309	-0.0863326	0.246525	0.395379	-0.0793273	0.332936	0.629614
caprate (10:0)	0.0875896	0.23452	0.460593	0.0107185	0.884553	0.943868	-0.148417	0.0432071	0.109734	-0.0393162	0.629442	0.826476
3-methylhistidine	-0.0873695	0.235702	0.461936	0.0352885	0.632525	0.801162	0.169216	0.0209481	0.0657122	0.158558	0.05028	0.22626
1-arachidonoyl-GPI (20:4)*	-0.087073	0.237302	0.46409	0.0211228	0.774751	0.88122	0.0796134	0.280063	0.433744	0.0543672	0.504476	0.752732
glycochenodeoxycholate glucuronide (1)	-0.0865713	0.240025	0.468381	0.0487494	0.508764	0.712423	0.215915	0.00307808	0.0150973	0.0991918	0.222509	0.524892
ectoine	-0.0915991	0.240506	0.468381	0.0310079	0.691674	0.838097	0.211189	0.00630859	0.0257624	-0.0394279	0.646134	0.836546
tetradecadienoate (14:2)*	0.0863065	0.241472	0.469275	-0.0536951	0.46668	0.683772	-0.0664659	0.367397	0.512146	-0.000140726	0.998623	0.998623
cysteine sulfinic acid	0.102952	0.245637	0.474448	0.0326699	0.713212	0.85088	0.299838	0.000556166	0.00396589	0.0859861	0.371759	0.660193
1-palmitoyl-2-oleoyl-GPI (16:0/18:1)*	-0.0876197	0.246181	0.474448	0.0718002	0.342266	0.586928	0.153956	0.0407616	0.104547	0.147332	0.0729624	0.285385
eicosenedioate (C20:1-DC)*	0.0854897	0.245972	0.474448	0.063083	0.392336	0.625981	0.0879327	0.232685	0.379752	0.0705072	0.386462	0.664657
cis-4-decenoylcarnitine (C10:1)	-0.0856277	0.245207	0.474448	-0.026585	0.718704	0.85088	0.0755684	0.305299	0.452097	-0.0242149	0.766383	0.893167
1-stearoyl-2-linoleoyl-GPI (18:0/18:2)	-0.085264	0.247225	0.475472	-0.102969	0.161942	0.402468	0.00634158	0.931542	0.948944	-0.0891567	0.273102	0.576686
dihydrocaffeate sulfate (2)	0.0864771	0.249717	0.477294	0.272751	0.000220855	0.00527957	0.257724	0.000495864	0.00366384	0.0903898	0.276245	0.579365
ethyl alpha-glucopyranoside	-0.100718	0.248701	0.477294	-0.0334571	0.702231	0.844316	-0.0352986	0.686679	0.791575	0.0435085	0.653275	0.840419
cholesterol	-0.0848706	0.249421	0.477294	0.0382612	0.60412	0.78765	0.113773	0.122052	0.235223	0.0516632	0.525936	0.759412
aconitate [cis or trans]	0.0846318	0.25076	0.478302	0.0868753	0.238372	0.485651	-0.0450923	0.541106	0.667916	0.0770476	0.343833	0.636195
hypoxanthine	0.0844845	0.251589	0.478897	0.259212	0.000353436	0.00712251	0.150179	0.040758	0.104547	0.0989137	0.223815	0.525256
3-hydroxyphenylacetoylglutamine	0.116067	0.252601	0.479838	0.184156	0.0680469	0.237141	0.252208	0.0117883	0.0418689	0.0388937	0.715889	0.864101
1-linoleoyl-2-arachidonoyl-GPE (18:2/20:4)*	0.0849272	0.254329	0.482133	0.0816467	0.273203	0.52004	0.205963	0.00528036	0.0221488	0.0686233	0.405646	0.68754
sphingomyelin (d18:1/22:2, d18:2/22:1, d16:1/24:2)*	-0.0835875	0.256676	0.4846	-0.0936132	0.203764	0.442076	-0.300794	3.02402e-05	0.000463674	-0.113388	0.162853	0.451478
methionine sulfone	-0.0836117	0.256538	0.4846	0.11724	0.111013	0.313747	0.185562	0.0112214	0.0400084	0.0083665	0.918248	0.955451
2-methoxyhydroquinone sulfate (1)	0.0882911	0.259446	0.488834	0.126624	0.105088	0.302535	0.279513	0.000277063	0.00241335	0.222986	0.00907083	0.0833988
hexadecasphingosine (d16:1)*	0.0903533	0.263536	0.49453	0.256602	0.0012688	0.0172967	0.0723954	0.370683	0.515177	0.0725653	0.417508	0.693601
N-methyltaurine	0.115915	0.263301	0.49453	-0.0235022	0.821147	0.91059	0.0691349	0.50559	0.641151	-0.0546577	0.623589	0.823895
4-vinylcatechol sulfate	0.0932904	0.266071	0.498279	-0.0646914	0.441099	0.669459	0.130357	0.119397	0.233013	0.106442	0.245229	0.55043
4-chlorobenzoic acid	-0.0816648	0.267817	0.500538	0.137849	0.0606144	0.218637	0.0825021	0.262925	0.41451	0.0773592	0.341879	0.633845
guaiacol sulfate	0.0813795	0.269498	0.500651	0.164436	0.0249107	0.131419	0.180616	0.0136252	0.0469538	0.126747	0.118471	0.382657
sulfate of piperine metabolite C16H19NO3 (2)*	-0.0943921	0.269035	0.500651	0.102149	0.23147	0.478957	0.00774387	0.927909	0.946542	0.0602863	0.524015	0.757819
1-palmitoleoyl-2-linolenoyl-GPC (16:1/18:3)*	0.107849	0.268846	0.500651	0.0717882	0.462455	0.681587	0.0533416	0.585288	0.708305	0.0747795	0.491218	0.744051
oleoyl-oleoyl-glycerol (18:1/18:1) [2]*	-0.0868987	0.271526	0.503408	0.0397778	0.615269	0.792125	0.220428	0.00482298	0.0206288	-0.100892	0.247883	0.552669
1,2-dilinoleoyl-GPE (18:2/18:2)*	-0.0856437	0.27406	0.507093	0.0151497	0.846854	0.922484	0.0996687	0.202766	0.347439	-0.0341304	0.696529	0.849451
N-acetylproline	0.0906127	0.275058	0.507925	-0.0390218	0.638888	0.806879	0.0123499	0.881978	0.918644	0.0468985	0.604992	0.808109
branched chain 14:0 dicarboxylic acid**	-0.0889977	0.278796	0.513805	0.0764425	0.352498	0.592772	-0.0116645	0.88734	0.922158	-0.0871354	0.339906	0.63348
cholic acid glucuronide	-0.108899	0.280807	0.515028	0.0791599	0.4337	0.663432	0.122604	0.224283	0.370606	-0.123756	0.264993	0.567627
linoleate (18:2n6)	-0.0794325	0.281161	0.515028	-0.0553194	0.453288	0.677296	-0.126637	0.0849982	0.179893	-0.0939548	0.248015	0.552669
myristate (14:0)	-0.0795742	0.2803	0.515028	-0.0298412	0.685973	0.836707	-0.180469	0.0137033	0.0470479	-0.0457192	0.57468	0.793591
tryptophan betaine	-0.0793467	0.281682	0.515028	0.0363105	0.622696	0.797444	0.145079	0.0481845	0.117545	-0.150738	0.0629032	0.256908
N-acetylkynurenine (2)	-0.0915993	0.283521	0.51737	0.123491	0.147523	0.377001	0.149015	0.0799836	0.172114	0.0397033	0.66547	0.840419
C-glycosyltryptophan	0.0786362	0.286027	0.520917	0.14826	0.0434306	0.179033	0.217258	0.00289485	0.0143593	0.0937504	0.24905	0.553644
palmitate (16:0)	-0.0782334	0.28851	0.523809	0.0208076	0.778024	0.883848	-0.0386696	0.600262	0.721844	-0.0539819	0.507506	0.752732
palmitoyl-linoleoyl-glycerol (16:0/18:2) [2]*	-0.0784087	0.288745	0.523809	-0.00730639	0.921372	0.965098	0.252562	0.000523688	0.00379265	-0.0231173	0.777411	0.899701
ceramide (d18:2/24:1, d18:1/24:2)*	0.0928449	0.289668	0.524458	0.155776	0.0744861	0.249674	0.240424	0.00548898	0.0228174	0.0163495	0.864148	0.942172
N-formylanthranilic acid	-0.0791746	0.296242	0.533236	0.155294	0.0395874	0.170606	0.11354	0.133512	0.250538	-0.0265292	0.752282	0.886106
alpha-CEHC sulfate	-0.0885869	0.296206	0.533236	-0.0417762	0.622815	0.797444	0.0741514	0.382192	0.526437	0.014093	0.880647	0.944126
N-acetylneuraminate	0.0770827	0.295682	0.533236	-0.0799901	0.277786	0.520455	-0.0832779	0.258448	0.409541	0.0590581	0.46836	0.727252
(2 or 3)-decenoate (10:1n7 or n8)	0.0814441	0.299857	0.535278	-0.0742508	0.344707	0.586928	-0.147876	0.0588044	0.135939	-0.04009	0.641839	0.833312
3-S-cysteinyl-2-methylpropanoate*	0.0949465	0.300243	0.535278	0.04769	0.603454	0.78765	0.230484	0.0109797	0.0395958	0.0712259	0.47245	0.727465
9,10-DiHOME	0.082209	0.299855	0.535278	0.139211	0.0782026	0.253475	-0.00458937	0.953925	0.964327	-0.0508194	0.558308	0.782983
3-indoleglyoxylic acid	-0.0763573	0.300264	0.535278	0.337421	2.48155e-06	0.000209127	0.275167	0.000144046	0.00153484	0.0585588	0.472135	0.727465
N6,N6-dimethyllysine	0.0766781	0.298232	0.535278	-0.0153323	0.835458	0.918206	0.0573148	0.437135	0.579653	0.131073	0.106319	0.361016
glycolithocholate	0.0838315	0.301292	0.53608	0.100336	0.215672	0.457061	-0.0396938	0.625007	0.742797	0.0173028	0.849347	0.941792
1-palmitoyl-GPI (16:0)	-0.0803891	0.303207	0.538453	-0.0594015	0.447121	0.676153	0.00174066	0.982243	0.990793	-0.0108067	0.899159	0.95112
2-hydroxylaurate	-0.0864071	0.30483	0.53927	-0.0177698	0.833162	0.91727	0.0984684	0.241992	0.390133	0.00708593	0.940088	0.966144
glutarate (C5-DC)	-0.0760956	0.304578	0.53927	-0.0715436	0.334501	0.576361	0.0190711	0.797215	0.863339	-0.0146253	0.858539	0.942172
1-palmitoleoyl-2-linoleoyl-GPC (16:1/18:2)*	0.075955	0.305475	0.539381	0.101476	0.170486	0.411837	0.0285893	0.700059	0.802169	0.032039	0.696144	0.849451
N-oleoyltaurine	0.076488	0.307472	0.540096	-0.0198062	0.791855	0.888758	-0.0150344	0.841235	0.895321	0.0447977	0.588757	0.798993
histidine betaine (hercynine)*	0.0836912	0.306941	0.540096	-0.11076	0.175769	0.417788	0.0265145	0.746571	0.827836	0.0385267	0.673523	0.842586
glycocholate	-0.0752067	0.307627	0.540096	0.00740271	0.920122	0.964879	-0.090717	0.218168	0.366067	-0.0155167	0.84902	0.941792
lithocholate sulfate (1)	-0.0783227	0.309997	0.541181	0.0442095	0.567018	0.756296	-0.0183792	0.811968	0.871174	0.0745208	0.383281	0.662623
oleoyl-linoleoyl-glycerol (18:1/18:2) [2]	-0.0749045	0.30958	0.541181	0.000435454	0.995293	0.998525	0.259554	0.000346916	0.00279264	-0.0866102	0.287091	0.595376
valylleucine	0.0904653	0.309847	0.541181	0.118345	0.183365	0.422794	0.161148	0.069187	0.154545	0.0999815	0.30095	0.602101
methylsuccinoylcarnitine	-0.0770842	0.312023	0.543693	0.126751	0.0955868	0.284916	0.34343	3.49425e-06	9.25477e-05	0.0362463	0.66514	0.840419
5alpha-androstan-3alpha,17beta-diol monosulfate (2)	-0.0745518	0.313193	0.544709	0.153785	0.0366203	0.164791	0.408633	7.72135e-09	8.94711e-07	0.165538	0.0408623	0.203652
eicosenoate (20:1)	-0.0740057	0.315438	0.544739	-0.0433654	0.556724	0.750121	-0.149993	0.0410116	0.104732	-0.0756236	0.352852	0.640105
4-acetamidobutanoate	0.0738975	0.316148	0.544739	0.360859	4.19674e-07	4.60747e-05	0.409911	6.24332e-09	8.2751e-07	0.282136	0.000410459	0.0115302
branched-chain, straight-chain, or cyclopropyl 12:1 fatty acid*	0.0775769	0.316089	0.544739	-0.0987121	0.201654	0.442076	-0.0962036	0.213407	0.360342	-0.0523224	0.537772	0.773094
eicosenoylcarnitine (C20:1)*	0.0762741	0.315744	0.544739	-0.0157613	0.835993	0.918206	0.0308039	0.685718	0.791575	0.0218548	0.794154	0.912244
dihomo-linolenate (20:3n3 or n6)	-0.0739199	0.316001	0.544739	0.0888726	0.22771	0.472231	-0.0253337	0.731424	0.818593	0.0130909	0.872405	0.943601
N-acetylglutamine	0.0736849	0.317546	0.545121	0.373154	1.5582e-07	2.8889e-05	0.229646	0.0016155	0.0090762	0.178397	0.0273641	0.15479
3-phenylpropionate (hydrocinnamate)	0.0754004	0.317163	0.545121	0.019111	0.800114	0.893621	0.0094954	0.899894	0.931029	0.0427128	0.607476	0.809096
N-acetyl-beta-alanine	-0.073836	0.319204	0.545528	0.127572	0.0843944	0.262529	0.198748	0.00683846	0.0273244	0.0615504	0.451273	0.717547
2-keto-3-deoxy-gluconate	-0.0766482	0.319046	0.545528	0.046118	0.549195	0.743217	0.126856	0.0982548	0.201064	0.221117	0.00818264	0.078199
N-alpha-acetylornithine	-0.0912478	0.319549	0.545528	0.235781	0.00922815	0.068507	-0.0622883	0.497316	0.633258	0.0287429	0.776507	0.899701
pyridoxal	-0.0747939	0.321082	0.547139	0.367595	4.47327e-07	4.60747e-05	0.0762664	0.311621	0.457077	0.0925961	0.264644	0.567627
1-palmitoyl-2-linoleoyl-GPC (16:0/18:2)	0.0730079	0.322025	0.547738	0.0272527	0.711949	0.85088	0.211671	0.00372834	0.0173669	0.0953922	0.240821	0.545702
quinate	-0.0729691	0.324934	0.550143	0.150631	0.0412516	0.173819	0.0828476	0.26354	0.414773	0.0864173	0.289777	0.596853
indolebutyrate	-0.0975568	0.324518	0.550143	-0.173573	0.0780504	0.253475	0.0480422	0.628176	0.74469	-0.0991688	0.357964	0.644334
1-palmitoyl-2-arachidonoyl-GPE (16:0/20:4)*	-0.0724037	0.326057	0.550143	-0.0291157	0.693218	0.838097	0.0901408	0.221118	0.369327	-0.0282793	0.728594	0.86925
Fibrinopeptide A (2-15)**	-0.102453	0.325797	0.550143	-0.0529061	0.612551	0.792125	-0.0534263	0.609056	0.726634	0.00709124	0.949902	0.975148
phenylacetylglutamate	-0.0976585	0.326407	0.550143	-0.0438101	0.660365	0.81911	0.169453	0.0870504	0.183587	0.132084	0.219926	0.522747
flavin adenine dinucleotide (FAD)	0.0745431	0.32829	0.552313	0.191437	0.0113908	0.0788004	0.2772	0.000213063	0.00203618	0.273587	0.000869492	0.0202536
hydroxypalmitoyl sphingomyelin (d18:1/16:0(OH))**	-0.0717342	0.330562	0.555128	-0.165751	0.0237612	0.128062	-0.239189	0.00100912	0.00624759	-0.0270194	0.740243	0.880684
indoleacetate	-0.0711971	0.334205	0.560231	0.0584561	0.428046	0.659135	0.154577	0.0351512	0.0941889	0.122663	0.13091	0.401832
citrulline	0.0708465	0.336596	0.563222	0.102999	0.16182	0.402468	0.172696	0.0184173	0.0594872	0.15183	0.060998	0.256908
N-formylmethionine	0.0707234	0.337439	0.563614	0.307064	2.01694e-05	0.000890336	0.3252	5.92774e-06	0.000141743	0.160538	0.047441	0.220522
lactosyl-N-behenoyl-sphingosine (d18:1/22:0)*	0.0771696	0.338302	0.56404	0.1355	0.0916867	0.276852	0.0869814	0.280272	0.433744	0.0456677	0.605902	0.80816
4-ethylphenylsulfate	0.0710037	0.339505	0.564816	-0.0331785	0.655685	0.818062	0.138528	0.0614624	0.141029	0.104876	0.199994	0.505162
dimethylarginine (SDMA + ADMA)	0.0703523	0.339986	0.564816	-0.0222771	0.762798	0.875936	0.0613262	0.405678	0.548998	0.0523937	0.520093	0.757819
2-hydroxydecanoate	0.0702479	0.340705	0.564998	0.076775	0.29762	0.539909	0.127597	0.0826409	0.175707	0.0400902	0.622706	0.823895
myristoleoylcarnitine (C14:1)*	-0.0695914	0.345248	0.570631	-0.0264097	0.720482	0.851896	-0.0144017	0.845316	0.895962	-0.0134326	0.869103	0.942172
4-acetylphenol sulfate	0.0775839	0.345334	0.570631	0.034702	0.67333	0.826516	0.0885959	0.280981	0.434115	0.0611613	0.498045	0.749553
urea	-0.0687299	0.351267	0.579403	0.0974176	0.185905	0.424003	0.301396	2.90978e-05	0.000457181	0.084955	0.296436	0.601304
paraxanthine	-0.0701309	0.352259	0.580007	0.147157	0.0499758	0.197238	0.0859821	0.253796	0.404938	0.17169	0.0375872	0.196086
5-(galactosylhydroxy)-L-lysine	-0.0680324	0.356188	0.585437	0.224134	0.00210226	0.0246683	0.192926	0.00833324	0.0323218	0.0451128	0.57977	0.793591
3-hydroxyhexanoylcarnitine (1)	-0.0679883	0.357814	0.587069	0.0597248	0.419344	0.648968	0.156675	0.033193	0.0904998	-0.0648617	0.427251	0.697292
beta-hydroxyisovaleroylcarnitine	-0.0670426	0.364556	0.597073	0.0227474	0.758584	0.874636	0.198863	0.00665462	0.026821	0.163796	0.0437598	0.21035
laurylcarnitine (C12)	-0.0659269	0.371303	0.600694	0.0513024	0.486797	0.694247	0.110024	0.134925	0.251466	0.0491034	0.54667	0.777283
adenosine 3',5'-cyclic monophosphate (cAMP)	0.0665706	0.36795	0.600694	0.246985	0.000700851	0.0109406	0.235217	0.00126878	0.0075395	0.167815	0.0387756	0.198591
5-hydroxyhexanoate	0.0763689	0.368081	0.600694	0.0696862	0.411583	0.644489	0.0753628	0.374443	0.519624	-0.0697673	0.454787	0.718806
threonate	0.0660966	0.37007	0.600694	0.140426	0.0559113	0.21155	0.0211321	0.774654	0.846821	-0.0035148	0.965606	0.984182
8-methoxykynurenate	-0.0817293	0.370822	0.600694	0.0630591	0.490177	0.696924	0.0442765	0.628206	0.74469	-0.0631868	0.521937	0.757819
2-hydroxybehenate	0.0662421	0.369016	0.600694	0.0772786	0.294453	0.536817	0.0782035	0.288694	0.441111	0.0345918	0.671205	0.842586
dexpanthenol	0.0723365	0.369509	0.600694	-0.0729624	0.365371	0.603742	0.0198353	0.805857	0.86777	0.00380519	0.966133	0.984182
alpha-CMBHC glucuronide	-0.0891904	0.375098	0.605776	-0.0463133	0.64559	0.812025	0.142877	0.154057	0.278137	0.105996	0.33139	0.629614
glyco-beta-muricholate**	0.0677234	0.383075	0.617584	0.0821772	0.28961	0.53162	-0.228455	0.00289665	0.0143593	0.019448	0.820886	0.926142
galactonate	-0.0705044	0.384907	0.61946	0.00962567	0.905687	0.954089	0.0949802	0.241309	0.38971	-0.0992549	0.264987	0.567627
dodecadienoate (12:2)*	0.063883	0.386348	0.620701	-0.0482719	0.512928	0.71287	-0.0732821	0.320206	0.465634	-0.0719513	0.376785	0.662623
13-HODE + 9-HODE	-0.0637208	0.387558	0.621567	0.0031265	0.966218	0.98598	-0.0430446	0.559649	0.685329	-0.0324106	0.690841	0.847959
O-sulfo-L-tyrosine	-0.0633049	0.390669	0.625016	0.14148	0.0540774	0.207148	0.194347	0.00785892	0.0308696	0.0468149	0.565538	0.784812
nonanoylcarnitine (C9)	-0.0710158	0.391057	0.625016	0.0741698	0.370307	0.607524	0.159756	0.052439	0.123692	-0.0448939	0.627811	0.825505
3-hydroxystachydrine*	-0.0791127	0.392413	0.625195	0.067996	0.462479	0.681587	-0.0527987	0.568485	0.69249	-0.105617	0.310997	0.608215
N-methylproline	0.0629692	0.393192	0.625195	0.129003	0.0792848	0.256087	0.24075	0.000932697	0.00596283	0.106841	0.188684	0.489057
glycoursodeoxycholate	0.0630046	0.392925	0.625195	-0.0156139	0.83248	0.91727	-0.0455343	0.537143	0.665731	0.026423	0.745778	0.880684
1-stearoyl-2-docosahexaenoyl-GPC (18:0/22:6)	-0.062848	0.394105	0.625574	-0.0160913	0.827437	0.914224	-0.0535533	0.467859	0.60743	-0.0449754	0.580926	0.793591
ferulic acid 4-sulfate	-0.0740034	0.395441	0.626446	-0.017878	0.837548	0.918386	0.0547663	0.529678	0.66085	0.0183857	0.849501	0.941792
hexanoylcarnitine (C6)	0.0625962	0.396006	0.626446	0.0798801	0.27845	0.520455	0.284983	8.06289e-05	0.000987506	-0.0101658	0.900748	0.95112
sphingomyelin (d18:1/20:2, d18:2/20:1, d16:1/22:2)*	-0.0621262	0.400857	0.627715	-0.0953224	0.196815	0.4344	-0.281001	0.000106849	0.00123811	-0.0856246	0.294241	0.598706
N6-acetyllysine	0.0622382	0.398719	0.627715	0.209642	0.00408093	0.0384561	0.16356	0.0257033	0.0744592	0.187759	0.0201195	0.133021
1-(1-enyl-palmitoyl)-2-arachidonoyl-GPE (P-16:0/20:4)*	0.061274	0.406079	0.627715	0.0306114	0.678313	0.829547	0.0680026	0.3564	0.500579	0.150577	0.0631878	0.256908
dodecenedioate (C12:1-DC)*	0.0615708	0.406379	0.627715	-0.0458072	0.536938	0.731973	-0.0874497	0.23784	0.386125	-0.0673719	0.411114	0.687911
myristoylcarnitine (C14)	-0.0615202	0.404192	0.627715	0.0626317	0.395738	0.629244	0.0640396	0.385182	0.528983	0.0711907	0.381863	0.662623
4-hydroxychlorothalonil	-0.0616992	0.402823	0.627715	-0.00110868	0.988017	0.994547	-0.00794167	0.914328	0.93759	-0.0539886	0.507453	0.752732
2-ketocaprylate	0.0625602	0.397568	0.627715	0.195322	0.00771309	0.0611114	0.219326	0.00270378	0.0136217	0.0799486	0.327528	0.626387
5alpha-androstan-3beta,17beta-diol disulfate	-0.061798	0.402069	0.627715	0.111561	0.129527	0.348931	0.464097	2.5266e-11	5.8554e-09	0.163611	0.0433008	0.210156
vanillic alcohol sulfate	0.082695	0.403963	0.627715	0.0325403	0.74297	0.864276	0.00898325	0.927885	0.946542	0.0710883	0.51542	0.75611
N2-acetyl,N6,N6-dimethyllysine	0.0612945	0.405922	0.627715	-0.0665144	0.367047	0.605431	0.000364587	0.996059	0.997135	0.0829949	0.307761	0.604436
Fibrinopeptide A*	-0.0757482	0.406965	0.627715	-0.108489	0.234252	0.481958	-0.096183	0.291936	0.441759	0.0231403	0.813859	0.924568
4-hydroxyphenylacetate	-0.0677467	0.400731	0.627715	0.0528994	0.511915	0.71287	0.123753	0.123763	0.237324	0.0417682	0.634414	0.828627
oleoyl-arachidonoyl-glycerol (18:1/20:4) [1]*	-0.0622225	0.405338	0.627715	-0.0253112	0.735196	0.860514	0.174628	0.018713	0.0602324	0.0339124	0.682406	0.847959
Fibrinopeptide B (1-11)**	-0.0823002	0.406218	0.627715	0.00386216	0.968962	0.98598	-0.0175184	0.859895	0.905821	0.19702	0.0627077	0.256908
ceramide (d18:1/17:0, d17:1/18:0)*	-0.0850285	0.400281	0.627715	0.0133693	0.89497	0.950329	-0.0719352	0.476942	0.613211	-0.0277089	0.800075	0.916682
linoleoyl-arachidonoyl-glycerol (18:2/20:4) [1]*	-0.061016	0.410629	0.632314	0.0126505	0.864666	0.937183	0.159646	0.0304112	0.0848816	-0.0101429	0.901628	0.95112
indole-3-carboxylate	-0.0613546	0.41589	0.636188	0.13582	0.070656	0.242383	0.24562	0.000950919	0.00603768	0.243664	0.00274878	0.0398144
cytidine	-0.0642204	0.415391	0.636188	0.135845	0.0838039	0.262159	0.062713	0.426446	0.568799	0.0461432	0.597911	0.802118
carotene diol (2)	-0.0600077	0.415867	0.636188	0.0547319	0.458106	0.677296	-0.158709	0.0304914	0.0848816	0.0519246	0.523842	0.757819
1-arachidonoyl-GPC (20:4n6)*	0.060032	0.415678	0.636188	0.00265841	0.971273	0.987248	0.11712	0.11138	0.22109	0.0931909	0.251899	0.555977
decadienedioic acid (C10:2-DC)**	-0.0637547	0.417343	0.637359	-0.0609171	0.438415	0.669459	-0.10085	0.198823	0.341946	0.0156585	0.858564	0.942172
cis-4-decenoate (10:1n6)*	-0.0596385	0.418747	0.637403	-0.12864	0.0801421	0.257919	-0.145741	0.0471611	0.116582	-0.105297	0.195192	0.495084
linoleoyl-arachidonoyl-glycerol (18:2/20:4) [2]*	-0.0599834	0.418608	0.637403	-0.0379515	0.609018	0.790982	0.164751	0.0254266	0.0741211	-0.0434925	0.595935	0.802118
(14 or 15)-methylpalmitate (a17:0 or i17:0)	-0.0599207	0.42038	0.63884	0.0587771	0.429319	0.659998	-0.0587556	0.429489	0.571214	0.00495133	0.952049	0.976271
1-linoleoyl-GPE (18:2)*	0.0590604	0.423279	0.641477	0.106585	0.147628	0.377001	0.152594	0.0375923	0.0987198	0.0335062	0.680951	0.847959
stearate (18:0)	0.0590324	0.423499	0.641477	0.0977812	0.18426	0.422794	0.0119829	0.871047	0.913417	0.0675754	0.406564	0.68754
2-hydroxy-3-methylvalerate	0.0586072	0.426852	0.6455	0.250043	0.000577478	0.00955932	0.330129	4.191e-06	0.000107918	0.318467	6.02387e-05	0.00349008
arabonate/xylonate	-0.0584711	0.427928	0.646074	-0.0615053	0.404306	0.638487	0.143921	0.0500193	0.118892	0.0307018	0.706371	0.857076
3-hydroxyoleoylcarnitine	-0.0777421	0.430535	0.646818	-0.0158097	0.872825	0.941919	-0.130562	0.184331	0.321194	-0.0600521	0.589687	0.798993
carotene diol (1)	-0.0581354	0.43059	0.646818	0.0772301	0.294757	0.536817	-0.0170107	0.817744	0.874336	-0.00931138	0.909053	0.95112
taurocholate	-0.0584114	0.429662	0.646818	0.0279652	0.705532	0.846091	-0.11817	0.109153	0.217601	0.0470581	0.564817	0.784812
oleoyl-linoleoyl-glycerol (18:1/18:2) [1]	-0.0580571	0.431212	0.646818	0.0192318	0.794446	0.889434	0.247876	0.000646832	0.00450837	-0.0713448	0.380831	0.662623
7-methylxanthine	0.0614014	0.434776	0.651111	0.108128	0.168153	0.411243	0.176837	0.0235019	0.0707346	0.177997	0.0381525	0.196485
3-hydroxysebacate	-0.059208	0.439053	0.652247	-0.0530035	0.48857	0.695705	-0.21921	0.00375921	0.0173669	-0.110243	0.191528	0.493185
gamma-glutamylvaline	0.057549	0.436516	0.652247	0.184858	0.0117671	0.079621	0.283132	9.41792e-05	0.00110512	0.179191	0.0271827	0.15479
glycohyocholate	0.0575709	0.438865	0.652247	-0.0847027	0.254271	0.498309	-0.174238	0.0183257	0.0593982	0.00238055	0.976935	0.984368
p-cresol sulfate	-0.0572048	0.438017	0.652247	-0.00255025	0.972442	0.987353	-0.0195712	0.790901	0.857503	0.0486477	0.550402	0.780157
1-palmitoyl-2-docosahexaenoyl-GPC (16:0/22:6)	0.0571451	0.438496	0.652247	-0.0255388	0.729334	0.857029	-0.050314	0.49524	0.631483	-0.0240374	0.768047	0.893325
1-oleoyl-2-linoleoyl-GPE (18:1/18:2)*	-0.0569251	0.440264	0.652741	0.0415919	0.572987	0.760973	0.151694	0.0387479	0.100897	-0.0722562	0.374761	0.662623
5alpha-androstan-3beta,17beta-diol monosulfate (2)	-0.0576488	0.440794	0.652741	0.199423	0.00711386	0.0583588	0.383298	1.00486e-07	5.17505e-06	0.193891	0.01782	0.123277
2-oxoarginine*	-0.0562164	0.445986	0.659376	0.13868	0.0590624	0.218311	0.104142	0.157189	0.281368	0.0578451	0.47756	0.729322
4-allylcatechol sulfate	0.0568221	0.449941	0.664165	0.1454	0.0521343	0.203061	0.134997	0.0715868	0.158002	0.0197714	0.811483	0.924568
caffeine	-0.0558902	0.454882	0.670391	0.150254	0.0434943	0.179033	0.0784146	0.294055	0.442514	0.108108	0.189397	0.489057
deoxycholate	-0.0565335	0.461358	0.676707	0.129902	0.089426	0.273591	0.18008	0.0180855	0.0590325	0.188721	0.0244967	0.150331
EDTA	-0.0545601	0.460747	0.676707	0.163658	0.0260192	0.134747	0.151264	0.0398489	0.103184	0.189169	0.0195908	0.13256
glycodeoxycholate 3-sulfate	-0.0566609	0.460347	0.676707	0.081511	0.287791	0.529932	0.00585228	0.939266	0.955204	0.0210776	0.804071	0.917948
pyrraline	-0.0546318	0.462626	0.677495	0.169924	0.0214656	0.118444	0.0286807	0.699937	0.802169	0.0682893	0.406345	0.68754
3-(3-hydroxyphenyl)propionate	0.0604317	0.464095	0.677635	0.225061	0.00578765	0.0506146	0.161317	0.0493642	0.118121	0.145787	0.107626	0.363934
N-acetylarginine	0.0539524	0.464544	0.677635	0.196356	0.00722945	0.0585395	0.243585	0.000807352	0.00530791	0.0164482	0.840074	0.937123
aspartate	0.0539077	0.464915	0.677635	0.0656229	0.373517	0.608525	0.0695355	0.345636	0.490904	0.129354	0.111025	0.365425
pentadecanoate (15:0)	-0.0537361	0.466339	0.678644	0.0373082	0.613164	0.792125	-0.126732	0.0847624	0.179805	-0.0249655	0.75936	0.887676
3-hydroxyoctanoate	-0.0535664	0.46775	0.679631	-0.00194789	0.978949	0.989625	-0.0736364	0.317866	0.463304	-0.113177	0.163642	0.451478
taurocholenate sulfate*	-0.0531729	0.471031	0.68282	-0.0422632	0.566804	0.756296	0.0181855	0.805399	0.86777	0.0802977	0.323801	0.624041
glycosyl-N-(2-hydroxynervonoyl)-sphingosine (d18:1/24:1(2OH))*	0.0751147	0.47181	0.68282	0.19318	0.062111	0.223166	0.26388	0.0101726	0.0369804	0.00410313	0.970816	0.984208
methyl glucopyranoside (alpha + beta)	0.0545433	0.472155	0.68282	0.114878	0.128965	0.348931	0.0987629	0.192202	0.333654	0.0347583	0.678107	0.846435
margarate (17:0)	-0.0527272	0.474762	0.684455	0.0357566	0.628015	0.800784	-0.0563022	0.445291	0.588013	-0.0192828	0.812982	0.924568
5,6-dihydrouracil	0.059006	0.474722	0.684455	0.122367	0.137095	0.360369	0.128319	0.118856	0.232447	0.0690122	0.438902	0.706359
1-palmitoyl-2-stearoyl-GPC (16:0/18:0)	0.052522	0.476485	0.684808	0.0729539	0.322384	0.566004	0.210194	0.00398214	0.0179196	0.108828	0.180547	0.479562
1-(1-enyl-palmitoyl)-2-linoleoyl-GPC (P-16:0/18:2)*	0.0525481	0.476265	0.684808	0.0399414	0.58832	0.775779	-0.0913604	0.214907	0.361558	0.21958	0.00638855	0.0692195
glycosyl ceramide (d18:2/24:1, d18:1/24:2)*	0.0514329	0.485687	0.695373	-0.0764561	0.299637	0.541484	-0.25408	0.000466241	0.00351387	-0.0154196	0.849954	0.941792
N-acetyltyrosine	0.0511215	0.488336	0.695373	0.314372	1.2432e-05	0.00067791	0.244819	0.00075777	0.00516294	0.214872	0.0076474	0.076082
indoleacetylglutamine	-0.061818	0.486461	0.695373	0.126794	0.152179	0.384386	0.268817	0.00206748	0.0110147	0.149551	0.120639	0.384305
eugenol sulfate	-0.0580735	0.487788	0.695373	0.126374	0.129861	0.348931	-0.000173201	0.99835	0.99835	0.0509619	0.57881	0.793591
glycosyl-N-behenoyl-sphingadienine (d18:2/22:0)*	0.0514091	0.488276	0.695373	-0.0813334	0.272396	0.51957	-0.167217	0.0232816	0.0705295	-0.0362496	0.657497	0.840419
glutamine conjugate of C6H10O2 (1)*	0.0527583	0.485542	0.695373	0.131349	0.0813917	0.258216	0.0270533	0.720765	0.811303	0.0334759	0.6873	0.847959
retinal	0.069883	0.489635	0.696153	0.0844524	0.403492	0.638289	0.154899	0.123847	0.237324	0.241096	0.0228442	0.145045
sphingomyelin (d18:1/20:1, d18:2/20:0)*	-0.0505322	0.49337	0.69938	-0.094333	0.200293	0.441026	-0.305473	2.23718e-05	0.000382683	-0.0764076	0.347868	0.637296
lignoceroylcarnitine (C24)*	-0.0508043	0.493414	0.69938	0.0900937	0.223895	0.466406	0.259496	0.000374942	0.00292077	-0.0360172	0.659555	0.840419
gamma-CEHC	-0.0505837	0.497681	0.704351	0.101799	0.171487	0.411927	0.0390383	0.600817	0.721844	-0.0254583	0.756342	0.886383
S-carboxyethylcysteine	-0.0502436	0.499389	0.704693	-0.023384	0.753363	0.872017	0.197369	0.00740488	0.0293347	0.194709	0.0165879	0.119201
3-indoxyl sulfate	0.0498254	0.499443	0.704693	0.0967499	0.188953	0.427218	0.198695	0.00655338	0.0266447	0.11429	0.159514	0.451478
1-stearoyl-2-oleoyl-GPC (18:0/18:1)	0.0495997	0.50139	0.706366	0.130941	0.0748412	0.249674	0.205813	0.00482897	0.0206288	0.196229	0.0150572	0.110778
bilirubin (E,E)*	0.0492722	0.505388	0.707111	-0.115744	0.116671	0.321888	-0.0228668	0.757356	0.835796	-0.0529425	0.517123	0.75611
epiandrosterone sulfate	0.0492193	0.504682	0.707111	0.193943	0.00799149	0.0622531	0.317608	9.99361e-06	0.000206861	0.17246	0.0330302	0.178017
hexadecenedioate (C16:1-DC)*	0.0490981	0.505733	0.707111	0.0267548	0.716985	0.85088	-0.0256228	0.728479	0.817555	0.0486711	0.55021	0.780157
hydroxy-CMPF*	-0.0492007	0.504844	0.707111	0.0757083	0.304403	0.543702	-0.0480743	0.514658	0.649099	0.00835645	0.918346	0.955451
pregnanolone/allopregnanolone sulfate	0.0550513	0.503428	0.707111	0.10028	0.222093	0.464742	-0.122194	0.136321	0.253246	0.00764802	0.933648	0.964461
tetradecadienedioate (C14:2-DC)*	-0.0492198	0.507009	0.707827	0.021272	0.774408	0.88122	-0.0475217	0.521792	0.655642	0.0404741	0.621714	0.823895
2-hydroxyarachidate*	-0.0495261	0.510296	0.711346	0.180488	0.0156175	0.0974643	0.0558837	0.457472	0.598133	0.082533	0.321994	0.622997
N-carbamoylvaline	0.0580165	0.513706	0.714981	0.160297	0.069576	0.24066	0.314881	0.000278564	0.00241335	0.176396	0.0582046	0.252129
glucuronide of C12H22O4 (1)*	-0.0614061	0.514447	0.714981	0.176935	0.0585384	0.218311	0.100789	0.283825	0.437052	0.286288	0.00593972	0.0671478
10-nonadecenoate (19:1n9)	-0.0479437	0.515801	0.71579	0.0147896	0.841204	0.919571	-0.133393	0.0695088	0.154808	-0.0238631	0.769681	0.894104
cyclo(leu-pro)	-0.055065	0.519684	0.719025	0.165914	0.0509394	0.199244	0.0891103	0.296863	0.443851	0.202691	0.0298199	0.167285
indolepropionate	0.049918	0.519239	0.719025	0.0728184	0.346775	0.586928	-0.0406569	0.599699	0.721844	0.00702257	0.935329	0.964461
palmitoleoylcarnitine (C16:1)*	-0.0470616	0.523564	0.720752	-0.0769037	0.296808	0.539493	-0.0779313	0.290382	0.441285	0.0170413	0.834389	0.935895
docosadioate (C22-DC)	0.046974	0.524338	0.720752	0.152397	0.0378434	0.165476	0.171154	0.0195042	0.062346	0.0761127	0.349737	0.637296
docosadienoate (22:2n6)	-0.0470598	0.52358	0.720752	0.0102336	0.889742	0.946307	-0.0743171	0.313401	0.458961	-0.0385456	0.636179	0.828627
4-hydroxyphenylacetoylcarnitine	0.0615964	0.522657	0.720752	-0.103776	0.280636	0.521342	-0.0312558	0.745826	0.827836	0.152659	0.146288	0.430506
docosatrienoate (22:3n3)	0.0482512	0.52482	0.720752	0.102301	0.176677	0.417805	0.0345003	0.649417	0.760113	0.0956745	0.250663	0.555707
taurolithocholate 3-sulfate	0.0471941	0.528116	0.723137	0.111556	0.134888	0.356243	0.0242001	0.746414	0.827836	0.13548	0.0994721	0.346656
4-hydroxyphenylacetylglutamine	-0.0542411	0.52748	0.723137	0.0846482	0.323584	0.567036	0.230003	0.0066509	0.026821	0.0947016	0.305612	0.602101
methyl-4-hydroxybenzoate sulfate	-0.0583489	0.530254	0.72393	0.0600398	0.518384	0.719227	-0.0697323	0.453052	0.595001	-0.0561044	0.587174	0.798993
uridine	0.0463063	0.530257	0.72393	-0.0229112	0.756256	0.873037	0.104633	0.155233	0.27942	0.150594	0.0631582	0.256908
1-carboxyethyltyrosine	-0.0491064	0.531075	0.72398	0.179427	0.0211101	0.11718	0.226624	0.00342158	0.0161827	0.175019	0.0407964	0.203652
2-hydroxysebacate	-0.0466132	0.533212	0.72526	0.15005	0.0437839	0.179033	0.134946	0.0701049	0.155472	0.087004	0.293043	0.598349
1-stearoyl-2-arachidonoyl-GPC (18:0/20:4)	0.0459334	0.533578	0.72526	0.0024253	0.973791	0.987642	0.0736532	0.317755	0.463304	0.0640572	0.431484	0.701413
1-carboxyethylisoleucine	-0.046634	0.537654	0.728663	0.324133	1.07669e-05	0.000623809	0.358484	9.61545e-07	3.07363e-05	0.202988	0.0143377	0.110224
theobromine	-0.0455249	0.537227	0.728663	0.130762	0.0752431	0.249674	0.0715198	0.332013	0.477913	0.119577	0.140955	0.420146
12,13-DiHOME	0.0508187	0.539618	0.730257	0.00381288	0.963316	0.98598	-0.0333497	0.687398	0.791575	0.0274605	0.766885	0.893167
N6-succinyladenosine	-0.0556091	0.544635	0.735971	0.105599	0.24901	0.495205	0.189412	0.0374537	0.0986352	0.0982437	0.333324	0.629614
palmitoleoyl-linoleoyl-glycerol (16:1/18:2) [1]*	-0.0473036	0.54876	0.739721	0.0558742	0.478686	0.689665	0.101673	0.196553	0.33867	0.107809	0.213275	0.519076
3-hydroxyoctanoylcarnitine (2)	-0.0528266	0.549005	0.739721	0.240234	0.00571247	0.0504329	0.24443	0.00489868	0.0207355	0.0627144	0.515123	0.75611
picolinoylglycine	-0.045369	0.553372	0.744522	0.27271	0.000283436	0.00633109	0.238542	0.00157475	0.0089012	0.0875262	0.291808	0.597144
2-oleoylglycerol (18:1)	-0.0522335	0.555054	0.745702	-0.16993	0.0532521	0.204833	0.0132297	0.881244	0.918644	-0.0721297	0.456063	0.718997
ergothioneine	0.0430875	0.559257	0.750262	0.18081	0.0135231	0.0883575	0.173953	0.0175707	0.0579647	0.0777847	0.339223	0.63348
3-hydroxydodecanedioate*	-0.0462103	0.561748	0.752515	-0.0987139	0.214278	0.455586	-0.155882	0.0490273	0.118121	-0.0838077	0.345032	0.63714
3-hydroxyoctanoylcarnitine (1)	-0.042709	0.562717	0.752726	0.12841	0.0806866	0.257919	0.140993	0.0549183	0.128559	0.0974126	0.230957	0.531258
dodecanedioate (C12-DC)	0.0422371	0.567044	0.757421	-0.0448014	0.543721	0.739047	-0.125535	0.0877694	0.183846	-0.0241546	0.766948	0.893167
GlcNAc sulfate conjugate of C21H34O2 steroid**	-0.0436168	0.568812	0.758689	0.0434754	0.570067	0.758181	0.0710955	0.352623	0.496922	-0.109543	0.194381	0.495084
N2,N5-diacetylornithine	0.0423606	0.570175	0.759415	0.0961143	0.196805	0.4344	0.211594	0.0041382	0.0181806	0.153897	0.0592066	0.255277
N-acetylvaline	0.0414968	0.573865	0.761049	0.305199	2.27734e-05	0.000959588	0.379969	8.83701e-08	5.0041e-06	0.219711	0.00635636	0.0692195
trigonelline (N'-methylnicotinate)	-0.0415005	0.573831	0.761049	0.0351878	0.633497	0.801162	0.118211	0.108064	0.216361	-0.0910699	0.2629	0.567627
2,3-dihydroxyisovalerate	-0.041549	0.573383	0.761049	0.11864	0.106782	0.305514	0.0997487	0.175545	0.307618	0.0026872	0.973701	0.984208
indolelactate	0.0412114	0.576505	0.761282	0.307454	1.96619e-05	0.000890336	0.387299	4.73205e-08	3.65551e-06	0.372261	2.15542e-06	0.000499519
glucuronide of C14H26O4 (1)*	0.0551939	0.576008	0.761282	0.175617	0.073141	0.246552	0.1822	0.0628505	0.143151	0.266421	0.0155458	0.113472
4-methylhexanoylglutamine	0.0552664	0.575506	0.761282	-0.0963094	0.328402	0.571044	-0.0644931	0.513352	0.648334	-0.168275	0.110836	0.365425
hydroxyasparagine**	-0.0408907	0.579478	0.76412	0.116908	0.112035	0.315673	0.274822	0.000146957	0.00153762	0.0826197	0.309961	0.60747
succinimide	-0.0507744	0.581813	0.765022	0.266595	0.00324739	0.0320248	0.159622	0.0816038	0.174716	0.0688144	0.505284	0.752732
N-acetyltheanine	-0.0516665	0.581766	0.765022	0.0413947	0.659072	0.81911	0.135463	0.147094	0.269429	0.157913	0.122391	0.38855
docosahexaenoate (DHA; 22:6n3)	0.0405289	0.582841	0.765288	-0.0290933	0.693442	0.838097	-0.144493	0.0491051	0.118121	0.0144981	0.858824	0.942172
sphingomyelin (d18:2/14:0, d18:1/14:1)*	0.0403741	0.584282	0.765969	0.111665	0.129167	0.348931	-0.0685229	0.352723	0.496922	0.0784515	0.335086	0.629614
1-palmitoyl-2-arachidonoyl-GPC (16:0/20:4n6)	0.0402958	0.585012	0.765969	0.0206025	0.780156	0.883848	0.109978	0.135092	0.251466	0.121537	0.134509	0.408105
4-imidazoleacetate	-0.0412226	0.588063	0.768877	0.0966144	0.203406	0.442076	0.175405	0.020244	0.0640483	0.0641928	0.446249	0.711418
1-(1-enyl-stearoyl)-2-linoleoyl-GPE (P-18:0/18:2)*	0.0397531	0.590081	0.77043	0.0112537	0.878832	0.942913	0.0584226	0.428312	0.570467	0.172812	0.0326687	0.178017
1-oleoyl-GPE (18:1)	0.0395013	0.59244	0.772422	0.0958679	0.193036	0.432233	0.178858	0.0145828	0.0496994	0.0519112	0.523949	0.757819
3-(4-hydroxyphenyl)lactate	-0.0391601	0.595644	0.774421	0.288683	6.44253e-05	0.00205939	0.272365	0.000169316	0.00172479	0.287705	0.000310863	0.0102082
citrate	0.0391918	0.595346	0.774421	0.0953625	0.195404	0.4344	-0.119828	0.103293	0.209984	0.0586593	0.471373	0.727465
cholate	-0.0388594	0.599471	0.776999	-0.0549316	0.457695	0.677296	0.0129241	0.861392	0.906368	0.00849048	0.917041	0.955451
1-stearoyl-GPI (18:0)	-0.0383731	0.603062	0.776999	-0.0652779	0.37604	0.609641	-0.0354787	0.630691	0.74668	-0.0847138	0.297815	0.602101
1-palmitoyl-GPE (16:0)	0.0388393	0.598662	0.776999	0.0442643	0.548567	0.743217	0.129361	0.078448	0.16991	0.134072	0.0984846	0.345815
hippurate	0.0381661	0.60502	0.776999	0.143661	0.0504378	0.198118	0.0886899	0.228671	0.375183	0.0389342	0.632777	0.828627
dopamine 3-O-sulfate	-0.0381288	0.605373	0.776999	0.156628	0.0327678	0.156576	0.0667493	0.365353	0.510101	-0.0592089	0.467223	0.726861
1,5-anhydroglucitol (1,5-AG)	-0.0380616	0.606009	0.776999	0.109006	0.138596	0.361911	0.105569	0.151551	0.274927	0.054126	0.506372	0.752732
prolylglycine	0.0440809	0.60244	0.776999	0.178279	0.0337795	0.157355	0.137897	0.101728	0.207714	0.0858082	0.349366	0.637296
ethyl beta-glucopyranoside	0.0393628	0.60398	0.776999	0.0819085	0.279825	0.520879	0.000677966	0.992875	0.997135	0.0262754	0.753739	0.886383
androstenediol (3beta,17beta) monosulfate (2)	-0.0443598	0.601453	0.776999	0.147029	0.0818939	0.258216	0.199058	0.017963	0.05884	0.0600767	0.523611	0.757819
xanthurenate	-0.0392728	0.600674	0.776999	0.214974	0.00375499	0.0366408	0.191638	0.00996311	0.0365052	0.0982442	0.233258	0.535222
1-methylurate	-0.0370863	0.615279	0.784816	0.164656	0.0247151	0.131419	0.213659	0.00340976	0.0161827	0.201915	0.0123178	0.102339
oleoyl ethanolamide	0.0372597	0.613626	0.784816	-0.0742761	0.313669	0.555967	-0.0624452	0.397149	0.542205	0.100703	0.215507	0.519076
1-(1-enyl-palmitoyl)-2-palmitoyl-GPC (P-16:0/16:0)*	0.0370639	0.615492	0.784816	0.0684389	0.353315	0.592772	0.00742136	0.919921	0.942284	0.180629	0.0254605	0.150331
1-dihomo-linolenylglycerol (20:3)	-0.0452133	0.615163	0.784816	0.0740517	0.409896	0.643618	0.0229201	0.798918	0.864174	-0.0671717	0.498085	0.749553
N6-methyllysine	0.0368662	0.617379	0.78614	0.00148353	0.983967	0.993613	0.0888129	0.228024	0.374784	0.127736	0.115603	0.376014
erucate (22:1n9)	0.0366835	0.619125	0.786213	-0.0601346	0.41488	0.645901	-0.140493	0.055793	0.12995	-0.0138615	0.864963	0.942172
N6-carboxymethyllysine	0.050309	0.619133	0.786213	0.0680108	0.50137	0.706337	0.0784518	0.437836	0.579653	-0.0456183	0.689739	0.847959
3beta-hydroxy-5-cholestenoate	-0.0364727	0.621142	0.787686	0.0237112	0.748026	0.86786	-0.0543049	0.461627	0.601023	0.0575235	0.480016	0.731867
2-hydroxyphytanate*	-0.0362918	0.622875	0.788291	0.148503	0.0430851	0.179033	-0.031113	0.673341	0.78219	-0.0671699	0.409392	0.68754
methylmalonate (MMA)	0.0373824	0.62332	0.788291	0.0628124	0.408923	0.643618	0.135334	0.0741495	0.162446	-0.155397	0.0619877	0.256908
1-stearoyl-2-oleoyl-GPI (18:0/18:1)*	0.0398041	0.629827	0.793726	-0.0140033	0.865403	0.937183	0.0509051	0.537536	0.665731	0.109632	0.216164	0.519076
nonadecanoate (19:0)	-0.035378	0.631661	0.793726	0.122596	0.0955137	0.284916	-0.0470243	0.523893	0.656164	-0.0583544	0.473685	0.727465
7-methylurate	0.0412894	0.631898	0.793726	-0.0284317	0.74155	0.864276	0.0953899	0.267512	0.420311	0.168901	0.0763784	0.292573
octadecenedioate (C18:1-DC)	-0.0354638	0.630834	0.793726	-0.00526181	0.943176	0.977992	-0.0279949	0.704465	0.804235	0.03553	0.662826	0.840419
16a-hydroxy DHEA 3-sulfate	-0.0353538	0.631895	0.793726	0.0865173	0.24032	0.488546	0.0185641	0.801431	0.865882	-0.0608205	0.455166	0.718806
N-stearoyl-sphinganine (d18:0/18:0)*	-0.041942	0.634319	0.795688	0.0623712	0.47912	0.689665	0.183687	0.0357163	0.0948681	-0.0365995	0.708206	0.858179
1-myristoyl-2-palmitoyl-GPC (14:0/16:0)	0.0344922	0.640229	0.79886	0.173643	0.017776	0.103638	0.150379	0.0404883	0.104547	0.217073	0.00703366	0.0732607
sebacate (C10-DC)	0.0347626	0.640372	0.79886	-0.0256476	0.73037	0.857029	-0.0533022	0.473604	0.611464	0.061328	0.454428	0.718806
phenylacetylcarnitine	0.0363275	0.641156	0.79886	0.0898229	0.248342	0.495205	0.267853	0.000465961	0.00351387	-0.0219804	0.797305	0.91473
homovanillate (HVA)	0.0424762	0.638112	0.79886	0.179189	0.0455564	0.185223	0.0913978	0.310718	0.456475	0.00367922	0.970577	0.984208
4-methylguaiacol sulfate	-0.0374492	0.639316	0.79886	-0.00695605	0.930654	0.97081	0.187846	0.0177347	0.0582983	0.0538813	0.537913	0.773094
5-HETE	0.0428215	0.643788	0.799988	-0.0461402	0.618285	0.793837	0.0791198	0.39237	0.537263	0.136367	0.185232	0.484098
linoleoyl-linoleoyl-glycerol (18:2/18:2) [2]*	-0.0341453	0.643597	0.799988	-0.0284201	0.70019	0.842957	0.164494	0.0248592	0.07339	-0.105699	0.193483	0.495084
spermidine	-0.033763	0.647317	0.803297	-0.00321042	0.965312	0.98598	-0.0245486	0.739443	0.824866	0.169659	0.036031	0.191958
palmitoyl dihydrosphingomyelin (d18:0/16:0)*	-0.0336605	0.648317	0.803462	-0.0457469	0.535243	0.731814	-0.188708	0.00989426	0.0365052	-0.00259003	0.974652	0.984208
2,6-dihydroxybenzoic acid	0.0332894	0.651939	0.805601	0.0985869	0.180654	0.422794	0.1902	0.00931489	0.0351012	0.219446	0.00642166	0.0692195
N-succinyl-phenylalanine	-0.0372608	0.652992	0.805601	0.12482	0.13065	0.350036	0.197976	0.0158662	0.0530665	0.106704	0.242082	0.546009
3-methylglutarylcarnitine (2)	0.0334946	0.653519	0.805601	0.0770157	0.301428	0.542048	0.144241	0.0520552	0.1231	0.0455977	0.580818	0.793591
phenylacetylglutamine	-0.033142	0.653379	0.805601	-0.00567022	0.938774	0.976704	0.0543049	0.461627	0.601023	0.100277	0.217463	0.519557
palmitoyl-arachidonoyl-glycerol (16:0/20:4) [2]*	-0.0467218	0.654754	0.806051	0.169917	0.10157	0.295158	0.128144	0.218376	0.366067	0.147888	0.20234	0.506944
3-hydroxybutyrate (BHBA)	-0.0327728	0.656994	0.806667	-0.0143961	0.845375	0.921956	-0.145886	0.0469386	0.116582	-0.158887	0.0497997	0.226032
1-stearoyl-2-arachidonoyl-GPE (18:0/20:4)	0.0328231	0.6565	0.806667	0.0437925	0.552841	0.747061	0.111429	0.129986	0.24684	0.0165152	0.839432	0.937123
2-hydroxystearate	0.0325546	0.659134	0.807156	0.121715	0.0979358	0.28916	-0.0262568	0.722033	0.811303	0.0980091	0.2281	0.526506
laurate (12:0)	-0.0325602	0.659079	0.807156	-0.0469535	0.52452	0.72034	-0.156969	0.0323849	0.0890826	0.0106382	0.896161	0.95112
linoleoyl ethanolamide	0.0324514	0.661016	0.808393	-0.108464	0.141666	0.367855	-0.0726015	0.326055	0.472271	0.0715867	0.380802	0.662623
hyocholate	-0.0352353	0.668603	0.815302	0.0177768	0.829053	0.914919	0.0556629	0.498691	0.634138	0.0224738	0.801973	0.916682
adrenate (22:4n6)	-0.0315214	0.669304	0.815302	0.0161528	0.826787	0.914224	-0.0220533	0.765111	0.839879	0.0267212	0.743009	0.880684
1-palmitoylglycerol (16:0)	0.0315438	0.669083	0.815302	0.120703	0.100782	0.293789	0.161568	0.0275851	0.0786811	0.0330036	0.685481	0.847959
succinoyltaurine	-0.0313387	0.67111	0.816429	-0.342072	1.76398e-06	0.000163521	-0.0780637	0.28956	0.441111	-0.0950002	0.242769	0.546229
1-stearoyl-GPG (18:0)	0.0310527	0.674778	0.81728	0.172058	0.0191876	0.109321	0.308487	1.93641e-05	0.000345202	0.105581	0.19547	0.495084
11beta-hydroxyandrosterone glucuronide	0.0310412	0.674052	0.81728	0.177042	0.0156325	0.0974643	0.318149	9.63301e-06	0.000206861	0.140902	0.0823433	0.305571
16-hydroxypalmitate	0.0309116	0.675336	0.81728	0.0813832	0.269476	0.517194	0.0412916	0.575762	0.699063	0.0619731	0.446651	0.711418
2-methylserine	0.0311056	0.673415	0.81728	-0.0802344	0.276317	0.520455	0.0484006	0.511804	0.648145	-0.0594166	0.465659	0.726861
5-dodecenoate (12:1n7)	0.0316535	0.678411	0.81993	-0.0275714	0.717996	0.85088	-0.173765	0.0218443	0.0676601	0.0617555	0.462151	0.726126
gamma-glutamylglutamate	-0.030326	0.681147	0.82003	0.252612	0.000504154	0.00898135	0.271015	0.000182921	0.00182331	0.0648915	0.425497	0.697292
3,7-dimethylurate	0.0392934	0.680826	0.82003	0.124321	0.191552	0.430992	-0.168406	0.0759059	0.165433	0.132848	0.211948	0.519076
sarcosine	0.0304864	0.679554	0.82003	0.0324651	0.660013	0.81911	0.110974	0.131571	0.248404	-0.0837488	0.303372	0.602101
2,3-dihydroxy-2-methylbutyrate	-0.0314688	0.685524	0.824229	0.183308	0.0173883	0.10232	0.240338	0.00170099	0.00938372	0.114268	0.174174	0.466645
sulfate of piperine metabolite C18H21NO3 (1)*	-0.0416239	0.687198	0.825171	0.0912035	0.376833	0.609641	0.33451	0.000865066	0.00560781	0.0779484	0.500418	0.750964
cholesterol sulfate	-0.0290691	0.693684	0.828201	0.0889827	0.227133	0.47209	0.223669	0.00214882	0.0113826	0.214534	0.00774584	0.076082
sphingomyelin (d18:2/23:1)*	-0.0291083	0.693292	0.828201	0.038319	0.603573	0.78765	-0.189206	0.00969745	0.0361026	-0.0067448	0.934054	0.964461
21-hydroxypregnenolone disulfate	-0.0292742	0.691632	0.828201	0.152725	0.0374273	0.164877	0.113933	0.121523	0.234692	0.0774999	0.340999	0.63348
argininate*	0.0291083	0.693292	0.828201	0.229048	0.00166287	0.0208308	0.193288	0.00821013	0.0319781	0.156601	0.0532225	0.236063
glycoursodeoxycholic acid sulfate (1)	-0.0290187	0.694188	0.828201	0.0150339	0.838616	0.918386	0.131292	0.0740592	0.162446	0.0440808	0.588479	0.798993
linolenate [alpha or gamma; (18:3n3 or 6)]	-0.0283306	0.70109	0.83536	-0.0254698	0.730037	0.857029	-0.123306	0.0935935	0.193663	-0.0478904	0.556632	0.782983
methylsuccinate	-0.0281609	0.702795	0.836317	0.101164	0.169466	0.411243	0.0505602	0.49313	0.62983	-0.0843854	0.299698	0.602101
octadecadienedioate (C18:2-DC)*	0.0280675	0.704504	0.837276	0.0495167	0.503275	0.707945	0.0286058	0.699109	0.802169	0.0356481	0.662829	0.840419
fructose	-0.027801	0.706418	0.838475	-0.0471381	0.522889	0.72034	-0.0277525	0.706906	0.804314	0.131854	0.104234	0.358082
fructosyllysine	-0.0272751	0.711723	0.840865	-0.102067	0.165672	0.409542	-0.0446578	0.545015	0.670065	-0.197114	0.014599	0.110224
5-acetylamino-6-amino-3-methyluracil	-0.0276789	0.712251	0.840865	0.0935256	0.211748	0.451241	0.164641	0.0272028	0.0780711	0.182037	0.0262879	0.152305
sulfate of piperine metabolite C16H19NO3 (3)*	-0.0347195	0.712598	0.840865	0.207165	0.0263182	0.135539	0.107733	0.251785	0.402421	0.00142016	0.988985	0.992838
N-delta-acetylornithine	-0.027152	0.712966	0.840865	0.053572	0.467703	0.68385	0.118633	0.106804	0.214301	0.11178	0.168939	0.460608
glycosyl ceramide (d18:1/20:0, d16:1/22:0)*	0.0274877	0.709577	0.840865	0.122679	0.0952853	0.284916	-0.0519719	0.481121	0.617728	0.0763205	0.34842	0.637296
S-allylcysteine	-0.033654	0.714026	0.841044	0.0143273	0.876055	0.942114	-0.0069435	0.939748	0.955204	-0.00352478	0.971533	0.984208
arginine	-0.0268014	0.716513	0.842903	0.0595732	0.419257	0.648968	0.0292257	0.692117	0.796021	-0.141524	0.0809869	0.302721
tyrosine	-0.0263016	0.721579	0.846714	0.00299782	0.967607	0.98598	0.134479	0.0672496	0.152041	0.0891936	0.272903	0.576686
1-oleoyl-GPS (18:1)	0.0275194	0.720874	0.846714	-0.0726811	0.344808	0.586928	-0.0764238	0.320469	0.465634	-0.116183	0.173191	0.466645
arachidonate (20:4n6)	-0.0260797	0.723832	0.847757	0.00769923	0.916934	0.963716	-0.0619286	0.401073	0.545154	0.0024158	0.976357	0.984368
17alpha-hydroxypregnanolone glucuronide	0.0258969	0.72569	0.847757	0.135428	0.0653232	0.23201	0.144176	0.0496096	0.118221	0.109133	0.179322	0.477676
N-acetyl-2-aminoadipate	-0.0260832	0.72452	0.847757	0.00640802	0.931014	0.97081	0.0771919	0.296316	0.443851	0.0652581	0.424426	0.697292
myristoyl dihydrosphingomyelin (d18:0/14:0)*	0.025854	0.726126	0.847757	0.129731	0.0775926	0.253269	0.03513	0.634055	0.74924	0.0820802	0.313141	0.611119
hexadecanedioate (C16-DC)	-0.025578	0.728935	0.849117	-0.0166824	0.821201	0.91059	-0.0459595	0.533345	0.663639	0.0351346	0.666352	0.840419
pipecolate	-0.0255519	0.729201	0.849117	0.0564122	0.444401	0.673137	0.138999	0.058476	0.135518	0.0189578	0.816077	0.924821
3-methyladipate	-0.0296377	0.730039	0.849117	0.0226604	0.791925	0.888758	0.013135	0.878473	0.917887	0.137781	0.136789	0.410764
sphingomyelin (d18:2/21:0, d16:2/23:0)*	-0.0249868	0.734963	0.853773	0.0490738	0.505944	0.710091	-0.212702	0.00355987	0.0166666	-0.0985753	0.225411	0.525481
1-(1-enyl-palmitoyl)-2-linoleoyl-GPE (P-16:0/18:2)*	-0.0246623	0.738279	0.856552	-0.0483111	0.512586	0.71287	0.0753558	0.306666	0.452674	0.164083	0.0426919	0.208501
taurochenodeoxycholic acid 3-sulfate	0.0253133	0.743908	0.862003	0.055778	0.471345	0.687007	0.00102556	0.989442	0.994807	-0.0290384	0.734355	0.874996
tetradecanedioate (C14-DC)	-0.0236907	0.748237	0.86378	-0.0108472	0.883177	0.943868	-0.114013	0.121259	0.234692	-0.0482724	0.553485	0.780391
docosapentaenoate (n6 DPA; 22:5n6)	0.0239087	0.748013	0.86378	0.0408426	0.583038	0.771008	-0.0659262	0.375247	0.519961	0.0548131	0.50528	0.752732
ceramide (d16:1/24:1, d18:1/22:1)*	0.030888	0.746469	0.86378	0.199465	0.034988	0.160564	0.158788	0.094479	0.194398	-0.044251	0.671933	0.842586
N-acetylglucosaminylasparagine	-0.0248011	0.752589	0.867724	0.202498	0.00931163	0.068507	0.28053	0.000274343	0.00241335	0.0517338	0.552747	0.780391
1-palmitoyl-2-dihomo-linolenoyl-GPC (16:0/20:3n3 or 6)*	0.0230902	0.754412	0.868113	0.131793	0.0729517	0.246552	0.209886	0.00403694	0.0179262	0.187766	0.020115	0.133021
1,3,7-trimethylurate	0.0251047	0.755736	0.868113	0.107221	0.182772	0.422794	0.0975708	0.225608	0.372132	0.235413	0.00679439	0.0723954
hexadecadienoate (16:2n6)	0.0229727	0.755622	0.868113	-0.0429048	0.560926	0.753592	-0.0806298	0.273949	0.427525	0.00712007	0.930394	0.963659
3-methoxycatechol sulfate (2)	-0.0295806	0.757938	0.868545	0.200483	0.0348777	0.160564	0.199614	0.0356898	0.0948681	0.212512	0.040845	0.203652
1-oleoyl-GPI (18:1)	-0.0227434	0.757986	0.868545	-0.076361	0.30024	0.541484	-0.00494478	0.946595	0.960058	0.134809	0.0966306	0.343413
ursodeoxycholate	0.0226034	0.760066	0.86878	0.0420719	0.569618	0.758181	0.0929608	0.208189	0.35436	0.0334953	0.682052	0.847959
glycochenodeoxycholate	-0.023062	0.75928	0.86878	-0.0338376	0.652946	0.815759	-0.0713452	0.342592	0.488589	-0.0481052	0.56151	0.784812
1-carboxyethylvaline	0.0222698	0.763501	0.871632	0.33444	3.27585e-06	0.00025306	0.385037	6.24382e-08	4.40309e-06	0.214822	0.00766195	0.076082
retinol (Vitamin A)	0.0219228	0.766461	0.873077	0.150815	0.0399035	0.170606	0.372624	1.62753e-07	7.37039e-06	0.199714	0.0133217	0.105549
1-(1-enyl-stearoyl)-2-oleoyl-GPE (P-18:0/18:1)	0.0219531	0.768636	0.873077	0.0587053	0.431165	0.660644	0.0963114	0.195884	0.338228	0.160496	0.049767	0.226032
salicylate	0.021865	0.767059	0.873077	-0.0550378	0.455594	0.677296	0.0386733	0.600227	0.721844	0.0844826	0.29914	0.602101
androsterone sulfate	-0.0217699	0.768043	0.873077	0.184963	0.0114909	0.0788636	0.276923	0.000130045	0.00143514	0.115513	0.155067	0.445037
2-isopropylmalate	0.0232747	0.769475	0.873077	-0.0780768	0.324885	0.567888	0.120468	0.127957	0.244066	-0.0209043	0.812662	0.924568
2-acetamidophenol sulfate	0.0250108	0.772561	0.875507	0.036401	0.673955	0.826516	0.0711155	0.410662	0.552516	0.102838	0.280593	0.585833
sphingomyelin (d18:2/24:2)*	0.0204234	0.782019	0.879771	-0.130801	0.0751551	0.249674	-0.317537	1.00418e-05	0.000206861	-0.0363777	0.65529	0.840419
octadecenedioylcarnitine (C18:1-DC)*	-0.020746	0.779252	0.879771	0.0225844	0.760261	0.875254	0.0644763	0.383243	0.527101	0.0524305	0.5198	0.757819
3-aminoisobutyrate	0.0207834	0.778276	0.879771	0.027993	0.704484	0.845928	-0.0652425	0.3763	0.520642	-0.031	0.703652	0.854896
glutamate	-0.0204607	0.78163	0.879771	0.125598	0.0876081	0.270709	0.26077	0.000324582	0.00266272	0.0919612	0.258238	0.565925
(16 or 17)-methylstearate (a19:0 or i19:0)	0.0205223	0.78099	0.879771	0.0802549	0.276193	0.520455	0.0369035	0.617023	0.735193	0.0647072	0.426815	0.697292
glycerol	-0.020429	0.78196	0.879771	0.115759	0.115628	0.319962	-0.0775881	0.292517	0.441759	-0.0344243	0.672705	0.842586
1-oleoyl-GPG (18:1)*	0.0202146	0.784193	0.881148	0.133216	0.0698833	0.240825	0.167206	0.022543	0.0690991	0.030169	0.711238	0.860728
glutamine conjugate of C7H12O2*	0.0211177	0.787753	0.884076	0.101961	0.192523	0.432127	-0.169989	0.029046	0.081841	-0.00174133	0.983948	0.990358
lactosyl-N-palmitoyl-sphingosine (d18:1/16:0)	-0.0192933	0.793803	0.887808	-0.204258	0.00516647	0.0469506	-0.118842	0.106184	0.213519	0.0143005	0.86073	0.942172
decanoylcarnitine (C10)	-0.0193138	0.793588	0.887808	-0.134225	0.0677721	0.237074	-0.0132268	0.857796	0.904638	-0.0110504	0.892162	0.950249
lanthionine	-0.0193057	0.795884	0.887808	-0.0839339	0.259946	0.504122	0.0577976	0.438335	0.579653	0.073541	0.371125	0.660193
beta-cryptoxanthin	0.0190042	0.796824	0.887808	-0.026102	0.723605	0.853412	-0.0775098	0.293006	0.441759	0.0253743	0.755543	0.886383
lyxonate	-0.0191851	0.794933	0.887808	0.18479	0.0115701	0.0788636	0.103631	0.159247	0.283343	0.0257864	0.751701	0.886106
margaroylcarnitine (C17)*	-0.0193463	0.794908	0.887808	0.114605	0.122389	0.335665	0.0812173	0.274409	0.427525	0.0902858	0.270251	0.573279
tyramine O-sulfate	-0.0215323	0.799227	0.889416	0.0855947	0.311145	0.553611	0.0794965	0.346999	0.491847	-0.0714499	0.440003	0.706903
N-acetylthreonine	0.0185679	0.801392	0.890756	0.0719729	0.328951	0.571044	0.182554	0.0126344	0.0440303	0.110899	0.172345	0.465784
1-carboxyethylleucine	0.0179523	0.80836	0.896351	0.268297	0.000222118	0.00527957	0.290558	6.01737e-05	0.000785648	0.227742	0.00477558	0.059124
N-acetylalanine	-0.0179207	0.808177	0.896351	0.178654	0.0146972	0.0939605	0.28437	8.366e-05	0.00100718	0.137493	0.0901127	0.327586
N-acetylcitrulline	0.018446	0.816914	0.900451	0.120412	0.129346	0.348931	0.246716	0.00166071	0.00921844	-0.0148744	0.865065	0.942172
pimeloylcarnitine/3-methyladipoylcarnitine (C7-DC)	0.0187925	0.816467	0.900451	0.107451	0.183262	0.422794	-0.0226467	0.779705	0.848431	-0.00479931	0.956952	0.978053
octadecanedioylcarnitine (C18-DC)*	-0.0173828	0.815833	0.900451	0.165343	0.0257075	0.133881	0.193263	0.00894934	0.0340002	0.0403265	0.625337	0.823895
isovalerate (i5:0)	-0.0172848	0.81486	0.900451	0.188805	0.00985565	0.0713765	0.131409	0.0737986	0.162446	-0.000227842	0.99777	0.998623
glycochenodeoxycholate 3-sulfate	0.0173463	0.814212	0.900451	0.0199833	0.786602	0.88729	0.114006	0.121284	0.234692	-0.0103769	0.898698	0.95112
2-hydroxyoctanoate	0.0169193	0.818706	0.901355	0.190396	0.00924113	0.068507	0.256721	0.000404593	0.00312548	0.113797	0.161332	0.451478
1-palmitoyl-2-oleoyl-GPC (16:0/18:1)	0.0164176	0.823993	0.90576	0.0977943	0.184201	0.422794	0.194625	0.00776903	0.0306463	0.170999	0.0345677	0.185227
gamma-glutamylisoleucine*	-0.0163542	0.824662	0.90576	0.191446	0.00885434	0.0672785	0.340749	1.94481e-06	5.63386e-05	0.115952	0.153494	0.444652
gamma-glutamylleucine	0.0161025	0.827319	0.907603	0.204034	0.00521673	0.0469506	0.339892	2.07143e-06	5.81884e-05	0.144522	0.0746918	0.288497
indoleacetoylcarnitine*	0.0171136	0.828344	0.907653	0.14403	0.0666121	0.235685	0.386833	3.38341e-07	1.30684e-05	0.0715735	0.409409	0.68754
4-allylphenol sulfate	-0.0158122	0.832215	0.909744	0.140046	0.0593467	0.218311	0.135876	0.0674099	0.152041	0.117174	0.154692	0.445037
ethylmalonate	0.0157239	0.831317	0.909744	0.0597802	0.41764	0.648496	0.0336884	0.648044	0.759465	-0.0109833	0.892812	0.950249
4-hydroxyglutamate	0.0181315	0.833436	0.910006	0.114642	0.182219	0.422794	0.236804	0.00533519	0.022278	-0.0106004	0.908906	0.95112
N-acetylmethionine sulfoxide	0.0193814	0.834983	0.910623	0.0364219	0.695383	0.839349	-0.0277373	0.765586	0.839879	-0.0833027	0.417244	0.693601
hydroquinone sulfate	-0.0148605	0.843047	0.915111	-0.0245995	0.743072	0.864276	0.0616943	0.410659	0.552516	0.0677619	0.41318	0.688881
taurodeoxycholic acid 3-sulfate	0.0161118	0.84279	0.915111	0.0262517	0.746562	0.867247	0.0158095	0.845703	0.895962	0.108865	0.223093	0.524892
valerate (5:0)	-0.0148661	0.841686	0.915111	0.266133	0.000271155	0.00628402	0.0847066	0.254249	0.404964	-0.036877	0.653043	0.840419
linoleoyl-linoleoyl-glycerol (18:2/18:2) [1]*	-0.0147151	0.842418	0.915111	-0.0526383	0.476713	0.689665	0.175822	0.0166702	0.0551902	-0.100776	0.216702	0.519076
glycodeoxycholate glucuronide (1)	-0.0162436	0.845707	0.916925	-0.0143657	0.86336	0.93716	0.0508787	0.541941	0.668058	0.159721	0.0801277	0.300722
sphingomyelin (d18:2/24:1, d18:1/24:2)*	-0.0142059	0.847393	0.917679	-0.0927964	0.207755	0.444778	-0.274743	0.000147625	0.00153762	0.0166191	0.838436	0.937123
2-hydroxyhippurate (salicylurate)	0.0140006	0.849977	0.919404	0.0307115	0.678151	0.829547	0.114397	0.121019	0.234692	0.0754687	0.355446	0.642296
xanthine	-0.0137303	0.852443	0.920437	0.121712	0.0979462	0.28916	0.161605	0.0275488	0.0786811	0.0845195	0.298928	0.602101
glycocholenate sulfate*	-0.0136856	0.852918	0.920437	0.087763	0.233591	0.481958	0.145446	0.0476143	0.117078	0.0984145	0.226172	0.525481
4-vinylphenol sulfate	0.0132771	0.85726	0.922973	0.0486356	0.509755	0.712734	0.233219	0.00135749	0.00786497	0.137104	0.0910343	0.328966
4-hydroxycoumarin	-0.018771	0.85672	0.922973	-0.0300532	0.772497	0.880818	0.074902	0.470661	0.610042	0.0572404	0.625698	0.823895
4-methyl-2-oxopentanoate	0.0129508	0.860733	0.925637	0.257388	0.000390251	0.0075273	0.292654	5.04651e-05	0.000687957	0.181302	0.0249088	0.150331
arachidonoyl ethanolamide	-0.0169482	0.861792	0.925702	-0.0832071	0.391922	0.625981	-0.179152	0.0635716	0.144438	0.188799	0.0798921	0.300722
3-carboxy-4-methyl-5-propyl-2-furanpropanoate (CMPF)	-0.0125256	0.865261	0.928353	-0.0106943	0.884813	0.943868	-0.0270102	0.714399	0.808606	-0.0835813	0.304343	0.602101
myristoleate (14:1n5)	0.012423	0.866354	0.928451	-0.0336381	0.648535	0.813771	-0.164655	0.0247167	0.07339	-0.0459102	0.573082	0.792906
5alpha-androstan-3alpha,17beta-diol disulfate	-0.0145413	0.867559	0.928669	0.0844401	0.332026	0.574232	0.341284	5.44904e-05	0.000732066	0.0170639	0.856365	0.942172
(N(1) + N(8))-acetylspermidine	-0.0120221	0.870629	0.928738	0.0826047	0.26233	0.507683	0.147125	0.0450804	0.113251	-0.058857	0.469878	0.727465
5alpha-androstan-3beta,17alpha-diol disulfate	0.0123784	0.869371	0.928738	0.145086	0.0526493	0.203358	0.17363	0.020103	0.06382	0.0184981	0.822823	0.926142
ribonate	0.0120463	0.87037	0.928738	-0.105612	0.151384	0.383423	0.172944	0.0182475	0.0593523	0.0730637	0.369433	0.659854
5-methyluridine (ribothymidine)	0.0117815	0.873196	0.929118	0.215309	0.00316417	0.0318269	0.151371	0.039169	0.101708	0.30488	0.000127175	0.0053256
3-methylglutaconate	-0.0117069	0.873992	0.929118	-0.0550881	0.455181	0.677296	-0.0768198	0.297337	0.443851	-0.0449721	0.580954	0.793591
glycolithocholate sulfate*	-0.011761	0.873415	0.929118	0.182075	0.0128734	0.0852402	0.0667456	0.365379	0.510101	0.099165	0.222634	0.524892
suberoylcarnitine (C8-DC)	0.0158776	0.875411	0.92956	0.0645425	0.52349	0.72034	-0.0785119	0.437485	0.579653	0.189924	0.0798616	0.300722
o-cresol sulfate	-0.0135007	0.879303	0.931831	-0.0834582	0.347054	0.586928	0.0676375	0.446293	0.588332	0.0158053	0.866858	0.942172
N6,N6,N6-trimethyllysine	-0.0110915	0.880565	0.931831	0.0847661	0.250006	0.495205	0.267108	0.00022825	0.00213725	0.126834	0.118216	0.382657
androstenediol (3beta,17beta) disulfate (2)	0.0111586	0.879848	0.931831	0.261064	0.000319375	0.00672864	0.372313	1.66967e-07	7.37039e-06	0.0907885	0.264384	0.567627
N-linoleoyltaurine*	0.0117447	0.883186	0.933539	-0.0421543	0.597787	0.783891	-0.00963697	0.904038	0.932195	-0.0537137	0.543882	0.777283
homocitrulline	0.0103884	0.888085	0.936758	0.12471	0.0898889	0.273999	0.262261	0.000299003	0.00253434	0.160609	0.0473426	0.220522
diacylglycerol (16:1/18:2 [2], 16:0/18:3 [1])*	0.0123952	0.888253	0.936758	0.108829	0.215957	0.457061	0.195398	0.0253119	0.0740194	0.0589883	0.553934	0.780391
theanine	-0.0111356	0.88991	0.937439	0.0655176	0.414929	0.645901	0.0758687	0.344966	0.490904	0.0380368	0.667448	0.840658
2-naphthol sulfate	0.0100176	0.893231	0.939869	0.0362216	0.627358	0.800784	0.217526	0.00318011	0.0154343	0.150547	0.0650211	0.262063
palmitoleoyl-arachidonoyl-glycerol (16:1/20:4) [2]*	-0.0120282	0.896699	0.942449	0.187915	0.0407032	0.172292	0.167619	0.0684373	0.153382	-0.0221902	0.826542	0.928732
azelate (C9-DC)	-0.00942053	0.898453	0.943223	0.0995231	0.176529	0.417805	0.0604311	0.412579	0.553489	-0.0288254	0.723564	0.867569
1-palmitoyl-GPG (16:0)*	0.0096215	0.902083	0.945963	0.0959278	0.218907	0.461196	0.221544	0.00412349	0.0181806	0.0942905	0.267806	0.570704
3-methyl-2-oxobutyrate	-0.00875663	0.905575	0.948552	0.294673	4.45074e-05	0.00158686	0.204567	0.00509766	0.0214797	0.204271	0.0113177	0.0971439
3-hydroxydecanoylcarnitine	-0.00833143	0.91014	0.952257	0.0799267	0.278169	0.520455	0.137906	0.0605055	0.139524	0.0592223	0.467122	0.726861
5alpha-pregnan-3beta,20beta-diol monosulfate (1)	0.00757988	0.918217	0.95952	0.0275194	0.709257	0.849459	-0.21359	0.00342039	0.0161827	-0.101172	0.213366	0.519076
2-aminobutyrate	-0.00740458	0.920102	0.95952	0.13208	0.0723237	0.245583	0.0710274	0.335361	0.481984	-0.114896	0.157297	0.450045
5alpha-androstan-3alpha,17alpha-diol monosulfate	0.00756334	0.920187	0.95952	0.169082	0.0240574	0.128909	0.248067	0.000841881	0.00549594	0.126588	0.125246	0.393569
2-hydroxypalmitate	-0.00684138	0.926161	0.95956	0.100577	0.17197	0.411927	-0.0275604	0.708843	0.804314	0.0438529	0.59041	0.798993
eicosanedioate (C20-DC)	-0.00695514	0.924937	0.95956	0.0763741	0.300157	0.541484	0.0686534	0.351805	0.496922	-0.0083665	0.918248	0.955451
tetrahydrocortisol glucuronide	0.00714162	0.92293	0.95956	0.129736	0.0775797	0.253269	0.155819	0.0336913	0.0915889	0.168446	0.0374001	0.196086
1-linoleoyl-GPG (18:2)*	-0.00683446	0.926436	0.95956	0.128088	0.0822907	0.258588	0.12976	0.0783374	0.16991	0.105789	0.194584	0.495084
2'-O-methylcytidine	-0.00696755	0.926247	0.95956	0.0666144	0.375628	0.609641	0.0466868	0.53487	0.664644	0.0480434	0.563361	0.784812
octanoylcarnitine (C8)	-0.00726844	0.921566	0.95956	0.0291828	0.692546	0.838097	0.137233	0.0617843	0.141417	0.0676424	0.406098	0.68754
vanillactate	-0.00676877	0.928346	0.960101	0.280273	0.00014471	0.00372627	0.326067	8.41838e-06	0.000190337	0.170375	0.037765	0.196086
1-methylxanthine	-0.00666626	0.92903	0.960101	0.0541092	0.469402	0.685253	0.167023	0.0246206	0.0733867	0.073528	0.372837	0.660841
dihydroorotate	-0.00724469	0.930124	0.960161	0.012095	0.883605	0.943868	0.0997207	0.226274	0.372568	0.133287	0.140002	0.41865
palmitoylcarnitine (C16)	-0.00634345	0.931521	0.960534	0.0803594	0.275567	0.520455	0.252844	0.000497997	0.00366384	0.126168	0.120178	0.384305
2'-O-methyluridine	0.0061868	0.933209	0.961205	0.121555	0.0983823	0.289525	0.061384	0.405235	0.548998	0.0905305	0.26575	0.567627
glycodeoxycholate	-0.00741067	0.937906	0.964971	0.130198	0.169288	0.411243	0.0709794	0.455018	0.595765	0.177307	0.0964604	0.343413
1-palmitoyl-2-palmitoleoyl-GPC (16:0/16:1)*	-0.0056236	0.939277	0.96531	0.144497	0.0490992	0.195872	0.162941	0.0262761	0.0758814	0.191066	0.0179906	0.123535
4-methylcatechol sulfate	-0.00549679	0.940643	0.965644	0.0695914	0.345248	0.586928	0.0602222	0.414199	0.55486	0.0954693	0.240439	0.545702
1-(1-enyl-palmitoyl)-2-oleoyl-GPE (P-16:0/18:1)*	0.0044655	0.951765	0.972356	-0.0352419	0.632975	0.801162	0.110123	0.134573	0.251466	0.14924	0.0655946	0.263076
adenosine	0.00470672	0.953197	0.972356	0.163914	0.0395957	0.170606	-0.0414888	0.604746	0.724289	0.0818174	0.354755	0.642296
myo-inositol	0.00469674	0.94927	0.972356	-0.13579	0.064601	0.230327	0.104004	0.157743	0.281368	-0.0888049	0.275006	0.578074
5-hydroxylysine	-0.00430698	0.953475	0.972356	0.00942053	0.898453	0.952936	0.0759769	0.302686	0.450106	-0.0586761	0.471247	0.727465
indolin-2-one	0.00521855	0.951028	0.972356	0.228914	0.00632654	0.0533155	0.239792	0.00418418	0.01821	0.0954494	0.301792	0.602101
andro steroid monosulfate C19H28O6S (1)*	-0.00461237	0.950588	0.972356	0.139476	0.0596901	0.218637	0.108622	0.143281	0.264059	0.0843949	0.30451	0.602101
dihomo-linoleate (20:2n6)	0.00398808	0.956916	0.972709	-0.02221	0.763491	0.875936	-0.0952506	0.195932	0.338228	-0.00932143	0.908955	0.95112
taurochenodeoxycholate	-0.00425901	0.956969	0.972709	-0.0860032	0.275014	0.520455	-0.131916	0.093236	0.193355	0.0286367	0.743513	0.880684
isoursodeoxycholate	0.00408133	0.95591	0.972709	0.055422	0.45245	0.677296	0.034343	0.641676	0.754866	-0.0469355	0.564536	0.784812
adipate (C6-DC)	0.00374751	0.959513	0.9734	0.107949	0.142488	0.368957	0.0206379	0.779788	0.848431	0.140723	0.0827382	0.305571
Fibrinopeptide B (1-13)**	0.00422768	0.95975	0.9734	-0.0953354	0.254014	0.498309	0.0409739	0.624611	0.742797	0.00137364	0.987969	0.992838
gamma-tocopherol/beta-tocopherol	-0.00322161	0.965191	0.977849	0.0930202	0.206656	0.44345	0.119905	0.103071	0.209984	-0.0253173	0.756075	0.886383
tetrahydrocortisone glucuronide (5)	-0.00296758	0.968109	0.978866	0.177767	0.0157709	0.0974643	0.211444	0.00396082	0.0179196	0.132501	0.10484	0.358623
stearidonate (18:4n3)	-0.00341333	0.968306	0.978866	-0.0735384	0.391343	0.625981	-0.123206	0.14996	0.272575	0.0417896	0.657446	0.840419
docosapentaenoate (n3 DPA; 22:5n3)	-0.00222478	0.976961	0.986539	0.00231118	0.976066	0.987788	-0.175079	0.0219994	0.0677522	-0.0799008	0.34628	0.637296
levulinate (4-oxovalerate)	-0.00221381	0.982206	0.990756	-0.162776	0.098745	0.289673	-0.00151499	0.987822	0.994257	0.0736766	0.505382	0.752732
leucylalanine	-0.00113293	0.987755	0.99419	-0.0838225	0.255337	0.498309	-0.0243695	0.741275	0.824925	-0.116052	0.153135	0.444652
trans-urocanate	-0.00119447	0.98709	0.99419	0.100897	0.170599	0.411837	-0.0263184	0.721409	0.811303	0.0120991	0.881999	0.944126
6-hydroxyindole sulfate	-0.000600811	0.993524	0.997824	0.100411	0.173854	0.415368	0.110545	0.134137	0.251202	0.119345	0.143062	0.42506
4-cholesten-3-one	-0.000696928	0.994594	0.997824	0.0762808	0.457711	0.677296	0.20274	0.0464138	0.115972	0.018709	0.867503	0.942172
sphingomyelin (d17:1/14:0, d16:1/15:0)*	-0.000598916	0.993544	0.997824	0.117844	0.11014	0.31319	-0.10709	0.146811	0.269429	0.0710537	0.384368	0.662623
1-palmitoyl-2-gamma-linolenoyl-GPC (16:0/18:3n6)*	-6.70271e-05	0.999375	0.999375	0.0983064	0.249592	0.495205	0.194316	0.0218965	0.0676601	0.0896979	0.334071	0.629614
gamma-glutamyltyrosine	0.000200476	0.997833	0.999375	0.138537	0.059328	0.218311	0.170633	0.0198832	0.0633391	0.196601	0.014863	0.110224
dihydroferulate	-0.000210393	0.998359	0.999375	0.23617	0.0192226	0.109321	0.192344	0.0577702	0.134218	0.0188114	0.865135	0.942172
