# Supplementary material for: Combined Metabolic Activators Accelerates Recovery in Mild‐to‐Moderate COVID‐19
Source: Adv Sci (Weinh). 2021 Jun 28;8(17):2101222. doi: 10.1002/advs.202101222 (PMC8420376; doi:10.1002/advs.202101222)
Supplement: Supplementary file 11 — Supplemental Table 10 [file ADVS-8-2101222-s009.xlsx]

## Sheet: Sheet1
	serine		cysteine		carnitine		nicotinamide riboside
Proteins	Correlation	P-Value	Correlation	P-Value	Correlation	P-Value	Correlation	P-Value
IL8	-0.109134	0.303122	-0.0748848	0.480517	0.0251156	0.81319	0.0488676	0.696796
VEGFA	-0.40078	8.26073e-05	0.00387004	0.970957	0.138032	0.191964	0.00348607	0.977838
CD8A	-0.154276	0.144259	0.150597	0.15419	-0.0272018	0.79799	-0.111617	0.372261
CDCP1	-0.208632	0.0471883	-0.0490683	0.64416	0.00877528	0.934205	0.0764638	0.541716
CD244	-0.0186654	0.8606	0.156092	0.139539	-0.0653926	0.537999	-0.111032	0.374786
IL7	0.0124861	0.90649	0.0544036	0.608523	-0.0630037	0.552982	-0.035967	0.774336
OPG	-0.206195	0.0498892	0.0155917	0.883379	-0.179694	0.0883101	0.276401	0.0246687
LAP TGF-beta-1	0.00332856	0.975019	0.116914	0.269742	-0.118156	0.264651	-0.0309989	0.804844
uPA	0.045039	0.671624	-0.0120401	0.909815	-0.186861	0.0761367	-0.0423964	0.735362
IL6	-0.371972	0.000306255	-0.0970243	0.362962	0.0100012	0.925462	-0.099257	0.431485
IL-17C	-0.116452	0.271652	-0.0548973	0.60527	-0.190221	0.0709121	0.162551	0.192223
MCP-1	-0.245692	0.0189021	-0.0796146	0.453154	-0.0838669	0.42931	0.227054	0.0667471
IL-17A	-0.185727	0.0796688	-0.0837881	0.432363	-0.0427954	0.688787	-0.0681381	0.589669
CXCL11	-0.159054	0.132091	0.036423	0.731776	-0.0657589	0.535719	0.0141321	0.91033
AXIN1	0.0136168	0.898065	0.0673833	0.525668	-0.0381112	0.719848	-0.122806	0.325933
TRAIL	-0.127313	0.22913	-0.0303552	0.77516	-0.0207836	0.844968	0.0870682	0.48696
CXCL9	-0.0654722	0.537503	-0.0870202	0.412101	0.0699634	0.509902	-0.22363	0.0710744
CST5	-0.197006	0.0612447	0.132457	0.210709	-0.0626055	0.555498	0.158042	0.205016
OSM	-0.29836	0.00407165	-0.0837076	0.43019	0.072416	0.495143	0.253314	0.0401488
CXCL1	0.09613	0.3647	0.130865	0.216296	-0.0346393	0.744449	-0.233566	0.0591005
CCL4	-0.20954	0.0462135	0.0138876	0.896049	0.0508043	0.632471	0.00661726	0.957945
CD6	-0.074996	0.479863	0.151155	0.152653	0.0380793	0.720072	-0.10669	0.393863
SCF	0.0888995	0.402039	0.0588788	0.579315	-0.114413	0.280189	-0.10143	0.417728
IL18	-0.185874	0.0777293	-0.0145565	0.891072	0.0199873	0.850838	-0.0284521	0.820598
SLAMF1	-0.196609	0.0632695	-0.00914516	0.931826	-0.0773347	0.468764	0.175131	0.162905
TGF-alpha	-0.279487	0.00729712	-0.0916866	0.387387	0.03577	0.736407	0.263876	0.0322833
MCP-4	-0.10352	0.328822	0.0527473	0.619495	-0.0347667	0.743541	0.153116	0.219671
CCL11	0.0702182	0.508358	-0.209524	0.0462304	0.0158146	0.881723	0.186223	0.134366
TNFSF14	-0.243813	0.0198624	-0.0281414	0.791169	-0.0122153	0.908508	-0.0623108	0.61917
FGF-23	0.0496155	0.650072	-0.00193405	0.9859	-0.0964291	0.377117	-0.0984866	0.446325
MMP-1	0.176748	0.0937417	-0.0502469	0.636215	-0.0862398	0.416322	-0.0307484	0.80639
LIF-R	-0.379631	0.000206172	0.0442746	0.676884	-0.00858417	0.935635	0.0874856	0.484866
FGF-21	0.0538939	0.61189	-0.145166	0.169771	-0.02932	0.782635	-0.00348607	0.977838
CCL19	-0.129798	0.220097	-0.0934544	0.378261	-0.0150342	0.88752	0.0588039	0.639067
IL-15RA	-0.0630405	0.557271	0.0588015	0.584129	-0.0894791	0.404346	-0.0411276	0.744965
IL-10RB	-0.220115	0.0360361	-0.0755216	0.476782	-0.118522	0.263162	0.19474	0.117141
IL-18R1	-0.416484	4.02092e-05	0.0588151	0.579727	0.0270107	0.79938	0.0167623	0.89373
PD-L1	-0.326246	0.00159952	0.0467909	0.659627	-0.137904	0.192379	-0.0307484	0.80639
CXCL5	0.0900303	0.396056	0.120354	0.255804	-0.0406434	0.702082	-0.0363845	0.771788
TRANCE	0.145724	0.16812	0.00598821	0.955075	0.214827	0.0408615	-0.0367185	0.76975
HGF	-0.378532	0.000215845	-0.0362956	0.732679	0.0825131	0.436822	0.123223	0.324278
IL-12B	-0.0526676	0.620024	0.182656	0.0831036	0.0146998	0.890006	-0.0460286	0.713628
MMP-10	0.23147	0.0272699	-0.177831	0.0917154	-0.0201147	0.849898	0.0743346	0.55306
IL10	-0.395964	0.000102291	0.0143017	0.892967	-0.0182195	0.863898	0.00219186	0.986064
TNF	-0.220051	0.0360913	-0.0326167	0.758902	0.0393534	0.711113	-0.0371777	0.766951
CCL23	-0.269135	0.00988918	-0.00382226	0.971316	0.197308	0.0608398	0.147605	0.236918
CD5	0.0260551	0.806336	0.0247651	0.815751	0.083405	0.431864	-0.134662	0.281025
CCL3	-0.29363	0.00472984	-0.0377926	0.722094	0.00226151	0.983026	0.0455694	0.716364
Flt3L	-0.124892	0.238178	-0.0773849	0.465944	-0.191639	0.0687968	0.0405177	0.746687
CXCL6	-0.00844083	0.936708	0.165265	0.117461	0.0588947	0.579213	-0.0861914	0.491374
CXCL10	-0.340484	0.000958721	0.0607581	0.567246	-0.0225673	0.83185	0.064774	0.605355
4E-BP1	-0.0169932	0.87298	-0.0432871	0.683703	0.0435738	0.681721	0.110573	0.376777
SIRT2	0.0846472	0.425013	0.0380156	0.720521	-0.0564899	0.594827	-0.0295794	0.813616
CCL28	0.136694	0.196349	0.109954	0.299483	-0.186542	0.0766476	0.0370525	0.767714
DNER	-0.0764771	0.471207	-0.0526995	0.619812	-0.0470298	0.657998	0.222085	0.0730991
EN-RAGE	-0.100908	0.341237	0.0119287	0.910647	0.186574	0.0765964	-0.0439829	0.725843
CD40	-0.0433986	0.682932	0.101593	0.337954	-0.0455805	0.667907	-0.146978	0.238935
IFN-gamma	-0.173849	0.0993389	-0.0595318	0.575109	0.00133779	0.989959	-0.164471	0.186952
FGF-19	-0.042252	0.690878	-0.0732282	0.490306	0.262128	0.0120722	0.169774	0.172942
MCP-2	-0.273706	0.00865908	-0.0571906	0.590257	-0.00815416	0.938853	0.14606	0.241915
CASP-8	0.00418857	0.968568	0.152795	0.148198	0.00858417	0.935635	-0.0398915	0.750474
CCL25	-0.0889314	0.40187	-0.122169	0.248649	0.0187928	0.859658	-0.101722	0.416381
CX3CL1	-0.23886	0.0225964	0.0845358	0.425626	-0.0466953	0.66028	0.036969	0.768223
TNFRSF9	-0.0554865	0.601396	-0.0689122	0.516296	0.117917	0.265625	-0.119424	0.339532
NT-3	0.00873516	0.935623	-0.00759043	0.944044	0.0444859	0.680668	-0.0284341	0.823509
TWEAK	0.190174	0.0709843	0.129416	0.22147	0.0981526	0.354649	0.0294541	0.814391
CCL20	-0.139767	0.186381	-0.108282	0.306938	0.0991241	0.349883	-0.0667362	0.594447
ST1A1	-0.0133461	0.900081	0.0446886	0.674033	0.0930881	0.380141	-0.103726	0.40721
STAMBP	0.0476668	0.653661	0.0323459	0.760843	-0.0956681	0.367019	-0.0386807	0.757812
ADA	0.0790572	0.456333	0.0983915	0.353473	0.146361	0.166248	0.0182653	0.884265
TNFB	0.17146	0.104146	-0.0313744	0.76782	-0.0628285	0.554088	-0.155412	0.212752
CSF-1	-0.490142	8.16291e-07	0.0826087	0.436289	-0.0961937	0.364381	0.0342135	0.785067
